# Supplementary material for: A study of the crystal structures, supra­molecular patterns and Hirshfeld surfaces of bromide salts of hypoxanthine and xanthine
Source: Acta Crystallogr E Crystallogr Commun. 2022 May 20;78(Pt 6):652–9. doi: 10.1107/S2056989022005278 (PMC9431788; doi:10.1107/S2056989022005278)
Supplement: Supplementary file 1 [file e-78-00652-sup1.cif]

##############################################################################
#                                                                            #
# This CIF contains the data in a paper accepted for publication in          #
# Acta Crystallographica Section E. It conforms to the requirements of       #
# Notes for Authors for Acta Crystallographica Section E, and has been       #
# peer reviewed under the auspices of the IUCr Commission on Journals.       #
#                                                                            #
# Full details of the Crystallographic Information File format               #
# are given in the paper "The Crystallographic Information File (CIF):       #
# a New Standard Archive File for Crystallography" by S. R. Hall, F. H.      #
# Allen and I. D. Brown [Acta Cryst. (1991), A47, 655-685].                  #
#                                                                            #
# The current version of the core CIF dictionary is obtainable from          #
# ftp://ftp.iucr.org/pub/cif_core.dic.                                       #
#                                                                            #
# Software is freely available for graphical display of the structure(s)     #
# in this CIF. For information consult the CIF software page                 #
# http://www.iucr.org/resources/cif/software.                                #
#                                                                            #
# This file may be used for bona fide research purposes within the           #
# scientific community so long as proper attribution is given to the journal # 
# article from which it was obtained.                                        #
#                                                                            #
##############################################################################
data_I
_audit_creation_method     'SHELXL-2018/3'
_journal_date_recd_electronic     2022-03-07
_journal_date_accepted     2022-05-18
_journal_name_full     'Acta Crystallographica, Section E'
_journal_year     2022
_journal_volume     78
_journal_issue      6
_journal_page_first     0
_journal_page_last     0
_journal_paper_category     GO
_journal_paper_doi     10.1107/S2056989022005278
_journal_coeditor_code     JQ2017
_publ_contact_author_name     'Jeyaraman Selvaraj Nirmalram'
_publ_contact_author_address
;
Centre for Research and Development, PRIST Deemed to be University, Thanjavur
613 403, Tamil Nadu,
India
;
_publ_contact_author_email     nirmalramjs@gmail.com
_publ_contact_author_fax     ?
_publ_contact_author_phone     '9791408648'
_publ_section_title
;
A study of the crystal structures, supramolecular patterns and Hirshfeld
surfaces of bromide salts of hypoxanthine and xanthine
;
loop_
    _publ_author_name
    _publ_author_footnote
    _publ_author_address
    'Sathya, Udhayasuriyan' .
;
Centre for Research and Development, PRIST Deemed to be University, Thanjavur
613 403, Tamil Nadu,
India
;
    'Nirmalram, Jeyaraman Selvaraj' .
;
Centre for Research and Development, PRIST Deemed to be University, Thanjavur
613 403, Tamil Nadu,
India
;
    'Gomathi, Sundaramoorthy' .
;
Department of Chemistry, Periyar Maniammai Institute of Science and Technology,
Thanjavur 613 403, Tamil Nadu,
India
;
    'Dhivya, Durairaj' .
;
Centre for Research and Development, PRIST Deemed to be University, Thanjavur
613 403, Tamil Nadu,
India
;
    'Jegan Jennifer, Samson' .
;
X-ray Crystallography Unit, School of Physics, University Sains Malaysia, 11800,
USM, Penang,
Malaysia
;
    'Abdul Razak, Ibrahim' .
;
X-ray Crystallography Unit, School of Physics, University Sains Malaysia, 11800,
USM, Penang,
Malaysia
;
_publ_section_synopsis
;
Two new crystalline salts, namely, hypoxanthinium bromide monohydrate,
C~5~H~5~N~4~O^+^\\cdotBr^-^\\cdotH~2~O (<b>I</b>) and xanthinium bromide
monohydrate, C~5~H~5~N~4~O~2~^+^\\cdotBr^-^\\cdotH~2~O (<b>II</b>), were
synthesized and characterized by single-crystal X-ray diffraction technique
and Hirshfeld surface analysis. The hypoxanthinium and xanthinium cations in
salts <b>I</b> and <b>II</b> are both in the oxo-N(9)--H tautomeric form. The
crystal packing of the two salts is governed predominantly by N---H...O,
N---H...Br, C---H...Br and O---H...Br interactions described by
<i>R</i>^2^~3~(9) and <i>R</i>^2^~2~(8) synthons.
;
_chemical_name_systematic
;
6-Oxo-6,9-dihydro-1<i>H</i>-purin-7-ium bromide monohydrate
;
_chemical_name_common
;
Hypoxanthinium bromide monohydrate
;
_chemical_formula_moiety     'C5 H5 N4 O +, Br -, H2 O'
_chemical_formula_sum     'C5 H7 Br N4 O2'
_chemical_formula_iupac     'C5 H5 N4 O +, Br -, H2 O'
_chemical_formula_weight     235.06
_chemical_melting_point     ?
_space_group_crystal_system     monoclinic
_space_group_name_H-M_alt     'P 21/c'
_space_group_name_Hall     '-P 2ybc'
loop_
    _space_group_symop_operation_xyz
    'x, y, z'
    '-x, y+1/2, -z+1/2'
    '-x, -y, -z'
    'x, -y-1/2, z-1/2'
_cell_length_a     4.8487(4)
_cell_length_b     18.4455(15)
_cell_length_c     9.0782(7)
_cell_angle_alpha     90
_cell_angle_beta     94.8080(10)
_cell_angle_gamma     90
_cell_volume     809.07(11)
_cell_formula_units_Z     4
_cell_measurement_reflns_used     2383
_cell_measurement_theta_min     2.2
_cell_measurement_theta_max     30.2
_cell_measurement_temperature     296(2)
_exptl_crystal_description     'plate'
_exptl_crystal_colour     'colourless'
_exptl_crystal_size_max     0.463
_exptl_crystal_size_mid     0.257
_exptl_crystal_size_min     0.208
_exptl_crystal_density_diffrn     1.930
_exptl_crystal_density_meas     ?
_exptl_crystal_density_method     ?
_exptl_crystal_F_000     464
_exptl_absorpt_coefficient_mu     5.045
_exptl_absorpt_correction_type     multi-scan
_exptl_absorpt_process_details
;
(SADABS; Bruker, 2016)
;
_exptl_absorpt_correction_T_min     0.403
_exptl_absorpt_correction_T_max     0.641
_diffrn_ambient_temperature     296(2)
_diffrn_source     ?
_diffrn_radiation_type     MoK\a
_diffrn_radiation_wavelength     0.71073
_diffrn_measurement_device_type     'Bruker APEXII CCD'
_diffrn_measurement_method     '\f and \w scans'
_diffrn_detector_area_resol_mean     ?
_diffrn_reflns_number     17895
_diffrn_reflns_av_R_equivalents     0.0282
_diffrn_reflns_av_unetI/netI     0.0151
_diffrn_reflns_theta_min     2.208
_diffrn_reflns_theta_max     30.165
_diffrn_reflns_theta_full     25.242
_diffrn_measured_fraction_theta_max     0.999
_diffrn_measured_fraction_theta_full     1.000
_diffrn_reflns_limit_h_min     -6
_diffrn_reflns_limit_h_max     6
_diffrn_reflns_limit_k_min     -25
_diffrn_reflns_limit_k_max     26
_diffrn_reflns_limit_l_min     -12
_diffrn_reflns_limit_l_max     12
_refine_special_details     ?
_reflns_number_total     2383
_reflns_number_gt     2037
_reflns_threshold_expression     'I > 2\s(I)'
_refine_ls_structure_factor_coef     Fsqd
_refine_ls_matrix_type     full
_refine_ls_R_factor_all     0.0276
_refine_ls_R_factor_gt     0.0213
_refine_ls_wR_factor_gt     0.0536
_refine_ls_wR_factor_ref     0.0561
_refine_ls_goodness_of_fit_ref     1.049
_refine_ls_restrained_S_all     1.048
_refine_ls_number_reflns     2383
_refine_ls_number_parameters     128
_refine_ls_number_restraints     6
_refine_ls_hydrogen_treatment     mixed
_refine_ls_weighting_scheme     calc
_refine_ls_weighting_details
              'w=1/[\s^2^(Fo^2^)+(0.0273P)^2^+0.2516P] where P=(Fo^2^+2Fc^2^)/3'
_atom_sites_solution_hydrogens     mixed
_atom_sites_solution_primary     direct
_atom_sites_solution_secondary     difmap
_refine_ls_shift/su_max     0.002
_refine_ls_shift/su_mean     0.000
_refine_diff_density_max     0.342
_refine_diff_density_min     -0.293
_refine_ls_extinction_method
;
SHELXL2018/3 (Sheldrick 2015b)
;
_refine_ls_extinction_coef     0.0080(9)
_refine_ls_extinction_expression
                                  'Fc^*^=kFc[1+0.001xFc^2^\l^3^/sin(2\q)]^-1/4^'
loop_
    _atom_type_symbol
    _atom_type_description
    _atom_type_scat_dispersion_real
    _atom_type_scat_dispersion_imag
    _atom_type_scat_source
    'C' 'C' 0.0033 0.0016
                         'International Tables Vol C Tables 4.2.6.8 and 6.1.1.4'
    'H' 'H' 0.0000 0.0000
                         'International Tables Vol C Tables 4.2.6.8 and 6.1.1.4'
    'N' 'N' 0.0061 0.0033
                         'International Tables Vol C Tables 4.2.6.8 and 6.1.1.4'
    'O' 'O' 0.0106 0.0060
                         'International Tables Vol C Tables 4.2.6.8 and 6.1.1.4'
    'Br' 'Br' -0.2901 2.4595
                         'International Tables Vol C Tables 4.2.6.8 and 6.1.1.4'
_computing_data_collection
;
APEX2 (Bruker, 2016)
;
_computing_cell_refinement
;
SAINT (Bruker, 2016)
;
_computing_data_reduction
;
SAINT (Bruker, 2016)
;
_computing_structure_solution
;
SHELXS97 (Sheldrick 2008)
;
_computing_structure_refinement
;
<i>SHELXL2018/3</i> (Sheldrick, 2015<i>b</i>)
;
_computing_molecular_graphics
;
PLATON (Spek, 2020), Mercury (Macrae <i>et al.</i>, 2020)
and <i>POVRay</i> (Cason, 2004)
;
_computing_publication_material
;
PLATON (Spek, 2020) and publCIF (Westrip,2010)
;
loop_
    _atom_site_type_symbol
    _atom_site_label
    _atom_site_fract_x
    _atom_site_fract_y
    _atom_site_fract_z
    _atom_site_U_iso_or_equiv
    _atom_site_adp_type
    _atom_site_calc_flag
    _atom_site_occupancy
    _atom_site_disorder_assembly
    _atom_site_disorder_group
    Br Br1 -0.30053(4) 0.47161(2) 0.77208(2) 0.04456(8) Uani d 1 . .
    O O6 -0.2120(2) 0.27474(6) 0.73221(11) 0.0337(2) Uani d 1 . .
    N N9 0.4049(2) 0.18412(7) 0.42420(13) 0.0278(2) Uani d 1 . .
    H H9 0.529(3) 0.1816(10) 0.3639(18) 0.041(5) Uiso d 1 . .
    N N3 0.3696(2) 0.31647(6) 0.43388(13) 0.0288(2) Uani d 1 . .
    N N1 0.0413(3) 0.35239(6) 0.59830(14) 0.0293(2) Uani d 1 . .
    H H1 -0.035(4) 0.3873(9) 0.638(2) 0.045(5) Uiso d 1 . .
    N N7 0.1015(3) 0.15533(6) 0.57823(13) 0.0283(2) Uani d 1 . .
    H H7 0.000(4) 0.1316(10) 0.6329(19) 0.044(5) Uiso d 1 . .
    C C5 0.1107(3) 0.22987(7) 0.57102(14) 0.0232(2) Uani d 1 . .
    C C8 0.2792(3) 0.12926(8) 0.48894(16) 0.0309(3) Uani d 1 . .
    H H8 0.312119 0.080303 0.473349 0.037 Uiso calc 1 . .
    C C2 0.2315(3) 0.36593(8) 0.50019(16) 0.0309(3) Uani d 1 . .
    H H2 0.266402 0.414166 0.478442 0.037 Uiso calc 1 . .
    O O1W -0.7539(3) 0.60447(7) 0.73814(15) 0.0447(3) Uani d 1 . .
    H H1W -0.653(4) 0.6346(10) 0.695(2) 0.067 Uiso d 1 . .
    H H2W -0.671(4) 0.5639(7) 0.741(2) 0.067 Uiso d 1 . .
    C C4 0.3015(3) 0.24822(7) 0.47360(13) 0.0235(2) Uani d 1 . .
    C C6 -0.0384(3) 0.28405(7) 0.64259(14) 0.0245(2) Uani d 1 . .
loop_
    _atom_site_aniso_label
    _atom_site_aniso_U_11
    _atom_site_aniso_U_22
    _atom_site_aniso_U_33
    _atom_site_aniso_U_12
    _atom_site_aniso_U_13
    _atom_site_aniso_U_23
    Br1 0.05176(12) 0.02567(9) 0.06016(13) 0.00535(6) 0.02789(9) -0.00045(7)
    O6 0.0347(5) 0.0341(5) 0.0352(5) 0.0018(4) 0.0205(5) -0.0004(4)
    N9 0.0272(5) 0.0312(6) 0.0267(5) 0.0032(4) 0.0122(5) -0.0009(4)
    N3 0.0292(6) 0.0287(6) 0.0299(6) -0.0017(5) 0.0116(5) 0.0026(5)
    N1 0.0325(6) 0.0257(5) 0.0316(6) 0.0025(5) 0.0133(5) -0.0016(5)
    N7 0.0311(6) 0.0251(5) 0.0301(6) -0.0029(4) 0.0123(5) -0.0005(4)
    C5 0.0223(6) 0.0259(6) 0.0224(6) -0.0010(5) 0.0072(5) -0.0009(5)
    C8 0.0344(7) 0.0267(6) 0.0328(7) 0.0024(5) 0.0105(6) -0.0019(5)
    C2 0.0333(7) 0.0273(6) 0.0334(7) -0.0011(5) 0.0103(6) 0.0033(5)
    O1W 0.0458(7) 0.0321(6) 0.0608(8) 0.0075(5) 0.0319(6) 0.0077(5)
    C4 0.0216(6) 0.0282(6) 0.0215(6) 0.0006(5) 0.0066(5) -0.0008(5)
    C6 0.0234(6) 0.0285(6) 0.0223(6) 0.0012(5) 0.0060(5) -0.0014(5)
_geom_special_details
;
 All esds (except the esd in the dihedral angle between two l.s. planes)
 are estimated using the full covariance matrix.  The cell esds are taken
 into account individually in the estimation of esds in distances, angles
 and torsion angles; correlations between esds in cell parameters are only
 used when they are defined by crystal symmetry.  An approximate (isotropic)
 treatment of cell esds is used for estimating esds involving l.s. planes.
;
loop_
    _geom_bond_atom_site_label_1
    _geom_bond_atom_site_label_2
    _geom_bond_site_symmetry_2
    _geom_bond_distance
    _geom_bond_publ_flag
    O6 C6 . 1.2308(15) ?
    N9 C8 . 1.3419(18) ?
    N9 C4 . 1.3741(16) ?
    N9 H9 . 0.847(14) ?
    N3 C2 . 1.3078(18) ?
    N3 C4 . 1.3579(16) ?
    N1 C2 . 1.3581(17) ?
    N1 C6 . 1.3879(17) ?
    N1 H1 . 0.840(14) ?
    N7 C8 . 1.3219(17) ?
    N7 C5 . 1.3774(17) ?
    N7 H7 . 0.849(14) ?
    C5 C4 . 1.3748(17) ?
    C5 C6 . 1.4221(17) ?
    C8 H8 . 0.9300 ?
    C2 H2 . 0.9300 ?
    O1W H1W . 0.857(9) ?
    O1W H2W . 0.848(9) ?
loop_
    _geom_angle_atom_site_label_1
    _geom_angle_atom_site_label_2
    _geom_angle_atom_site_label_3
    _geom_angle_site_symmetry_1
    _geom_angle_site_symmetry_3
    _geom_angle
    _geom_angle_publ_flag
    C8 N9 C4 . . 108.32(10) ?
    C8 N9 H9 . . 127.8(13) ?
    C4 N9 H9 . . 123.8(13) ?
    C2 N3 C4 . . 112.29(11) ?
    C2 N1 C6 . . 125.30(12) ?
    C2 N1 H1 . . 119.4(14) ?
    C6 N1 H1 . . 115.3(14) ?
    C8 N7 C5 . . 107.98(11) ?
    C8 N7 H7 . . 127.6(13) ?
    C5 N7 H7 . . 124.4(13) ?
    C4 C5 N7 . . 107.61(11) ?
    C4 C5 C6 . . 121.08(12) ?
    N7 C5 C6 . . 131.31(11) ?
    N7 C8 N9 . . 109.73(12) ?
    N7 C8 H8 . . 125.1 ?
    N9 C8 H8 . . 125.1 ?
    N3 C2 N1 . . 125.15(13) ?
    N3 C2 H2 . . 117.4 ?
    N1 C2 H2 . . 117.4 ?
    H1W O1W H2W . . 107.4(17) ?
    N3 C4 N9 . . 127.42(11) ?
    N3 C4 C5 . . 126.22(12) ?
    N9 C4 C5 . . 106.36(11) ?
    O6 C6 N1 . . 122.73(12) ?
    O6 C6 C5 . . 127.31(13) ?
    N1 C6 C5 . . 109.96(11) ?
loop_
    _geom_torsion_atom_site_label_1
    _geom_torsion_atom_site_label_2
    _geom_torsion_atom_site_label_3
    _geom_torsion_atom_site_label_4
    _geom_torsion_site_symmetry_1
    _geom_torsion_site_symmetry_2
    _geom_torsion_site_symmetry_3
    _geom_torsion_site_symmetry_4
    _geom_torsion
    _geom_torsion_publ_flag
    C8 N7 C5 C4 . . . . -0.02(16) ?
    C8 N7 C5 C6 . . . . 179.24(14) ?
    C5 N7 C8 N9 . . . . 0.27(17) ?
    C4 N9 C8 N7 . . . . -0.42(17) ?
    C4 N3 C2 N1 . . . . 0.2(2) ?
    C6 N1 C2 N3 . . . . -0.6(2) ?
    C2 N3 C4 N9 . . . . 179.41(14) ?
    C2 N3 C4 C5 . . . . 0.3(2) ?
    C8 N9 C4 N3 . . . . -178.90(14) ?
    C8 N9 C4 C5 . . . . 0.39(16) ?
    N7 C5 C4 N3 . . . . 179.07(12) ?
    C6 C5 C4 N3 . . . . -0.3(2) ?
    N7 C5 C4 N9 . . . . -0.23(15) ?
    C6 C5 C4 N9 . . . . -179.58(12) ?
    C2 N1 C6 O6 . . . . 179.92(14) ?
    C2 N1 C6 C5 . . . . 0.5(2) ?
    C4 C5 C6 O6 . . . . -179.46(14) ?
    N7 C5 C6 O6 . . . . 1.4(3) ?
    C4 C5 C6 N1 . . . . -0.12(18) ?
    N7 C5 C6 N1 . . . . -179.30(14) ?
loop_
    _geom_hbond_atom_site_label_D
    _geom_hbond_atom_site_label_H
    _geom_hbond_atom_site_label_A
    _geom_hbond_site_symmetry_A
    _geom_hbond_distance_DH
    _geom_hbond_distance_HA
    _geom_hbond_distance_DA
    _geom_hbond_angle_DHA
    _geom_hbond_publ_flag
    N9 H9 Br1 4_665 0.847(14) 3.079(18) 3.5397(12) 116.6(15) yes
    N9 H9 O6 4_665 0.847(14) 1.978(15) 2.7579(14) 152.7(18) yes
    N1 H1 Br1 . 0.840(14) 2.411(14) 3.2419(12) 170.1(18) yes
    N7 H7 O1W 2_446 0.849(14) 1.811(15) 2.6401(16) 165.0(19) yes
    O1W H1W N3 3_566 0.857(9) 2.083(12) 2.9200(16) 165(2) yes
    O1W H2W Br1 . 0.848(9) 2.475(12) 3.2894(12) 161(2) yes
    C8 H8 Br1 4_665 0.93 2.89 3.4875(15) 123 yes
_shelx_space_group_comment
;
The symmetry employed for this shelxl refinement is uniquely defined
by the following loop, which should always be used as a source of
symmetry information in preference to the above space-group names.
They are only intended as comments.
;
_shelx_estimated_absorpt_T_min     0.203
_shelx_estimated_absorpt_T_max     0.420
_shelx_hkl_file
;
   1   0   0    0.05    0.05
   1   0   0    0.12    0.02
  -1   0   0   -0.04    0.03
   1   0   0   -0.05    0.04
   1   0   0   -0.07    0.04
  -1   0   0    0.01    0.04
   2   0   0  320.15    7.90
   2   0   0  326.33    7.85
  -2   0   0  311.79    7.83
  -2   0   0  297.15    7.86
   2   0   0  340.91    7.82
  -3   0   0  139.03    3.56
   3   0   0  146.25    3.62
   3   0   0  144.82    3.63
  -3   0   0  148.25    3.64
  -3   0   0  145.19    3.62
  -4   0   0    9.75    0.41
   4   0   0    9.44    0.41
  -4   0   0   10.09    0.42
   4   0   0    9.49    0.39
   5   0   0   15.72    0.59
  -5   0   0   15.61    0.62
  -5   0   0   16.72    0.65
   5   0   0   15.87    0.63
  -6   0   0    0.72    0.31
   6   0   0    0.51    0.26
   6   0   0    0.88    0.29
  -6   0   0    0.77    0.28
   0  -1   0   -0.01    0.00
   0  -1   0   -0.01    0.00
   0   1   0   -0.01    0.00
   0   1   0   -0.01    0.00
   1  -1   0   33.33    0.85
  -1  -1   0   32.30    0.83
  -1  -1   0   33.77    0.86
  -1  -1   0   33.66    0.86
   1  -1   0   34.94    0.85
   1  -1   0   33.78    0.86
   1   1   0   34.66    0.84
  -1   1   0   33.87    0.83
  -1   1   0   33.20    0.84
   1   1   0   34.48    0.86
  -1   1   0   32.86    0.85
   1   1   0   32.77    0.85
  -2  -1   0    2.84    0.15
   2  -1   0    3.26    0.14
   2  -1   0    3.12    0.14
   2  -1   0    2.89    0.15
  -2  -1   0    3.21    0.16
  -2  -1   0    3.17    0.10
  -2   1   0    2.90    0.14
   2   1   0    3.04    0.16
  -2   1   0    3.14    0.12
   2   1   0    3.10    0.14
   2   1   0    3.26    0.10
   3  -1   0   38.61    1.03
   3  -1   0   39.28    1.06
  -3  -1   0   37.99    0.97
  -3  -1   0   38.97    1.07
  -3  -1   0   37.61    1.05
   3   1   0   37.34    1.05
   3   1   0   39.30    0.96
   3   1   0   39.79    1.04
  -3   1   0   38.02    1.04
  -3   1   0   38.84    0.99
  -4  -1   0    1.42    0.19
  -4  -1   0    1.30    0.19
   4  -1   0    1.57    0.19
   4  -1   0    1.34    0.17
  -4   1   0    1.42    0.20
   4   1   0    1.77    0.20
  -4   1   0    1.45    0.18
   4   1   0    1.37    0.19
   5  -1   0    0.81    0.20
  -5  -1   0    0.51    0.24
   5  -1   0    0.80    0.23
  -5  -1   0    0.57    0.22
  -5   1   0    0.93    0.25
   5   1   0    0.38    0.22
  -5   1   0    0.71    0.23
   5   1   0    0.71    0.20
  -6  -1   0    0.46    0.30
   6  -1   0    1.06    0.29
  -6  -1   0    0.95    0.27
   6  -1   0    0.47    0.27
  -6   1   0    0.93    0.29
   6   1   0    0.62    0.28
   6   1   0    0.91    0.28
  -6   1   0    0.44    0.30
   0  -2   0    7.69    0.20
   0   2   0    7.70    0.21
   0   2   0    7.89    0.20
   0   2   0    7.62    0.20
  -1  -2   0   88.77    2.15
   1  -2   0   86.78    2.13
   1  -2   0   87.92    2.15
  -1  -2   0   84.84    2.15
   1  -2   0   87.32    2.14
   1   2   0   88.65    2.14
   1   2   0   84.29    2.13
  -1   2   0   85.97    2.13
   1   2   0   88.53    2.15
  -1   2   0   85.68    2.12
  -1   2   0   82.47    2.14
   2  -2   0  132.22    3.33
  -2  -2   0  132.35    3.29
  -2  -2   0  136.51    3.35
  -2  -2   0  132.12    3.35
   2  -2   0  140.91    3.36
   2  -2   0  135.60    3.34
   2   2   0  139.33    3.31
  -2   2   0  132.77    3.29
   2   2   0  131.40    3.34
   2   2   0  133.99    3.35
  -2   2   0  133.87    3.34
  -2   2   0  135.52    3.32
  -3  -2   0   44.71    1.23
   3  -2   0   45.43    1.21
  -3  -2   0   46.18    1.22
   3  -2   0   46.69    1.21
  -3  -2   0   45.83    1.13
   3  -2   0   45.61    1.23
  -3   2   0   46.35    1.16
  -3   2   0   45.59    1.21
   3   2   0   44.18    1.22
   3   2   0   46.29    1.14
   3   2   0   44.87    1.21
  -4  -2   0    8.45    0.41
   4  -2   0    8.92    0.40
  -4  -2   0    8.65    0.39
   4  -2   0    8.85    0.36
   4   2   0    8.85    0.40
  -4   2   0    8.75    0.38
   4   2   0    8.26    0.37
  -4   2   0    8.41    0.29
  -4   2   0    9.10    0.42
  -5  -2   0   15.94    0.63
   5  -2   0   14.48    0.61
   5  -2   0   15.55    0.58
  -5  -2   0   14.71    0.58
  -5   2   0   15.33    0.63
  -5   2   0   15.00    0.60
   5   2   0   14.38    0.58
   5   2   0   14.44    0.60
   6  -2   0    0.95    0.25
   6  -2   0    0.85    0.28
  -6  -2   0    0.89    0.29
  -6  -2   0    1.04    0.30
  -6   2   0    0.83    0.31
  -6   2   0    1.08    0.29
   6   2   0    0.82    0.26
   6   2   0    0.71    0.26
   0  -3   0    0.01    0.02
   0   3   0   -0.08    0.02
   0   3   0   -0.07    0.02
   0   3   0   -0.01    0.02
   1  -3   0  119.31    2.90
   1  -3   0  120.76    2.91
  -1  -3   0  116.42    2.91
  -1  -3   0  119.88    2.91
   1  -3   0  118.02    2.91
  -1   3   0  117.78    2.90
  -1   3   0  119.70    2.90
   1   3   0  114.35    2.90
   1   3   0  113.82    2.89
   1   3   0  119.84    2.91
   2  -3   0   69.33    1.76
   2  -3   0   68.88    1.75
   2  -3   0   70.32    1.78
  -2  -3   0   70.43    1.78
  -2  -3   0   71.61    1.78
   2   3   0   71.48    1.77
  -2   3   0   67.42    1.76
   2   3   0   69.73    1.73
   2   3   0   66.79    1.76
  -2   3   0   69.42    1.71
  -2   3   0   70.81    1.74
  -3  -3   0    3.34    0.21
  -3  -3   0    3.19    0.21
   3  -3   0    3.92    0.20
   3  -3   0    3.44    0.19
   3  -3   0    3.47    0.23
   3   3   0    3.50    0.21
   3   3   0    3.41    0.14
  -3   3   0    3.60    0.16
   3   3   0    3.63    0.20
  -3   3   0    3.68    0.21
  -4  -3   0   16.25    0.56
   4  -3   0   16.96    0.59
   4  -3   0   16.77    0.55
  -4  -3   0   15.95    0.59
  -4   3   0   16.98    0.49
  -4   3   0   16.53    0.55
   4   3   0   15.99    0.56
   4   3   0   17.02    0.58
  -5  -3   0    1.69    0.26
  -5  -3   0    2.11    0.28
   5  -3   0    2.00    0.23
   5  -3   0    2.11    0.26
  -5   3   0    2.42    0.26
   5   3   0    1.94    0.25
   5   3   0    2.53    0.27
  -5   3   0    2.24    0.29
   6  -3   0    5.77    0.41
   6  -3   0    5.99    0.44
  -6  -3   0    6.53    0.46
  -6  -3   0    5.97    0.47
  -6   3   0    6.10    0.45
  -6   3   0    5.71    0.47
   6   3   0    5.94    0.48
   6   3   0    5.90    0.44
   0  -4   0   83.94    2.00
   0  -4   0   76.76    2.01
   0  -4   0   80.12    2.00
   0   4   0   79.04    2.01
   0   4   0   83.82    1.99
   0   4   0   82.68    2.00
   1  -4   0   30.56    0.78
   1  -4   0   29.17    0.76
  -1  -4   0   30.05    0.78
   1  -4   0   31.13    0.77
  -1  -4   0   29.96    0.78
   1   4   0   30.03    0.75
   1   4   0   30.65    0.77
  -1   4   0   30.15    0.76
  -1   4   0   29.90    0.77
   1   4   0   29.36    0.77
  -2  -4   0   58.62    1.58
   2  -4   0   60.85    1.58
  -2  -4   0   64.58    1.59
   2  -4   0   61.07    1.56
   2  -4   0   61.46    1.55
  -2   4   0   61.68    1.55
   2   4   0   61.18    1.56
  -2   4   0   60.46    1.56
  -2   4   0   62.13    1.52
   2   4   0   62.94    1.55
   3  -4   0   27.16    0.79
  -3  -4   0   28.02    0.79
   3  -4   0   27.75    0.77
  -3  -4   0   28.16    0.80
   3  -4   0   28.05    0.76
  -3   4   0   26.68    0.77
  -3   4   0   27.53    0.74
   3   4   0   26.53    0.77
   3   4   0   26.41    0.78
  -3   4   0   27.63    0.68
   3   4   0   27.74    0.72
   4  -4   0    0.11    0.13
  -4  -4   0    0.06    0.15
  -4  -4   0    0.21    0.15
   4  -4   0    0.12    0.14
   4  -4   0    0.20    0.13
   4   4   0    0.24    0.14
   4   4   0    0.19    0.15
  -4   4   0    0.47    0.16
  -4   4   0    0.20    0.10
   5  -4   0   10.90    0.48
  -5  -4   0   11.16    0.50
   5  -4   0   10.48    0.52
  -5  -4   0   10.81    0.51
   5   4   0   10.12    0.47
   5   4   0   10.77    0.51
  -5   4   0   11.05    0.48
  -5   4   0   11.00    0.54
  -6  -4   0    1.89    0.35
   6  -4   0    1.89    0.32
   6  -4   0    1.66    0.30
  -6  -4   0    1.58    0.33
  -6   4   0    1.31    0.29
  -6   4   0    1.95    0.35
   6   4   0    1.93    0.30
   0  -5   0    0.03    0.03
   0  -5   0    0.00    0.02
   0  -5   0    0.02    0.04
   0   5   0    0.10    0.03
   0   5   0    0.00    0.03
   0   5   0    0.01    0.03
  -1  -5   0  388.20    9.94
   1  -5   0  407.67   10.02
  -1  -5   0  394.80   10.00
   1  -5   0  381.80   10.03
   1   5   0  397.57    9.93
  -1   5   0  432.44   10.05
   1   5   0  398.54   10.08
  -1   5   0  422.60   10.02
   1   5   0  413.74    9.95
   2  -5   0   21.27    0.58
   2  -5   0   20.90    0.57
   2  -5   0   20.72    0.60
  -2  -5   0   20.35    0.59
  -2  -5   0   20.71    0.60
  -2   5   0   21.57    0.58
   2   5   0   20.72    0.58
  -2   5   0   20.89    0.54
   2   5   0   21.06    0.57
  -2   5   0   20.86    0.57
   3  -5   0    9.75    0.33
   3  -5   0    9.15    0.33
  -3  -5   0    9.02    0.37
  -3  -5   0    9.45    0.37
   3  -5   0    9.42    0.36
  -3   5   0    9.28    0.25
   3   5   0    8.96    0.35
  -3   5   0    9.50    0.34
   3   5   0    9.14    0.30
  -3   5   0    8.96    0.31
   4  -5   0   20.91    0.66
   4  -5   0   21.62    0.71
   4  -5   0   20.33    0.65
  -4  -5   0   21.05    0.71
  -4  -5   0   21.87    0.69
  -4   5   0   21.51    0.62
  -4   5   0   21.62    0.68
   4   5   0   21.05    0.67
   5  -5   0    1.87    0.24
  -5  -5   0    2.10    0.30
   5  -5   0    2.14    0.27
  -5  -5   0    1.89    0.29
  -5   5   0    1.99    0.25
   5   5   0    1.41    0.24
  -6  -5   0    0.02    0.28
  -6  -5   0    0.18    0.29
   6  -5   0    0.59    0.25
   6  -5   0    0.01    0.24
   6   5   0   -0.16    0.24
  -6   5   0    0.58    0.29
  -6   5   0    0.25    0.26
   0  -6   0  101.77    2.58
   0  -6   0  106.82    2.55
   0  -6   0  101.09    2.56
   0   6   0  102.68    2.57
   0   6   0  104.65    2.57
   0   6   0  105.82    2.55
   1  -6   0   14.04    0.40
   1  -6   0   12.45    0.36
   1  -6   0   13.69    0.38
  -1  -6   0   13.83    0.39
   1   6   0   13.81    0.38
  -1   6   0   14.26    0.39
   1   6   0   13.54    0.36
   1   6   0   12.99    0.38
  -1   6   0   13.72    0.38
  -2  -6   0    0.93    0.11
   2  -6   0    0.96    0.11
  -2  -6   0    1.15    0.12
   2  -6   0    0.99    0.10
   2  -6   0    1.12    0.09
   2   6   0    1.02    0.11
  -2   6   0    0.99    0.10
   2   6   0    0.97    0.09
  -2   6   0    1.07    0.08
  -3  -6   0   22.99    0.70
   3  -6   0   23.06    0.65
  -3  -6   0   22.72    0.69
   3  -6   0   22.60    0.69
   3  -6   0   22.72    0.66
  -3   6   0   23.16    0.67
  -3   6   0   23.08    0.59
   3   6   0   23.09    0.64
   3   6   0   22.89    0.67
  -3   6   0   22.99    0.65
   4  -6   0    1.17    0.17
  -4  -6   0    1.30    0.20
   4  -6   0    1.13    0.21
  -4  -6   0    0.71    0.19
   4  -6   0    1.16    0.17
  -4   6   0    1.07    0.17
   4   6   0    1.03    0.19
  -4   6   0    1.14    0.15
  -5  -6   0    0.68    0.25
   5  -6   0    0.41    0.21
   5  -6   0    0.81    0.19
  -5  -6   0    0.63    0.26
   5   6   0    0.97    0.22
  -5   6   0    0.70    0.21
  -6  -6   0    0.35    0.29
  -6  -6   0    0.00    0.26
   6  -6   0    0.09    0.24
   6  -6   0   -0.06    0.23
  -6   6   0   -0.03    0.28
   6   6   0   -0.08    0.27
  -6   6   0    0.35    0.27
   0  -7   0    0.25    0.06
   0  -7   0    0.09    0.03
   0  -7   0    0.00    0.05
   0   7   0   -0.08    0.04
   0   7   0   -0.06    0.05
   0   7   0   -0.11    0.03
  -1  -7   0  111.62    2.77
  -1  -7   0  112.21    2.75
   1  -7   0  103.68    2.73
   1  -7   0  114.59    2.75
   1  -7   0  110.77    2.77
   1   7   0  110.03    2.73
  -1   7   0  110.31    2.75
   1   7   0  108.75    2.76
   1   7   0  113.38    2.75
  -1   7   0  112.15    2.76
  -2  -7   0   34.02    0.90
   2  -7   0   34.20    0.89
  -2  -7   0   32.82    0.91
   2  -7   0   32.69    0.91
   2  -7   0   34.04    0.87
   2   7   0   33.29    0.89
   2   7   0   32.84    0.83
   2   7   0   33.49    0.89
  -2   7   0   32.96    0.89
  -2   7   0   33.65    0.86
  -3  -7   0   51.04    1.37
   3  -7   0   51.24    1.32
   3  -7   0   50.91    1.37
  -3  -7   0   48.76    1.36
   3  -7   0   50.91    1.34
   3   7   0   51.52    1.32
  -3   7   0   50.47    1.27
   3   7   0   49.98    1.35
  -3   7   0   50.14    1.33
  -3   7   0   52.20    1.35
  -4  -7   0   51.18    1.43
   4  -7   0   51.06    1.37
  -4  -7   0   53.51    1.42
   4  -7   0   49.51    1.38
   4  -7   0   50.49    1.43
  -4   7   0   49.81    1.39
   4   7   0   51.07    1.40
  -4   7   0   51.22    1.36
  -5  -7   0    0.10    0.20
   5  -7   0    0.15    0.21
  -5  -7   0   -0.31    0.20
   5  -7   0   -0.36    0.22
   5  -7   0    0.14    0.18
   5   7   0    0.04    0.22
  -5   7   0    0.06    0.22
   6  -7   0   10.70    0.61
  -6  -7   0   11.44    0.61
  -6  -7   0   12.61    0.65
   6   7   0   11.08    0.58
  -6   7   0   11.45    0.61
  -6   7   0   11.67    0.64
   0  -8   0   65.12    1.60
   0  -8   0   62.68    1.63
   0  -8   0   63.74    1.62
   0   8   0   64.71    1.62
   0   8   0   63.01    1.63
   0   8   0   66.03    1.60
  -1  -8   0   27.53    0.74
   1  -8   0   26.89    0.72
   1  -8   0   26.39    0.70
   1  -8   0   27.33    0.74
  -1  -8   0   27.68    0.72
   1   8   0   26.76    0.70
  -1   8   0   26.97    0.73
   1   8   0   26.93    0.73
  -1   8   0   26.72    0.72
   1   8   0   28.16    0.72
  -2  -8   0   49.97    1.27
   2  -8   0   47.27    1.24
   2  -8   0   48.46    1.22
  -2  -8   0   48.20    1.25
   2  -8   0   47.35    1.26
  -2   8   0   45.79    1.24
   2   8   0   46.24    1.19
   2   8   0   46.70    1.24
  -2   8   0   48.40    1.22
   2   8   0   48.58    1.25
   3  -8   0    0.25    0.14
   3  -8   0    0.19    0.09
  -3  -8   0    0.57    0.15
  -3  -8   0    0.25    0.14
   3  -8   0    0.33    0.13
  -3   8   0    0.07    0.10
  -3   8   0    0.43    0.12
  -3   8   0    0.15    0.06
   3   8   0    0.17    0.11
   3   8   0    0.13    0.10
  -4  -8   0   13.57    0.55
   4  -8   0   13.93    0.54
  -4  -8   0   14.22    0.52
   4  -8   0   13.50    0.48
   4  -8   0   13.75    0.49
  -4   8   0   13.22    0.50
   4   8   0   13.36    0.50
  -4   8   0   14.05    0.48
  -5  -8   0    5.12    0.40
  -5  -8   0    5.21    0.38
   5  -8   0    5.29    0.36
   5  -8   0    4.43    0.37
   5  -8   0    5.16    0.39
  -5   8   0    5.64    0.37
   5   8   0    5.00    0.37
  -5   8   0    5.45    0.37
  -6  -8   0    0.47    0.30
  -6  -8   0   -0.15    0.28
   6  -8   0    0.03    0.25
  -6   8   0    0.38    0.29
   6   8   0    0.35    0.29
   0  -9   0   -0.04    0.05
   0  -9   0   -0.05    0.04
   0  -9   0   -0.11    0.07
   0   9   0   -0.10    0.04
   0   9   0   -0.08    0.06
   1  -9   0   88.55    2.25
   1  -9   0   89.33    2.23
   1  -9   0   87.02    2.20
  -1  -9   0   87.74    2.23
  -1  -9   0   90.05    2.25
  -1   9   0   86.17    2.23
  -1   9   0   91.15    2.24
   1   9   0   89.73    2.25
   1   9   0   91.57    2.22
   1   9   0   87.39    2.21
   2  -9   0  130.86    3.27
   2  -9   0  134.23    3.30
  -2  -9   0  131.73    3.32
  -2  -9   0  133.48    3.30
   2  -9   0  131.80    3.32
  -2   9   0  134.31    3.27
   2   9   0  133.87    3.29
   2   9   0  130.58    3.30
   2   9   0  125.81    3.25
  -2   9   0  131.99    3.30
   3  -9   0   10.19    0.38
   3  -9   0    9.53    0.34
   3  -9   0   10.26    0.41
  -3  -9   0   10.62    0.40
  -3  -9   0   10.37    0.40
   3   9   0    9.99    0.37
  -3   9   0    9.87    0.37
  -3   9   0   10.22    0.31
   3   9   0    9.61    0.36
  -4  -9   0   10.18    0.44
  -4  -9   0    9.97    0.47
   4  -9   0    9.18    0.37
   4  -9   0   10.08    0.40
   4  -9   0    9.30    0.44
  -4   9   0    9.75    0.43
   4   9   0    9.40    0.41
  -4   9   0    9.33    0.39
  -5  -9   0    2.51    0.31
  -5  -9   0    2.05    0.29
   5  -9   0    1.83    0.28
   5  -9   0    2.74    0.29
  -5   9   0    2.82    0.29
  -5   9   0    2.69    0.24
   5   9   0    2.31    0.28
   6  -9   0    1.05    0.33
  -6  -9   0    0.85    0.30
  -6  -9   0    1.36    0.34
  -6   9   0    1.02    0.28
   6   9   0    1.51    0.34
   0 -10   0   28.72    0.77
   0 -10   0   29.18    0.80
   0 -10   0   29.12    0.74
   0  10   0   27.63    0.79
   0  10   0   29.58    0.74
   0  10   0   28.79    0.78
   1 -10   0    8.06    0.24
   1 -10   0    7.97    0.27
  -1 -10   0    7.89    0.27
  -1 -10   0    7.63    0.29
   1 -10   0    8.17    0.31
   1  10   0    8.57    0.27
  -1  10   0    8.29    0.29
   1  10   0    7.81    0.29
   1  10   0    8.04    0.26
  -1  10   0    7.49    0.27
   2 -10   0    1.29    0.10
  -2 -10   0    1.06    0.14
   2 -10   0    0.85    0.12
  -2 -10   0    1.08    0.15
   2 -10   0    1.26    0.15
   2  10   0    0.73    0.12
   2  10   0    1.10    0.09
  -2  10   0    1.17    0.11
  -2  10   0    0.98    0.13
   2  10   0    1.04    0.13
  -3 -10   0    4.06    0.29
  -3 -10   0    4.41    0.28
   3 -10   0    3.96    0.27
   3 -10   0    4.16    0.21
   3 -10   0    3.81    0.23
   3  10   0    3.86    0.24
  -3  10   0    3.68    0.24
  -3  10   0    4.10    0.24
   3  10   0    4.07    0.24
  -3  10   0    3.89    0.18
  -4 -10   0   -0.05    0.18
  -4 -10   0    0.82    0.21
   4 -10   0    0.00    0.17
   4 -10   0    0.28    0.18
   4  10   0    0.45    0.18
  -4  10   0    0.02    0.14
  -4  10   0    0.04    0.18
  -5 -10   0    5.67    0.40
  -5 -10   0    5.59    0.43
   5 -10   0    5.69    0.41
   5 -10   0    5.69    0.42
   5  10   0    5.49    0.43
  -5  10   0    6.14    0.36
  -5  10   0    5.54    0.42
   6 -10   0    0.30    0.27
  -6 -10   0    0.13    0.31
  -6 -10   0    0.36    0.29
   6  10   0    0.34    0.27
  -6  10   0    0.37    0.29
   0 -11   0   -0.03    0.08
   0 -11   0   -0.02    0.07
   0 -11   0   -0.04    0.05
   0  11   0   -0.06    0.07
   0  11   0    0.02    0.08
   0  11   0    0.01    0.05
  -1 -11   0  233.38    5.85
   1 -11   0  224.28    5.85
  -1 -11   0  232.60    5.83
   1 -11   0  230.64    5.79
   1 -11   0  239.34    5.83
  -1  11   0  245.17    5.84
   1  11   0  243.05    5.82
  -1  11   0  237.18    5.84
   1  11   0  234.39    5.85
   1  11   0  242.97    5.82
  -2 -11   0   11.26    0.41
   2 -11   0   10.99    0.33
   2 -11   0   10.32    0.37
   2 -11   0   10.21    0.39
  -2 -11   0   11.50    0.38
   2  11   0   10.64    0.38
   2  11   0   10.57    0.32
   2  11   0   10.62    0.36
  -2  11   0   10.66    0.38
  -2  11   0   10.25    0.35
  -3 -11   0   13.83    0.49
  -3 -11   0   14.10    0.52
   3 -11   0   13.42    0.51
   3 -11   0   13.29    0.46
   3 -11   0   13.43    0.50
   3  11   0   12.93    0.47
  -3  11   0   13.94    0.48
  -3  11   0   13.84    0.47
  -3  11   0   13.97    0.42
   3  11   0   13.59    0.48
  -4 -11   0   43.61    1.24
  -4 -11   0   41.92    1.21
   4 -11   0   40.01    1.17
   4 -11   0   39.65    1.22
  -4  11   0   42.67    1.20
   4  11   0   40.52    1.18
  -4  11   0   43.20    1.18
  -5 -11   0    0.80    0.28
   5 -11   0    0.77    0.28
   5 -11   0    0.83    0.22
  -5 -11   0    0.56    0.24
  -5  11   0    0.75    0.21
   5  11   0    0.92    0.27
  -5  11   0    0.79    0.23
   6 -11   0    2.21    0.35
  -6 -11   0    2.54    0.37
  -6 -11   0    2.05    0.38
  -6  11   0    2.79    0.38
   6  11   0    2.23    0.34
   0 -12   0   49.15    1.30
   0 -12   0   48.90    1.27
   0 -12   0   50.46    1.24
   0  12   0   48.22    1.28
   0  12   0   49.11    1.24
   0  12   0   47.57    1.29
  -1 -12   0    1.84    0.17
   1 -12   0    1.59    0.11
   1 -12   0    1.23    0.12
  -1 -12   0    1.57    0.14
   1 -12   0    1.37    0.16
  -1  12   0    1.12    0.13
  -1  12   0    1.22    0.14
   1  12   0    1.65    0.13
   1  12   0    1.44    0.16
   1  12   0    1.36    0.12
  -2 -12   0   22.11    0.68
   2 -12   0   21.50    0.65
   2 -12   0   23.90    0.70
  -2 -12   0   22.96    0.66
   2  12   0   22.03    0.62
  -2  12   0   23.20    0.68
  -2  12   0   23.19    0.65
   2  12   0   22.70    0.69
   2  12   0   22.13    0.65
   3 -12   0   10.23    0.41
  -3 -12   0   10.68    0.43
   3 -12   0   10.60    0.46
  -3 -12   0   10.48    0.44
  -3  12   0   10.28    0.42
   3  12   0   10.53    0.41
  -3  12   0   10.60    0.36
   3  12   0   10.28    0.42
   4 -12   0    4.41    0.33
   4 -12   0    3.85    0.33
  -4 -12   0    4.05    0.34
  -4 -12   0    4.11    0.31
   4  12   0    3.43    0.28
  -4  12   0    3.31    0.27
  -4  12   0    4.30    0.31
  -5 -12   0    0.68    0.29
  -5 -12   0    1.16    0.27
   5 -12   0    0.70    0.22
   5 -12   0    0.84    0.29
  -5  12   0    0.63    0.22
  -5  12   0    0.65    0.25
   5  12   0    0.43    0.24
  -6 -12   0    0.10    0.36
   6 -12   0    0.07    0.31
  -6 -12   0    0.19    0.30
   6  12   0    0.16    0.30
  -6  12   0    0.40    0.31
   0 -13   0    0.09    0.10
   0 -13   0   -0.04    0.08
   0 -13   0    0.12    0.06
   0  13   0   -0.06    0.10
   0  13   0    0.03    0.10
   0  13   0    0.02    0.06
   1 -13   0   63.84    1.68
   1 -13   0   63.56    1.65
  -1 -13   0   64.04    1.65
   1 -13   0   65.57    1.61
  -1 -13   0   63.84    1.68
   1  13   0   63.06    1.64
   1  13   0   62.40    1.67
  -1  13   0   64.95    1.67
   1  13   0   64.98    1.63
  -1  13   0   62.83    1.66
  -2 -13   0    4.32    0.25
   2 -13   0    4.20    0.28
  -2 -13   0    4.59    0.27
   2 -13   0    4.33    0.25
   2  13   0    4.45    0.23
   2  13   0    3.98    0.27
  -2  13   0    4.33    0.23
  -2  13   0    4.57    0.27
   2  13   0    4.66    0.24
   3 -13   0   29.65    0.93
  -3 -13   0   30.50    0.89
  -3 -13   0   30.99    0.93
   3 -13   0   30.44    0.88
   3  13   0   30.62    0.91
  -3  13   0   29.70    0.89
  -3  13   0   29.36    0.83
   3  13   0   30.00    0.88
   4 -13   0    7.01    0.45
  -4 -13   0    7.05    0.40
   4 -13   0    7.07    0.40
  -4 -13   0    7.11    0.45
   4  13   0    6.75    0.37
  -4  13   0    7.57    0.40
  -4  13   0    7.86    0.40
   5 -13   0    0.60    0.30
  -5 -13   0    1.14    0.28
  -5 -13   0    1.16    0.30
   5 -13   0    0.98    0.24
   5  13   0    0.84    0.25
  -5  13   0    1.07    0.27
  -5  13   0    0.88    0.22
   0 -14   0   71.35    1.86
   0 -14   0   72.26    1.78
   0 -14   0   69.51    1.81
   0  14   0   71.25    1.85
   0  14   0   70.09    1.83
   1 -14   0   53.85    1.43
   1 -14   0   54.19    1.47
  -1 -14   0   52.58    1.42
  -1 -14   0   55.17    1.47
   1  14   0   54.71    1.43
  -1  14   0   55.37    1.45
  -1  14   0   55.42    1.45
   1  14   0   55.12    1.46
   1  14   0   55.27    1.41
   2 -14   0   46.81    1.32
  -2 -14   0   47.55    1.32
  -2 -14   0   47.59    1.28
   2 -14   0   47.64    1.29
   2  14   0   48.36    1.28
  -2  14   0   49.07    1.28
   2  14   0   47.99    1.32
  -2  14   0   47.22    1.30
  -3 -14   0   26.57    0.81
   3 -14   0   27.89    0.82
  -3 -14   0   27.01    0.86
   3 -14   0   27.12    0.87
   3  14   0   27.57    0.82
   3  14   0   27.02    0.85
  -3  14   0   26.21    0.82
  -3  14   0   27.46    0.78
   4 -14   0    0.21    0.21
   4 -14   0   -0.01    0.19
  -4 -14   0   -0.09    0.20
  -4 -14   0    0.28    0.25
   4  14   0    0.29    0.21
  -4  14   0    0.05    0.20
  -4  14   0    0.09    0.19
  -5 -14   0    4.94    0.43
   5 -14   0    3.81    0.39
  -5 -14   0    5.72    0.42
   5 -14   0    4.44    0.37
   5  14   0    4.29    0.39
  -5  14   0    5.21    0.38
  -5  14   0    4.60    0.37
   0 -15   0   -0.05    0.10
   0 -15   0    0.06    0.13
   0  15   0    0.05    0.12
   0  15   0    0.12    0.12
  -1 -15   0   33.64    0.90
   1 -15   0   32.38    0.97
   1 -15   0   34.04    0.93
  -1 -15   0   33.39    0.96
  -1 -15   0   34.82    0.93
   1  15   0   33.76    0.90
  -1  15   0   33.28    0.95
   1  15   0   33.38    0.96
   1  15   0   33.78    0.93
  -1  15   0   32.31    0.94
  -2 -15   0   20.06    0.64
   2 -15   0   21.44    0.65
  -2 -15   0   21.28    0.68
   2 -15   0   20.27    0.70
   2  15   0   21.46    0.64
   2  15   0   21.15    0.69
  -2  15   0   22.30    0.65
  -2  15   0   21.05    0.68
   3 -15   0    5.10    0.38
  -3 -15   0    5.99    0.33
   3 -15   0    4.94    0.32
  -3 -15   0    5.38    0.35
  -3  15   0    5.42    0.33
  -3  15   0    5.07    0.29
   3  15   0    5.83    0.37
   3  15   0    5.59    0.32
  -4 -15   0    1.06    0.26
   4 -15   0    1.30    0.22
   4 -15   0    1.39    0.28
  -4 -15   0    1.61    0.25
  -4  15   0    1.48    0.26
   4  15   0    1.02    0.22
  -4  15   0    0.96    0.22
   5 -15   0    0.20    0.29
  -5 -15   0   -0.24    0.25
  -5 -15   0    0.30    0.31
   5 -15   0    0.01    0.24
  -5  15   0   -0.10    0.25
   5  15   0   -0.25    0.26
  -5  15   0    0.32    0.25
   0 -16   0   85.49    2.19
   0 -16   0   83.99    2.23
   0  16   0   87.63    2.23
   0  16   0   84.67    2.20
   1 -16   0    2.90    0.21
  -1 -16   0    2.96    0.25
   1 -16   0    2.13    0.22
  -1 -16   0    2.73    0.20
  -1 -16   0    2.24    0.18
   1  16   0    2.49    0.19
   1  16   0    2.48    0.18
  -1  16   0    2.96    0.23
   1  16   0    2.60    0.25
  -1  16   0    2.65    0.23
   2 -16   0   15.61    0.59
  -2 -16   0   16.55    0.59
  -2 -16   0   16.29    0.53
   2 -16   0   16.91    0.54
  -2  16   0   17.44    0.59
   2  16   0   15.39    0.57
  -2  16   0   16.75    0.55
   2  16   0   16.26    0.53
   3 -16   0   10.29    0.44
  -3 -16   0   10.94    0.43
  -3 -16   0   10.27    0.50
   3 -16   0    9.75    0.50
   3  16   0    9.88    0.43
  -3  16   0    9.68    0.47
   3  16   0   10.83    0.49
   4 -16   0    1.43    0.30
  -4 -16   0    1.91    0.26
   4 -16   0    1.18    0.24
  -4 -16   0    1.92    0.32
   4  16   0    1.57    0.26
   4  16   0    1.21    0.29
  -4  16   0    1.42    0.25
  -4  16   0    1.59    0.27
  -5 -16   0    6.48    0.47
   5 -16   0    5.80    0.48
   5 -16   0    5.70    0.42
  -5 -16   0    5.12    0.46
   5  16   0    4.59    0.41
  -5  16   0    5.32    0.41
  -5  16   0    5.64    0.43
   0 -17   0    0.17    0.17
   0 -17   0    0.04    0.13
   0  17   0    0.07    0.13
   0  17   0   -0.02    0.16
  -1 -17   0    9.86    0.44
   1 -17   0    9.93    0.45
   1 -17   0    9.60    0.38
  -1 -17   0    9.50    0.37
  -1  17   0    9.63    0.40
  -1  17   0    9.70    0.40
   1  17   0   10.37    0.39
   1  17   0    9.83    0.44
  -2 -17   0    2.40    0.27
   2 -17   0    2.11    0.20
  -2 -17   0    2.30    0.21
   2 -17   0    2.66    0.27
   2  17   0    2.59    0.21
   2  17   0    2.42    0.25
  -2  17   0    2.75    0.26
  -2  17   0    2.20    0.21
   3 -17   0    1.39    0.27
   3 -17   0    1.49    0.23
  -3 -17   0    1.99    0.24
  -3 -17   0    1.39    0.27
   3  17   0    1.19    0.20
  -3  17   0    1.21    0.24
   3  17   0    1.45    0.26
   4 -17   0    0.10    0.23
  -4 -17   0    0.17    0.27
   4 -17   0   -0.07    0.21
  -4 -17   0    0.21    0.21
  -4  17   0    0.23    0.25
   4  17   0    0.12    0.25
   4  17   0    0.11    0.19
  -4  17   0    0.10    0.24
  -5 -17   0    0.28    0.31
  -5 -17   0    0.38    0.26
   5 -17   0    0.69    0.27
   5 -17   0    0.34    0.31
   5  17   0    0.27    0.27
  -5  17   0    0.85    0.27
  -5  17   0    0.63    0.29
   0 -18   0   63.41    1.68
   0 -18   0   62.55    1.73
   0  18   0   61.83    1.71
   0  18   0   67.17    1.71
  -1 -18   0   12.63    0.52
   1 -18   0   13.49    0.47
  -1 -18   0   12.86    0.47
   1 -18   0   13.17    0.54
  -1  18   0   13.30    0.51
   1  18   0   12.96    0.54
   1  18   0   14.42    0.49
  -1  18   0   13.29    0.51
  -2 -18   0   29.16    0.85
   2 -18   0   28.22    0.85
   2 -18   0   27.91    0.91
  -2 -18   0   27.31    0.90
  -2  18   0   30.36    0.87
   2  18   0   28.82    0.90
  -2  18   0   28.06    0.88
   3 -18   0   22.97    0.76
  -3 -18   0   24.75    0.84
  -3 -18   0   23.30    0.76
   3 -18   0   23.52    0.85
   3  18   0   24.79    0.82
  -3  18   0   24.40    0.80
   3  18   0   23.26    0.76
  -4 -18   0    1.89    0.33
   4 -18   0    1.32    0.24
   4 -18   0    1.23    0.31
  -4 -18   0    1.03    0.25
   4  18   0    1.69    0.33
  -4  18   0    1.10    0.28
   4  18   0    1.43    0.26
  -4  18   0    1.34    0.27
   0 -19   0    0.11    0.18
   0 -19   0    0.11    0.14
   0  19   0    0.32    0.17
   0  19   0    0.00    0.17
   1 -19   0    0.11    0.21
  -1 -19   0    0.17    0.15
   1 -19   0   -0.07    0.15
  -1 -19   0    0.17    0.21
  -1  19   0    0.13    0.17
   1  19   0   -0.03    0.18
   1  19   0   -0.09    0.14
  -1  19   0    0.01    0.17
   2 -19   0    2.13    0.23
   2 -19   0    2.31    0.28
  -2 -19   0    2.63    0.29
  -2 -19   0    2.37    0.23
  -2  19   0    2.40    0.27
   2  19   0    2.89    0.31
  -2  19   0    2.08    0.23
  -3 -19   0    0.10    0.25
  -3 -19   0    0.08    0.19
   3 -19   0    0.06    0.25
   3  19   0    0.08    0.29
  -3  19   0    0.14    0.21
   3  19   0   -0.19    0.23
   4 -19   0    0.20    0.29
  -4 -19   0    0.44    0.30
  -4 -19   0    0.27    0.22
   4 -19   0    0.05    0.23
   4  19   0    0.13    0.34
  -4  19   0    0.07    0.26
   4  19   0    0.06    0.22
  -4  19   0    0.25    0.27
   0 -20   0   41.24    1.23
   0 -20   0   40.99    1.15
   0  20   0   43.24    1.23
   0  20   0   40.49    1.18
  -1 -20   0    4.86    0.30
   1 -20   0    5.14    0.40
   1 -20   0    4.84    0.31
  -1 -20   0    4.63    0.36
   1  20   0    5.77    0.33
  -1  20   0    5.34    0.34
   1  20   0    4.52    0.35
  -1  20   0    4.73    0.37
  -2 -20   0   21.42    0.76
  -2 -20   0   19.68    0.67
   2 -20   0   20.17    0.68
   2 -20   0   20.79    0.77
   2  20   0   20.33    0.74
  -2  20   0   20.38    0.70
  -2  20   0   21.01    0.74
  -3 -20   0    4.23    0.38
   3 -20   0    5.86    0.44
  -3 -20   0    4.97    0.37
   3 -20   0    5.83    0.38
   3  20   0    5.59    0.44
  -3  20   0    5.61    0.41
   4 -20   0    0.60    0.25
  -4 -20   0    0.76    0.32
   4 -20   0    0.70    0.32
  -4  20   0    0.23    0.24
  -4  20   0    0.62    0.29
   4  20   0    0.09    0.41
   0 -21   0   -0.02    0.19
   0 -21   0    0.21    0.17
   0  21   0   -0.01    0.19
   0  21   0    0.02    0.19
   1 -21   0    4.45    0.37
   1 -21   0    3.47    0.27
  -1 -21   0    4.09    0.30
  -1 -21   0    3.95    0.35
   1  21   0    3.85    0.33
  -1  21   0    4.95    0.36
  -1  21   0    3.99    0.33
  -2 -21   0    0.96    0.21
   2 -21   0    0.89    0.27
   2 -21   0    0.72    0.20
  -2 -21   0    1.16    0.27
  -2  21   0    0.83    0.21
   2  21   0    0.71    0.26
  -2  21   0    0.77    0.24
   3 -21   0    0.31    0.25
  -3 -21   0    0.14    0.28
   3 -21   0    0.14    0.22
  -3  21   0    0.22    0.27
   3  21   0    0.16    0.25
   4 -21   0    3.38    0.34
  -4  21   0    3.63    0.37
   0 -22   0    4.78    0.32
   0 -22   0    4.60    0.38
   0  22   0    5.02    0.38
   0  22   0    5.37    0.39
  -1 -22   0   -0.22    0.24
   1 -22   0    0.49    0.26
   1 -22   0    0.22    0.18
  -1 -22   0    0.10    0.17
  -1  22   0    0.43    0.22
   1  22   0    0.08    0.22
  -1  22   0    0.26    0.21
   2 -22   0    4.46    0.35
   2 -22   0    5.65    0.44
  -2 -22   0    5.50    0.46
  -2  22   0    4.84    0.39
  -2  22   0    5.57    0.41
   2  22   0    4.28    0.39
   3 -22   0    4.14    0.34
   3 -22   0    3.64    0.38
  -3 -22   0    3.29    0.37
  -3  22   0    4.35    0.40
   3  22   0    3.73    0.41
   0 -23   0   -0.10    0.24
   0  23   0   -0.23    0.22
   0  23   0    0.30    0.23
   1 -23   0   12.59    0.59
  -1 -23   0   13.59    0.59
   1 -23   0   11.53    0.54
   1  23   0   13.00    0.63
  -1  23   0   11.87    0.58
  -1  23   0   13.12    0.58
  -2 -23   0    5.84    0.45
   2 -23   0    4.69    0.36
   2 -23   0    6.07    0.51
  -2  23   0    6.42    0.44
   2  23   0    6.17    0.47
  -2  23   0    5.33    0.42
   3 -23   0    0.23    0.23
   3 -23   0    0.01    0.27
  -3 -23   0   -0.23    0.32
  -3  23   0    0.42    0.34
   3  23   0    0.12    0.28
   0 -24   0   10.77    0.56
   0  24   0   11.18    0.59
   0  24   0   10.76    0.55
   1 -24   0    0.00    0.24
  -1 -24   0   -0.21    0.23
  -1  24   0    0.28    0.24
   1  24   0    0.00    0.28
  -1  24   0    0.02    0.25
  -2 -24   0    0.84    0.32
   2 -24   0    0.47    0.27
  -2  24   0    0.86    0.28
   2  24   0    1.12    0.31
  -2  24   0    1.17    0.32
   0 -25   0    0.03    0.27
   0  25   0    0.26    0.26
   0  25   0    0.24    0.26
   1 -25   0   16.55    0.75
  -1  25   0   16.52    0.71
  -1  25   0   16.07    0.71
   1  25   0   16.54    0.72
   6   0  -1    0.45    0.27
  -6   0   1   -0.07    0.28
  -6   0   1   -0.15    0.22
   6   0  -1    0.44    0.23
  -5   0   1    0.26    0.21
   5   0  -1   -0.03    0.18
  -5   0   1    0.22    0.23
   5   0  -1    0.16    0.21
  -4   0   1    0.33    0.14
   4   0  -1    0.17    0.12
   4   0  -1   -0.12    0.15
  -4   0   1   -0.31    0.16
   3   0  -1   -0.03    0.04
   3   0  -1    0.00    0.08
  -3   0   1    0.00    0.10
  -3   0   1   -0.01    0.10
   3   0  -1    0.12    0.09
  -3   0   1    0.06    0.05
  -2   0   1    0.00    0.05
   2   0  -1    0.03    0.05
   2   0  -1    0.03    0.05
   2   0  -1    0.01    0.03
   2   0  -1   -0.06    0.06
  -2   0   1    0.00    0.03
   1   0  -1   -0.32    0.03
   1   0  -1   -0.38    0.03
   1   0  -1   -0.35    0.04
  -1   0   1   -0.40    0.03
   1   0  -1   -0.34    0.03
   1   0  -1   -0.32    0.03
   0   0  -1    0.26    0.03
   0   0  -1    0.14    0.02
   0   0  -1    0.05    0.02
   1   0   1   -0.04    0.03
  -1   0  -1    0.02    0.02
  -1   0  -1    0.00    0.03
   1   0   1    0.13    0.04
   1   0   1   -0.02    0.02
  -1   0  -1   -0.04    0.03
   2   0   1   -0.05    0.06
  -2   0  -1    0.01    0.04
   2   0   1   -0.06    0.06
  -2   0  -1   -0.01    0.06
  -2   0  -1    0.04    0.07
  -3   0  -1    0.03    0.10
   3   0   1   -0.05    0.09
   3   0   1    0.19    0.11
  -3   0  -1   -0.02    0.05
  -3   0  -1    0.00    0.10
   4   0   1    0.11    0.14
  -4   0  -1    0.33    0.16
  -4   0  -1   -0.03    0.16
   4   0   1    0.12    0.16
  -5   0  -1   -0.20    0.20
  -5   0  -1    0.09    0.19
   5   0   1   -0.09    0.18
   5   0   1    0.29    0.21
   6   0   1   -0.16    0.25
  -6   0  -1    0.32    0.28
  -6   0  -1   -0.08    0.24
   6   0   1    0.29    0.28
  -6  -1   1    6.70    0.54
   6  -1  -1    7.75    0.51
   6  -1  -1    6.43    0.46
  -6  -1   1    7.48    0.50
  -6   1   1    7.46    0.54
   6   1  -1    7.51    0.49
  -6   1   1    6.70    0.50
   6   1  -1    7.49    0.50
  -5  -1   1    6.15    0.43
   5  -1  -1    6.19    0.41
   5  -1  -1    5.59    0.36
  -5  -1   1    6.02    0.37
  -5   1   1    5.77    0.43
  -5   1   1    5.44    0.39
   5   1  -1    4.81    0.39
   5   1  -1    5.37    0.34
  -4  -1   1   42.36    1.15
   4  -1  -1   38.70    1.11
  -4  -1   1   41.43    1.17
   4  -1  -1   41.65    1.16
  -4   1   1   41.44    1.17
   4   1  -1   40.26    1.13
  -4   1   1   40.04    1.05
  -4   1   1   40.62    1.14
   4   1  -1   40.12    1.15
   3  -1  -1   18.45    0.55
  -3  -1   1   18.03    0.55
  -3  -1   1   18.38    0.58
   3  -1  -1   18.32    0.57
  -3  -1   1   18.24    0.48
   3  -1  -1   18.39    0.48
   3  -1  -1   18.60    0.54
   3   1  -1   18.88    0.57
   3   1  -1   19.11    0.49
  -3   1   1   18.51    0.50
   3   1  -1   18.86    0.55
  -3   1   1   17.95    0.55
  -3   1   1   18.73    0.48
   2  -1  -1  102.10    2.59
   2  -1  -1  105.35    2.61
   2  -1  -1  104.13    2.58
  -2  -1   1  102.66    2.59
   2  -1  -1  106.03    2.56
  -2  -1   1  102.52    2.55
  -2  -1   1  101.75    2.61
  -2   1   1  105.40    2.57
   2   1  -1  100.63    2.59
  -2   1   1  102.76    2.59
   2   1  -1  103.42    2.61
   2   1  -1  103.51    2.59
   2   1  -1  107.68    2.55
  -2   1   1  104.91    2.56
   2   1  -1  106.94    2.57
  -1  -1   1  189.93    4.73
   1  -1  -1  176.55    4.71
   1  -1  -1  201.92    4.67
   1  -1  -1  191.91    4.70
   1  -1  -1  179.73    4.69
  -1  -1   1  189.78    4.69
   1  -1  -1  207.63    4.73
  -1   1   1  190.45    4.73
   1   1  -1  194.15    4.69
   1   1  -1  188.75    4.72
   1   1  -1  189.49    4.72
  -1   1   1  192.21    4.75
   1   1  -1  195.51    4.71
   1   1  -1  186.26    4.72
   0  -1   1    7.13    0.20
   0  -1  -1    7.12    0.20
   0  -1   1    7.05    0.21
   0  -1  -1    7.04    0.20
   0  -1  -1    7.28    0.21
   0  -1  -1    6.85    0.21
   0   1  -1    7.01    0.21
   0   1   1    6.82    0.20
   0   1  -1    7.00    0.21
   0   1   1    7.23    0.21
  -1  -1  -1  289.85    7.20
  -1  -1  -1  285.09    7.28
   1  -1   1  295.51    7.25
  -1  -1  -1  292.94    7.23
   1   1   1  290.11    7.22
  -1   1  -1  289.06    7.27
  -1   1  -1  290.42    7.26
  -1   1  -1  298.37    7.20
   1   1   1  305.16    7.31
   2  -1   1   31.29    0.84
  -2  -1  -1   32.06    0.80
  -2  -1  -1   31.81    0.85
   2  -1   1   32.78    0.85
  -2  -1  -1   31.81    0.85
   2   1   1   31.66    0.84
   2   1   1   31.58    0.79
  -2   1  -1   31.11    0.81
  -2   1  -1   31.73    0.84
   2   1   1   30.48    0.84
  -3  -1  -1   22.19    0.67
  -3  -1  -1   22.93    0.60
   3  -1   1   22.56    0.67
   3  -1   1   23.40    0.67
  -3  -1  -1   22.93    0.67
   3   1   1   23.18    0.66
   3   1   1   22.46    0.67
  -3   1  -1   22.37    0.66
  -3   1  -1   22.67    0.61
   4  -1   1   40.37    1.14
  -4  -1  -1   40.33    1.13
   4  -1   1   39.65    1.12
  -4  -1  -1   40.50    1.14
  -4   1  -1   40.42    1.13
   4   1   1   40.50    1.14
  -4   1  -1   40.38    1.14
   4   1   1   38.00    1.12
  -5  -1  -1    0.34    0.22
  -5  -1  -1    0.82    0.24
   5  -1   1    0.44    0.22
   5  -1   1    0.76    0.22
   5   1   1    0.30    0.19
  -5   1  -1    0.36    0.20
   5   1   1    0.67    0.22
  -5   1  -1    0.21    0.19
   6  -1   1    2.03    0.32
  -6  -1  -1    2.29    0.31
   6  -1   1    2.17    0.34
  -6  -1  -1    2.17    0.35
   6   1   1    2.12    0.32
  -6   1  -1    2.67    0.32
   6   1   1    2.99    0.35
  -6   1  -1    2.49    0.36
  -6  -2   1    0.25    0.26
   6  -2  -1    0.45    0.25
  -6  -2   1    0.20    0.24
   6  -2  -1    0.11    0.22
  -6   2   1   -0.13    0.28
  -6   2   1    0.04    0.27
   6   2  -1   -0.04    0.23
   6   2  -1    0.43    0.23
  -5  -2   1    0.48    0.23
   5  -2  -1    0.42    0.23
   5  -2  -1    0.73    0.20
  -5  -2   1    0.84    0.23
   5   2  -1    0.67    0.19
  -5   2   1    0.65    0.24
   5   2  -1    0.37    0.22
  -5   2   1    0.92    0.23
  -4  -2   1    1.00    0.21
   4  -2  -1    1.06    0.15
   4  -2  -1    1.13    0.18
  -4  -2   1    1.27    0.20
   4  -2  -1    1.41    0.17
   4   2  -1    0.99    0.19
   4   2  -1    1.07    0.16
  -4   2   1    0.90    0.19
  -4   2   1    1.25    0.11
  -4   2   1    1.46    0.19
  -3  -2   1   29.96    0.87
  -3  -2   1   30.57    0.85
   3  -2  -1   30.98    0.83
  -3  -2   1   30.62    0.77
   3  -2  -1   30.98    0.88
  -3   2   1   29.70    0.84
   3   2  -1   31.26    0.84
   3   2  -1   31.69    0.80
  -3   2   1   31.05    0.78
   3   2  -1   29.84    0.86
  -3   2   1   30.36    0.80
  -2  -2   1    1.61    0.12
   2  -2  -1    1.75    0.10
   2  -2  -1    1.74    0.11
  -2  -2   1    1.94    0.13
  -2  -2   1    1.68    0.07
   2  -2  -1    1.83    0.13
   2  -2  -1    1.89    0.08
  -2   2   1    1.88    0.12
   2   2  -1    1.93    0.10
   2   2  -1    1.91    0.12
  -2   2   1    1.70    0.09
  -2   2   1    1.81    0.08
   2   2  -1    1.87    0.07
   2   2  -1    1.72    0.11
   1  -2  -1    0.07    0.03
   1  -2  -1    0.03    0.03
  -1  -2   1    0.01    0.03
   1  -2  -1    0.06    0.03
   1  -2  -1    0.04    0.03
  -1  -2   1    0.05    0.04
   1  -2  -1    0.09    0.04
   1   2  -1    0.00    0.03
   1   2  -1    0.03    0.03
  -1   2   1    0.06    0.03
   1   2  -1    0.02    0.02
   1   2  -1    0.08    0.03
  -1   2   1    0.12    0.03
   0  -2   1   32.24    0.81
   0  -2  -1   32.05    0.81
   0  -2  -1   31.75    0.81
   0  -2   1   33.02    0.80
   0  -2  -1   31.52    0.81
   0  -2   1   31.82    0.81
   0   2   1   30.32    0.81
   0   2  -1   33.13    0.80
   0   2  -1   32.36    0.82
   0   2   1   32.63    0.82
   0   2  -1   32.63    0.82
  -1  -2  -1    2.56    0.09
   1  -2   1    2.21    0.11
  -1  -2  -1    2.50    0.11
  -1  -2  -1    2.52    0.11
   1  -2   1    2.46    0.10
   1  -2   1    2.59    0.11
  -1   2  -1    2.69    0.08
  -1   2  -1    2.34    0.10
   1   2   1    2.50    0.09
  -1   2  -1    2.41    0.10
  -2  -2  -1    1.29    0.12
  -2  -2  -1    1.16    0.07
   2  -2   1    1.44    0.12
  -2  -2  -1    1.24    0.11
   2  -2   1    1.46    0.11
   2  -2   1    1.32    0.11
  -2   2  -1    1.47    0.12
   2   2   1    1.43    0.07
  -2   2  -1    1.51    0.09
   2   2   1    1.38    0.11
   2   2   1    1.44    0.12
  -3  -2  -1    3.32    0.13
   3  -2   1    3.50    0.21
  -3  -2  -1    3.24    0.22
   3  -2   1    3.15    0.20
   3   2   1    3.41    0.11
   3   2   1    3.15    0.22
  -3   2  -1    3.21    0.21
   3   2   1    3.40    0.20
  -3   2  -1    3.37    0.16
  -4  -2  -1    0.47    0.16
   4  -2   1    1.00    0.18
  -4  -2  -1    0.31    0.16
   4  -2   1    0.75    0.18
  -4   2  -1    0.41    0.18
  -4   2  -1    0.51    0.15
  -4   2  -1    0.52    0.10
   4   2   1    0.37    0.15
   4   2   1    0.36    0.15
  -5  -2  -1    0.32    0.22
   5  -2   1    0.18    0.18
  -5  -2  -1    0.14    0.20
   5  -2   1    0.03    0.20
   5   2   1    0.53    0.23
   5   2   1    0.39    0.19
  -5   2  -1    0.31    0.22
  -5   2  -1    0.39    0.22
  -6  -2  -1    2.33    0.33
   6  -2   1    2.64    0.34
   6  -2   1    2.03    0.32
  -6  -2  -1    2.46    0.33
  -6   2  -1    1.88    0.34
  -6   2  -1    2.08    0.30
   6   2   1    2.23    0.32
   6   2   1    2.58    0.31
   6  -3  -1    1.80    0.26
  -6  -3   1    1.25    0.31
   6  -3  -1    1.12    0.28
  -6  -3   1    0.94    0.29
   6   3  -1    1.76    0.30
  -6   3   1    1.40    0.31
  -6   3   1    1.73    0.32
   6   3  -1    1.22    0.28
   5  -3  -1    1.65    0.25
  -5  -3   1    1.77    0.24
   5  -3  -1    1.93    0.23
  -5  -3   1    1.52    0.25
   5   3  -1    1.98    0.24
  -5   3   1    2.23    0.25
   5   3  -1    1.63    0.25
  -5   3   1    1.67    0.26
  -4  -3   1   60.42    1.66
   4  -3  -1   61.51    1.62
   4  -3  -1   61.72    1.62
   4  -3  -1   61.05    1.66
  -4  -3   1   63.02    1.65
   4   3  -1   61.16    1.63
   4   3  -1   59.25    1.65
  -4   3   1   61.16    1.56
  -4   3   1   61.08    1.63
   3  -3  -1   10.56    0.39
  -3  -3   1   10.00    0.26
   3  -3  -1   10.24    0.34
  -3  -3   1    9.86    0.37
   3  -3  -1    9.50    0.34
  -3  -3   1    9.65    0.36
  -3   3   1   10.17    0.31
   3   3  -1   10.17    0.35
   3   3  -1   10.28    0.37
  -3   3   1    9.63    0.35
  -3   3   1   10.45    0.28
   3   3  -1   10.11    0.31
   2  -3  -1  123.72    3.15
   2  -3  -1  129.51    3.14
   2  -3  -1  124.29    3.17
  -2  -3   1  125.25    3.17
  -2  -3   1  124.14    3.10
  -2  -3   1  126.70    3.16
   2   3  -1  131.20    3.17
   2   3  -1  122.30    3.15
   2   3  -1  130.81    3.10
  -2   3   1  125.68    3.15
  -2   3   1  127.56    3.12
   2   3  -1  128.13    3.14
  -2   3   1  131.60    3.14
   1  -3  -1  263.02    5.97
   1  -3  -1  268.02    5.95
   1  -3  -1  225.16    5.93
  -1  -3   1  232.55    5.89
  -1  -3   1  217.55    5.92
   1   3  -1  249.63    5.94
   1   3  -1  233.56    5.89
  -1   3   1  230.62    5.89
  -1   3   1  251.58    5.95
   1   3  -1  233.39    5.94
   0  -3   1    7.62    0.21
   0  -3   1    7.21    0.20
   0  -3  -1    7.13    0.20
   0  -3  -1    7.50    0.21
   0  -3  -1    7.27    0.21
   0  -3   1    7.83    0.19
   0   3  -1    7.30    0.21
   0   3   1    7.14    0.21
   0   3  -1    7.26    0.20
   0   3   1    7.29    0.20
   0   3  -1    7.49    0.21
   0   3   1    7.47    0.19
   1  -3   1  168.13    4.10
   1  -3   1  158.03    4.10
   1  -3   1  168.51    4.09
  -1  -3  -1  164.56    4.10
  -1  -3  -1  167.72    4.10
  -1  -3  -1  169.59    4.10
  -1   3  -1  165.47    4.09
   1   3   1  170.41    4.09
  -1   3  -1  161.44    4.09
   1   3   1  167.39    4.09
  -1   3  -1  171.66    4.12
  -2  -3  -1   60.75    1.46
   2  -3   1   58.68    1.51
  -2  -3  -1   59.62    1.53
  -2  -3  -1   60.01    1.52
   2  -3   1   60.58    1.52
   2  -3   1   57.66    1.51
   2   3   1   60.63    1.52
  -2   3  -1   59.30    1.46
  -2   3  -1   59.86    1.50
   2   3   1   57.54    1.48
   2   3   1   59.21    1.52
  -2   3  -1   58.02    1.51
  -3  -3  -1   63.81    1.59
  -3  -3  -1   66.04    1.70
   3  -3   1   64.19    1.69
   3  -3   1   63.53    1.67
  -3  -3  -1   64.14    1.69
  -3   3  -1   64.22    1.64
   3   3   1   64.64    1.69
   3   3   1   64.85    1.68
   3   3   1   65.63    1.61
  -3   3  -1   64.01    1.67
   4  -3   1    9.75    0.42
  -4  -3  -1   10.05    0.42
  -4  -3  -1    9.22    0.43
   4  -3   1    8.81    0.38
   4   3   1    9.95    0.42
   4   3   1    9.12    0.40
  -4   3  -1    9.40    0.33
  -4   3  -1    9.41    0.41
  -5  -3  -1    0.38    0.21
  -5  -3  -1    0.24    0.20
   5  -3   1    0.28    0.22
   5  -3   1    0.03    0.20
   5   3   1    0.35    0.20
  -5   3  -1    0.34    0.23
   5   3   1    0.29    0.20
  -5   3  -1    0.26    0.20
  -6  -3  -1    4.72    0.41
  -6  -3  -1    5.84    0.45
   6  -3   1    4.98    0.42
   6  -3   1    4.84    0.39
   6   3   1    5.50    0.45
  -6   3  -1    5.06    0.43
  -6   3  -1    5.43    0.43
   6  -4  -1    2.48    0.35
   6  -4  -1    2.44    0.31
  -6  -4   1    3.09    0.37
  -6  -4   1    2.88    0.38
  -6   4   1    3.21    0.40
   6   4  -1    3.22    0.36
  -6   4   1    2.41    0.31
   5  -4  -1   21.48    0.69
   5  -4  -1   19.92    0.75
  -5  -4   1   20.20    0.74
  -5  -4   1   19.92    0.72
  -5   4   1   20.29    0.72
   5   4  -1   20.94    0.72
   5   4  -1   20.26    0.72
  -5   4   1   21.69    0.78
   4  -4  -1    1.81    0.19
   4  -4  -1    1.10    0.19
  -4  -4   1    2.09    0.21
  -4  -4   1    1.63    0.21
   4  -4  -1    1.75    0.17
   4   4  -1    1.58    0.20
   4   4  -1    1.76    0.20
  -4   4   1    1.64    0.14
  -4   4   1    1.68    0.19
   3  -4  -1   21.34    0.65
   3  -4  -1   21.52    0.62
   3  -4  -1   20.90    0.60
  -3  -4   1   20.99    0.65
  -3  -4   1   20.99    0.63
  -3   4   1   20.81    0.62
  -3   4   1   21.03    0.55
   3   4  -1   20.99    0.62
   3   4  -1   21.22    0.63
   3   4  -1   21.64    0.58
  -3   4   1   20.36    0.58
   2  -4  -1   66.34    1.74
  -2  -4   1   67.26    1.75
  -2  -4   1   66.61    1.74
   2  -4  -1   69.46    1.76
   2  -4  -1   70.42    1.72
   2   4  -1   66.82    1.74
   2   4  -1   71.19    1.73
  -2   4   1   68.80    1.71
  -2   4   1   69.56    1.73
   2   4  -1   70.68    1.68
   1  -4  -1   68.39    1.60
   1  -4  -1   65.91    1.63
  -1  -4   1   64.10    1.62
  -1  -4   1   64.41    1.63
   1  -4  -1   64.10    1.64
   1   4  -1   62.05    1.61
  -1   4   1   65.54    1.62
  -1   4   1   65.52    1.63
   1   4  -1   65.71    1.63
   1   4  -1   65.39    1.63
   0  -4   1   46.44    1.16
   0  -4  -1   46.44    1.15
   0  -4  -1   45.71    1.16
   0  -4   1   45.01    1.15
   0  -4   1   47.64    1.14
   0  -4  -1   44.34    1.16
   0   4  -1   45.55    1.16
   0   4  -1   47.54    1.16
   0   4   1   45.63    1.15
   0   4   1   47.52    1.14
   0   4  -1   46.64    1.15
   0   4   1   45.71    1.16
  -1  -4  -1    4.71    0.16
  -1  -4  -1    4.59    0.16
  -1  -4  -1    4.49    0.13
   1  -4   1    4.25    0.16
   1  -4   1    4.58    0.16
   1  -4   1    4.70    0.15
  -1   4  -1    4.31    0.15
  -1   4  -1    4.42    0.14
   1   4   1    4.60    0.15
   1   4   1    4.43    0.15
   1   4   1    4.44    0.13
  -1   4  -1    4.55    0.16
  -2  -4  -1   19.56    0.56
   2  -4   1   19.38    0.54
  -2  -4  -1   19.27    0.49
  -2  -4  -1   18.68    0.56
   2  -4   1   20.20    0.56
   2  -4   1   19.36    0.55
   2   4   1   18.75    0.52
  -2   4  -1   19.71    0.54
  -2   4  -1   19.93    0.50
   2   4   1   19.55    0.55
  -2   4  -1   19.64    0.54
  -3  -4  -1   39.14    1.08
   3  -4   1   38.79    1.08
   3  -4   1   37.72    1.05
   3  -4   1   39.44    1.06
  -3  -4  -1   38.77    1.08
   3   4   1   40.57    1.01
   3   4   1   39.43    1.07
  -3   4  -1   39.52    1.03
  -3   4  -1   39.79    1.06
   3   4   1   38.84    1.08
  -4  -4  -1    0.05    0.17
  -4  -4  -1    0.17    0.16
   4  -4   1    0.10    0.13
   4  -4   1    0.15    0.16
   4   4   1   -0.13    0.16
   4   4   1    0.34    0.15
  -4   4  -1    0.38    0.11
  -4   4  -1    0.46    0.16
  -5  -4  -1    8.17    0.47
   5  -4   1    8.25    0.44
  -5  -4  -1    8.52    0.47
   5  -4   1    7.14    0.41
  -5   4  -1    7.60    0.43
   5   4   1    7.25    0.42
  -5   4  -1    8.10    0.42
   6  -4   1    0.08    0.23
   6  -4   1    0.05    0.26
  -6  -4  -1    0.18    0.30
  -6  -4  -1    0.38    0.25
  -6   4  -1   -0.01    0.27
   6   4   1    0.29    0.26
  -6   4  -1   -0.27    0.26
   6  -5  -1    2.38    0.33
  -6  -5   1    2.60    0.35
   6  -5  -1    1.90    0.28
  -6  -5   1    2.13    0.37
  -6   5   1    1.52    0.31
  -6   5   1    2.70    0.36
   6   5  -1    2.48    0.34
  -5  -5   1    0.72    0.21
  -5  -5   1    0.27    0.23
   5  -5  -1    0.45    0.19
   5  -5  -1    0.57    0.24
   5  -5  -1    0.68    0.19
  -5   5   1    0.80    0.24
   5   5  -1    0.48    0.19
  -4  -5   1   16.61    0.57
   4  -5  -1   16.49    0.58
   4  -5  -1   16.25    0.54
   4  -5  -1   15.97    0.52
  -4  -5   1   17.11    0.60
   4   5  -1   15.74    0.56
  -4   5   1   16.18    0.50
  -4   5   1   15.94    0.55
   3  -5  -1   58.86    1.49
  -3  -5   1   56.94    1.53
   3  -5  -1   59.25    1.52
   3  -5  -1   57.35    1.55
  -3  -5   1   58.29    1.54
   3   5  -1   56.35    1.52
  -3   5   1   58.11    1.45
   3   5  -1   59.21    1.49
  -3   5   1   58.10    1.49
   2  -5  -1   13.96    0.38
   2  -5  -1   13.90    0.43
   2  -5  -1   13.42    0.41
  -2  -5   1   14.01    0.43
  -2  -5   1   13.42    0.41
  -2   5   1   13.13    0.38
   2   5  -1   14.12    0.40
  -2   5   1   13.79    0.40
   2   5  -1   14.25    0.35
   2   5  -1   13.51    0.41
   1  -5  -1  375.95    8.40
  -1  -5   1  331.30    8.47
  -1  -5   1  322.50    8.43
   1  -5  -1  337.56    8.49
   1  -5  -1  314.29    8.38
   1   5  -1  348.64    8.51
   1   5  -1  347.36    8.48
  -1   5   1  359.28    8.49
  -1   5   1  344.90    8.50
   0  -5   1    6.57    0.19
   0  -5  -1    6.21    0.20
   0  -5   1    6.54    0.20
   0  -5   1    6.56    0.18
   0  -5  -1    6.22    0.19
   0   5  -1    6.60    0.19
   0   5   1    6.23    0.19
   0   5   1    6.18    0.20
   0   5  -1    6.55    0.20
   0   5   1    6.65    0.17
   0   5  -1    6.26    0.20
   1  -5   1  305.84    7.86
  -1  -5  -1  324.52    7.84
  -1  -5  -1  314.91    7.82
   1  -5   1  329.38    7.84
  -1  -5  -1  308.82    7.85
   1  -5   1  307.05    7.84
   1   5   1  326.87    7.88
   1   5   1  314.12    7.90
  -1   5  -1  319.91    7.81
   1   5   1  326.73    7.84
  -1   5  -1  315.75    7.87
  -2  -5  -1    4.59    0.22
  -2  -5  -1    5.06    0.22
   2  -5   1    4.67    0.19
   2  -5   1    4.61    0.21
   2  -5   1    4.49    0.19
  -2   5  -1    4.79    0.19
  -2   5  -1    4.42    0.18
   2   5   1    4.86    0.20
   2   5   1    4.52    0.18
   2   5   1    4.78    0.13
  -2   5  -1    5.06    0.15
  -3  -5  -1   14.78    0.49
   3  -5   1   14.12    0.48
  -3  -5  -1   14.10    0.47
   3  -5   1   13.29    0.45
   3  -5   1   13.91    0.46
  -3   5  -1   14.08    0.46
   3   5   1   13.89    0.41
  -3   5  -1   14.37    0.43
  -4  -5  -1   15.83    0.57
   4  -5   1   15.78    0.57
  -4  -5  -1   16.55    0.57
   4  -5   1   15.51    0.54
  -4   5  -1   16.68    0.50
   4   5   1   15.66    0.56
  -4   5  -1   15.74    0.55
   5  -5   1    1.24    0.24
   5  -5   1    1.58    0.25
  -5  -5  -1    1.69    0.29
  -5  -5  -1    1.99    0.29
  -5   5  -1    1.28    0.23
   5   5   1    1.34    0.26
  -6  -5  -1   -0.02    0.28
   6  -5   1   -0.07    0.25
  -6  -5  -1   -0.25    0.26
   6  -5   1   -0.05    0.26
  -6   5  -1    0.27    0.29
  -6   5  -1    0.35    0.28
   6   5   1   -0.05    0.28
  -6  -6   1    1.65    0.30
   6  -6  -1    2.21    0.31
  -6  -6   1    2.08    0.34
  -6   6   1    2.07    0.31
   6   6  -1    1.92    0.33
  -6   6   1    1.66    0.32
  -5  -6   1    3.19    0.30
   5  -6  -1    2.95    0.27
   5  -6  -1    3.55    0.35
   5  -6  -1    3.01    0.26
  -5  -6   1    3.71    0.35
  -5   6   1    3.22    0.29
   5   6  -1    3.32    0.31
  -4  -6   1    3.48    0.27
  -4  -6   1    3.56    0.29
   4  -6  -1    3.80    0.29
   4  -6  -1    3.87    0.23
   4  -6  -1    3.82    0.27
  -4   6   1    3.37    0.26
   4   6  -1    3.11    0.25
  -4   6   1    4.04    0.22
   3  -6  -1   75.25    1.95
  -3  -6   1   75.01    1.99
  -3  -6   1   77.81    2.00
   3  -6  -1   77.34    2.01
   3  -6  -1   75.85    1.97
   3   6  -1   76.49    1.98
   3   6  -1   78.27    1.96
  -3   6   1   78.03    1.92
  -3   6   1   78.71    1.98
  -3   6   1   76.19    1.96
   2  -6  -1   87.16    2.10
  -2  -6   1   80.07    2.12
  -2  -6   1   83.07    2.14
   2  -6  -1   82.85    2.15
   2  -6  -1   84.35    2.13
   2   6  -1   85.43    2.12
   2   6  -1   84.85    2.13
  -2   6   1   83.90    2.10
   2   6  -1   87.48    2.07
  -2   6   1   83.73    2.12
   1  -6  -1   26.81    0.65
  -1  -6   1   26.63    0.68
   1  -6  -1   25.77    0.70
  -1  -6   1   25.99    0.70
   1  -6  -1   26.46    0.70
   1   6  -1   25.63    0.68
  -1   6   1   26.76    0.70
   1   6  -1   27.41    0.70
   1   6  -1   26.34    0.70
  -1   6   1   25.61    0.69
   0  -6   1  442.68   11.38
   0  -6  -1  421.83   11.35
   0  -6  -1  426.53   11.44
   0  -6   1  425.42   11.43
   0  -6   1  429.77   11.41
   0   6   1  530.22   11.37
   0   6  -1  429.27   11.41
   0   6  -1  484.21   11.44
   0   6  -1  499.24   11.51
   0   6   1  501.40   11.42
   0   6   1  502.26   11.53
   1  -6   1    7.32    0.24
  -1  -6  -1    7.41    0.25
   1  -6   1    7.52    0.24
  -1  -6  -1    7.38    0.24
   1  -6   1    7.19    0.23
   1   6   1    8.14    0.23
   1   6   1    7.54    0.24
   1   6   1    7.57    0.21
  -1   6  -1    7.42    0.23
  -1   6  -1    6.69    0.24
   2  -6   1  210.69    5.20
   2  -6   1  193.96    5.20
  -2  -6  -1  204.15    5.22
  -2  -6  -1  217.71    5.23
   2  -6   1  206.99    5.22
   2   6   1  219.84    5.17
  -2   6  -1  211.78    5.20
   2   6   1  209.55    5.20
   2   6   1  212.07    5.21
  -2   6  -1  220.72    5.17
  -2   6  -1  212.93    5.21
  -3  -6  -1   15.74    0.52
   3  -6   1   14.40    0.50
   3  -6   1   14.76    0.48
  -3  -6  -1   14.91    0.50
   3  -6   1   15.25    0.48
  -3   6  -1   15.41    0.49
  -3   6  -1   15.24    0.47
   3   6   1   15.35    0.45
   4  -6   1   14.30    0.52
   4  -6   1   13.96    0.49
  -4  -6  -1   13.26    0.53
  -4  -6  -1   13.77    0.52
   4  -6   1   13.96    0.50
  -4   6  -1   13.69    0.50
  -4   6  -1   14.04    0.46
   4   6   1   13.33    0.51
  -5  -6  -1    9.69    0.48
  -5  -6  -1    9.63    0.51
   5  -6   1    8.85    0.46
   5  -6   1    9.62    0.47
   5   6   1    9.07    0.47
  -5   6  -1    9.66    0.45
  -6  -6  -1    0.23    0.29
   6  -6   1    0.50    0.27
  -6  -6  -1    0.18    0.26
   6  -6   1    0.42    0.28
  -6   6  -1    0.54    0.29
  -6   6  -1    0.65    0.30
   6   6   1    0.25    0.27
  -6  -7   1    2.32    0.33
  -6  -7   1    2.61    0.38
   6  -7  -1    1.89    0.32
  -6   7   1    1.80    0.30
   6   7  -1    2.57    0.33
  -6   7   1    2.40    0.34
  -5  -7   1    2.06    0.28
   5  -7  -1    1.67    0.25
   5  -7  -1    1.80    0.22
  -5  -7   1    1.79    0.29
   5  -7  -1    1.28    0.25
  -5   7   1    1.66    0.24
   5   7  -1    1.51    0.24
   4  -7  -1    2.41    0.22
  -4  -7   1    2.25    0.24
  -4  -7   1    2.67    0.25
   4  -7  -1    2.84    0.21
   4  -7  -1    2.45    0.26
  -4   7   1    2.09    0.21
   4   7  -1    2.52    0.22
  -4   7   1    2.26    0.19
   3  -7  -1    1.52    0.12
  -3  -7   1    1.68    0.17
   3  -7  -1    1.73    0.16
   3  -7  -1    1.58    0.18
  -3  -7   1    1.68    0.18
  -3   7   1    1.17    0.13
   3   7  -1    1.78    0.15
  -3   7   1    1.79    0.11
  -3   7   1    1.44    0.15
   3   7  -1    1.87    0.17
  -2  -7   1   24.73    0.70
   2  -7  -1   24.90    0.71
   2  -7  -1   25.36    0.69
  -2  -7   1   24.84    0.69
   2  -7  -1   25.07    0.65
   2   7  -1   24.25    0.69
   2   7  -1   24.48    0.69
   2   7  -1   25.86    0.64
  -2   7   1   24.75    0.66
  -2   7   1   25.14    0.69
   1  -7  -1    1.86    0.06
   1  -7  -1    1.73    0.11
   1  -7  -1    1.63    0.12
  -1  -7   1    1.58    0.10
   1   7  -1    1.57    0.10
   1   7  -1    1.65    0.12
  -1   7   1    1.55    0.10
  -1   7   1    1.66    0.11
   1   7  -1    1.63    0.11
   0  -7  -1    0.26    0.06
   0  -7   1    0.08    0.06
   0  -7  -1    0.11    0.06
   0  -7   1    0.11    0.04
   0  -7   1    0.15    0.04
   0   7  -1    0.07    0.04
   0   7  -1    0.10    0.06
   0   7   1    0.16    0.06
   0   7   1    0.14    0.03
   0   7  -1    0.09    0.06
   0   7   1    0.01    0.05
   1  -7   1    5.10    0.20
  -1  -7  -1    4.86    0.19
   1  -7   1    5.26    0.18
  -1  -7  -1    5.09    0.20
   1  -7   1    5.25    0.18
  -1   7  -1    4.46    0.20
  -1   7  -1    5.39    0.19
   1   7   1    5.11    0.19
   1   7   1    5.07    0.16
   1   7   1    5.11    0.18
   2  -7   1    7.67    0.28
   2  -7   1    8.01    0.30
   2  -7   1    8.00    0.28
  -2  -7  -1    8.69    0.32
  -2  -7  -1    8.73    0.31
   2   7   1    8.30    0.23
  -2   7  -1    8.43    0.28
  -2   7  -1    8.05    0.29
   2   7   1    8.16    0.29
  -2   7  -1    8.43    0.26
   2   7   1    8.65    0.28
  -3  -7  -1    7.42    0.33
   3  -7   1    7.66    0.34
  -3  -7  -1    8.12    0.33
   3  -7   1    7.83    0.31
   3  -7   1    7.48    0.30
  -3   7  -1    7.99    0.30
   3   7   1    7.47    0.32
   3   7   1    7.41    0.27
  -3   7  -1    7.22    0.30
  -3   7  -1    6.56    0.25
   4  -7   1    1.45    0.18
   4  -7   1    1.36    0.19
   4  -7   1    1.48    0.23
  -4  -7  -1    1.29    0.21
  -4  -7  -1    1.36    0.22
  -4   7  -1    1.34    0.17
   4   7   1    1.27    0.19
  -4   7  -1    1.71    0.21
  -5  -7  -1   -0.11    0.23
   5  -7   1    0.08    0.20
  -5  -7  -1   -0.23    0.20
   5  -7   1   -0.05    0.19
  -5   7  -1    0.26    0.22
   5   7   1    0.18    0.21
   6  -7   1    2.14    0.32
   6  -7   1    1.58    0.33
  -6  -7  -1    2.24    0.37
  -6  -7  -1    2.20    0.33
  -6   7  -1    2.29    0.34
   6   7   1    2.70    0.37
  -6   7  -1    1.90    0.35
   6  -8  -1    0.10    0.28
  -6  -8   1   -0.12    0.29
  -6  -8   1    0.37    0.28
   6   8  -1    0.08    0.27
  -6   8   1   -0.36    0.26
   5  -8  -1   25.53    0.90
   5  -8  -1   25.58    0.83
  -5  -8   1   27.74    0.88
  -5  -8   1   26.32    0.90
   5   8  -1   23.63    0.83
  -5   8   1   26.24    0.79
  -5   8   1   26.28    0.85
  -4  -8   1    0.19    0.17
  -4  -8   1    0.34    0.19
   4  -8  -1    0.29    0.20
   4  -8  -1    0.26    0.17
   4  -8  -1    0.37    0.13
  -4   8   1    0.34    0.14
  -4   8   1    0.32    0.18
   4   8  -1    0.33    0.16
   3  -8  -1   78.19    2.02
  -3  -8   1   75.48    2.00
   3  -8  -1   75.75    1.97
  -3  -8   1   73.11    1.98
   3  -8  -1   76.95    1.93
  -3   8   1   78.41    1.98
  -3   8   1   77.35    1.92
   3   8  -1   76.22    1.98
   3   8  -1   78.55    1.97
  -3   8   1   74.88    1.96
  -2  -8   1  108.28    2.70
   2  -8  -1  106.03    2.72
  -2  -8   1  104.20    2.71
   2  -8  -1  106.26    2.70
   2  -8  -1  109.46    2.65
   2   8  -1  107.72    2.71
  -2   8   1  107.46    2.70
   2   8  -1  108.67    2.70
   2   8  -1  107.48    2.65
  -2   8   1  109.09    2.68
  -1  -8   1   90.71    2.37
   1  -8  -1   93.15    2.38
  -1  -8   1   95.57    2.35
   1  -8  -1   95.40    2.31
   1  -8  -1   93.52    2.37
  -1   8   1   92.14    2.36
   1   8  -1   94.72    2.36
   1   8  -1   97.14    2.36
  -1   8   1   97.52    2.37
   1   8  -1   95.00    2.38
   0  -8   1  210.96    5.39
   0  -8  -1  214.53    5.39
   0  -8  -1  209.28    5.38
   0  -8   1  218.82    5.39
   0  -8   1  218.82    5.36
   0   8   1  232.60    5.39
   0   8   1  225.46    5.39
   0   8  -1  210.96    5.36
   0   8   1  222.76    5.38
   0   8  -1  220.86    5.39
   0   8  -1  219.02    5.38
   1  -8   1    5.63    0.19
   1  -8   1    5.11    0.19
  -1  -8  -1    5.41    0.21
  -1  -8  -1    5.58    0.22
   1  -8   1    5.50    0.22
  -1   8  -1    5.36    0.22
   1   8   1    5.21    0.21
  -1   8  -1    5.38    0.20
   1   8   1    5.75    0.19
   1   8   1    5.50    0.19
   2  -8   1   81.54    2.25
   2  -8   1   92.37    2.26
  -2  -8  -1   89.72    2.28
  -2  -8  -1   88.17    2.28
   2  -8   1   90.39    2.28
   2   8   1   91.21    2.21
  -2   8  -1   90.92    2.23
   2   8   1   90.40    2.26
  -2   8  -1   90.11    2.27
   2   8   1   91.32    2.26
  -2   8  -1   88.70    2.26
   3  -8   1   44.90    1.22
  -3  -8  -1   44.08    1.22
   3  -8   1   44.56    1.19
   3  -8   1   45.40    1.19
  -3  -8  -1   43.18    1.22
  -3   8  -1   43.53    1.19
  -3   8  -1   44.60    1.20
   3   8   1   45.24    1.21
   3   8   1   44.41    1.17
  -3   8  -1   42.91    1.14
   4  -8   1    8.48    0.37
   4  -8   1    8.21    0.36
  -4  -8  -1    8.18    0.43
  -4  -8  -1    7.74    0.40
   4  -8   1    8.21    0.42
   4   8   1    7.82    0.40
  -4   8  -1    7.94    0.35
  -4   8  -1    7.71    0.37
  -5  -8  -1    7.28    0.44
   5  -8   1    6.85    0.47
   5  -8   1    7.68    0.44
  -5  -8  -1    7.88    0.45
  -5   8  -1    7.02    0.44
   5   8   1    7.95    0.44
   6  -8   1    0.72    0.30
  -6  -8  -1    0.27    0.29
  -6  -8  -1    0.60    0.28
  -6   8  -1    0.40    0.29
   6   8   1    0.61    0.31
  -6   8  -1    0.57    0.31
  -6  -9   1    0.96    0.28
  -6  -9   1    0.72    0.29
   6  -9  -1    1.07    0.33
  -6   9   1    0.84    0.30
   6   9  -1    0.47    0.27
  -5  -9   1    0.17    0.24
   5  -9  -1    0.22    0.20
   5  -9  -1    0.28    0.25
  -5  -9   1   -0.21    0.20
  -5   9   1   -0.04    0.16
  -5   9   1   -0.19    0.19
   5   9  -1    0.04    0.20
  -4  -9   1    0.61    0.19
   4  -9  -1    0.51    0.17
   4  -9  -1    0.68    0.19
  -4  -9   1    1.01    0.21
  -4   9   1    0.54    0.18
   4   9  -1    0.59    0.17
  -4   9   1    0.74    0.16
   3  -9  -1    2.06    0.19
   3  -9  -1    1.56    0.12
  -3  -9   1    1.30    0.17
  -3  -9   1    1.45    0.16
   3  -9  -1    1.81    0.21
   3   9  -1    1.57    0.16
  -3   9   1    1.80    0.17
  -3   9   1    1.87    0.13
   3   9  -1    1.98    0.18
  -2  -9   1    2.21    0.18
   2  -9  -1    2.20    0.10
   2  -9  -1    2.38    0.18
  -2  -9   1    2.16    0.17
   2  -9  -1    1.89    0.15
   2   9  -1    2.05    0.17
   2   9  -1    2.25    0.17
  -2   9   1    2.18    0.16
   2   9  -1    1.92    0.12
  -2   9   1    2.36    0.14
  -1  -9   1    0.27    0.06
  -1  -9   1    0.15    0.08
   1  -9  -1    0.15    0.09
   1  -9  -1    0.40    0.08
   1   9  -1    0.25    0.08
  -1   9   1    0.38    0.08
  -1   9   1    0.18    0.08
   1   9  -1    0.46    0.08
   0  -9   1    0.10    0.05
   0  -9   1    0.01    0.07
   0  -9  -1    0.14    0.06
   0  -9   1    0.07    0.05
   0  -9  -1    0.00    0.07
   0   9  -1    0.19    0.07
   0   9   1    0.22    0.06
   0   9   1    0.18    0.07
   0   9  -1    0.06    0.07
   0   9   1    0.16    0.04
   0   9  -1    0.14    0.05
   1  -9   1    0.24    0.09
   1  -9   1    0.15    0.06
  -1  -9  -1    0.28    0.09
   1  -9   1    0.55    0.07
  -1  -9  -1    0.15    0.08
   1   9   1    0.17    0.09
  -1   9  -1    0.38    0.09
   1   9   1    0.30    0.06
  -1   9  -1    0.15    0.08
   1   9   1    0.48    0.07
   2  -9   1    7.85    0.28
   2  -9   1    7.43    0.27
  -2  -9  -1    7.98    0.31
   2  -9   1    7.77    0.31
  -2  -9  -1    7.71    0.30
   2   9   1    7.95    0.23
  -2   9  -1    8.04    0.27
   2   9   1    7.86    0.29
   2   9   1    7.77    0.29
  -2   9  -1    7.49    0.30
   3  -9   1    0.11    0.11
   3  -9   1    0.07    0.12
  -3  -9  -1    0.02    0.13
   3  -9   1    0.10    0.14
  -3  -9  -1    0.18    0.14
  -3   9  -1    0.21    0.13
   3   9   1    0.10    0.13
  -3   9  -1    0.08    0.08
   3   9   1    0.16    0.11
  -3   9  -1    0.30    0.12
   4  -9   1   -0.05    0.19
   4  -9   1   -0.01    0.15
  -4  -9  -1    0.09    0.19
  -4  -9  -1   -0.04    0.17
   4  -9   1    0.29    0.17
  -4   9  -1    0.07    0.14
  -4   9  -1    0.10    0.15
   4   9   1   -0.03    0.18
   5  -9   1    1.75    0.25
  -5  -9  -1    1.54    0.27
   5  -9   1    1.46    0.30
  -5  -9  -1    1.84    0.31
  -5   9  -1    0.96    0.20
   5   9   1    1.43    0.29
  -5   9  -1    1.82    0.28
  -6  -9  -1    0.17    0.27
   6  -9   1   -0.22    0.24
  -6  -9  -1    0.24    0.27
  -6   9  -1   -0.05    0.25
   6   9   1   -0.45    0.29
   6 -10  -1    0.49    0.27
   6 -10  -1    0.16    0.30
  -6 -10   1    0.09    0.28
  -6 -10   1    0.61    0.31
   6  10  -1    0.48    0.30
  -6  10   1    0.66    0.31
   5 -10  -1   10.91    0.57
  -5 -10   1   10.07    0.56
  -5 -10   1   10.84    0.53
   5 -10  -1   10.46    0.51
  -5  10   1   10.68    0.53
  -5  10   1   10.09    0.45
   5  10  -1   10.00    0.49
   4 -10  -1   10.84    0.43
   4 -10  -1   10.58    0.47
  -4 -10   1   10.29    0.46
  -4 -10   1   10.40    0.47
  -4  10   1   10.13    0.40
  -4  10   1   10.31    0.44
   4  10  -1   10.46    0.56
   4  10  -1   10.29    0.45
   3 -10  -1   56.50    1.53
  -3 -10   1   59.04    1.57
   3 -10  -1   56.75    1.57
   3 -10  -1   57.88    1.53
  -3 -10   1   58.75    1.54
  -3  10   1   58.61    1.48
   3  10  -1   57.71    1.54
   3  10  -1   57.17    1.53
  -3  10   1   58.18    1.53
  -2 -10   1   77.77    2.02
   2 -10  -1   79.74    2.03
   2 -10  -1   78.01    2.00
   2 -10  -1   78.37    1.93
  -2 -10   1   79.27    1.99
   2  10  -1   79.18    2.00
   2  10  -1   74.02    1.96
  -2  10   1   78.01    1.98
  -2  10   1   79.47    2.00
   2  10  -1   77.19    2.01
   1 -10  -1    6.49    0.27
  -1 -10   1    6.27    0.22
  -1 -10   1    6.42    0.26
  -1  10   1    6.39    0.25
  -1  10   1    5.96    0.24
   1  10  -1    6.67    0.23
   1  10  -1    6.26    0.25
   1  10  -1    6.50    0.23
   0 -10   1  258.44    6.42
   0 -10  -1  252.02    6.45
   0 -10   1  261.25    6.42
   0 -10  -1  252.26    6.44
   0 -10  -1  271.01    6.44
   0 -10   1  259.14    6.45
   0  10   1  267.00    6.45
   0  10   1  265.34    6.45
   0  10  -1  256.75    6.42
   0  10  -1  264.21    6.45
   0  10   1  272.07    6.44
   0  10  -1  260.06    6.44
  -1 -10  -1    4.63    0.20
  -1 -10  -1    4.60    0.21
   1 -10   1    4.41    0.18
   1 -10   1    4.76    0.18
   1 -10   1    4.41    0.22
   1  10   1    4.61    0.18
   1  10   1    4.64    0.21
   1  10   1    4.77    0.18
  -1  10  -1    3.90    0.20
  -1  10  -1    4.35    0.22
   2 -10   1   93.66    2.42
   2 -10   1   91.03    2.41
  -2 -10  -1   95.70    2.44
  -2 -10  -1   97.55    2.45
   2 -10   1   94.05    2.45
   2  10   1   99.60    2.38
   2  10   1   96.54    2.42
  -2  10  -1   96.08    2.40
   2  10   1  100.07    2.44
  -2  10  -1   94.19    2.44
   3 -10   1   26.47    0.75
  -3 -10  -1   26.24    0.78
   3 -10   1   26.21    0.76
  -3 -10  -1   26.36    0.79
   3 -10   1   26.93    0.79
  -3  10  -1   25.85    0.73
  -3  10  -1   25.60    0.76
   3  10   1   25.81    0.76
  -3  10  -1   24.43    0.76
   3  10   1   25.37    0.76
  -4 -10  -1    2.82    0.29
   4 -10   1    2.05    0.24
  -4 -10  -1    2.28    0.27
   4 -10   1    1.97    0.21
   4 -10   1    2.32    0.22
  -4  10  -1    2.04    0.22
  -4  10  -1    1.85    0.22
   4  10   1    2.24    0.26
  -5 -10  -1    2.71    0.32
   5 -10   1    3.20    0.31
   5 -10   1    3.23    0.35
  -5 -10  -1    3.76    0.36
  -5  10  -1    3.34    0.28
   5  10   1    2.66    0.31
  -5  10  -1    3.84    0.34
   6 -10   1    1.13    0.33
  -6 -10  -1    0.55    0.33
  -6 -10  -1   -0.02    0.30
  -6  10  -1    0.85    0.32
   6  10   1    0.38    0.31
  -6 -11   1   -0.03    0.25
   6 -11  -1   -0.40    0.28
   6 -11  -1   -0.10    0.26
  -6 -11   1   -0.05    0.31
  -6  11   1   -0.25    0.25
   6  11  -1    0.09    0.26
   5 -11  -1    2.25    0.27
   5 -11  -1    2.33    0.34
  -5 -11   1    2.36    0.33
  -5 -11   1    2.52    0.31
   5  11  -1    2.02    0.28
  -5  11   1    2.09    0.28
  -5  11   1    2.40    0.25
  -4 -11   1    0.27    0.19
   4 -11  -1   -0.10    0.19
   4 -11  -1    0.28    0.19
  -4 -11   1    0.16    0.18
  -4  11   1    0.14    0.16
  -4  11   1   -0.06    0.18
   4  11  -1    0.10    0.16
   4  11  -1   -0.03    0.16
   3 -11  -1    2.26    0.22
  -3 -11   1    2.29    0.23
  -3 -11   1    2.61    0.21
   3 -11  -1    2.96    0.23
   3  11  -1    2.69    0.22
  -3  11   1    2.84    0.18
  -3  11   1    2.75    0.22
   3  11  -1    2.91    0.23
   2 -11  -1    9.44    0.34
  -2 -11   1    9.62    0.33
  -2 -11   1    9.57    0.36
   2 -11  -1    9.46    0.37
   2  11  -1    9.12    0.35
  -2  11   1    9.12    0.32
   2  11  -1    9.48    0.31
  -2  11   1    9.36    0.34
   2  11  -1    9.29    0.34
  -1 -11   1   54.63    1.41
   1 -11  -1   52.92    1.40
  -1 -11   1   55.60    1.38
   1 -11  -1   53.08    1.42
  -1  11   1   52.31    1.40
  -1  11   1   52.73    1.40
   1  11  -1   54.85    1.38
   1  11  -1   54.08    1.39
   1  11  -1   53.67    1.42
   0 -11  -1    0.79    0.12
   0 -11   1    0.63    0.11
   0 -11   1    0.66    0.08
   0 -11   1    0.81    0.09
   0 -11  -1    0.45    0.09
   0 -11  -1    0.54    0.06
   0  11   1    0.70    0.06
   0  11  -1    0.78    0.11
   0  11  -1    0.62    0.08
   0  11  -1    0.61    0.11
   0  11   1    0.62    0.11
   0  11   1    0.56    0.09
   1 -11   1   66.19    1.66
   1 -11   1   64.80    1.70
  -1 -11  -1   64.46    1.71
   1 -11   1   66.39    1.67
  -1 -11  -1   65.00    1.69
  -1  11  -1   67.43    1.69
   1  11   1   66.93    1.66
   1  11   1   65.43    1.70
  -1  11  -1   64.67    1.70
   1  11   1   65.99    1.67
   2 -11   1    0.61    0.10
   2 -11   1    0.41    0.12
  -2 -11  -1    0.58    0.13
  -2 -11  -1    0.62    0.12
   2 -11   1    0.56    0.11
   2  11   1    0.51    0.08
   2  11   1    0.64    0.12
  -2  11  -1    0.46    0.14
  -2  11  -1    0.49    0.10
   2  11   1    0.55    0.13
   3 -11   1    5.43    0.26
   3 -11   1    5.66    0.29
  -3 -11  -1    5.42    0.30
   3 -11   1    5.49    0.31
  -3 -11  -1    5.53    0.32
  -3  11  -1    5.77    0.29
   3  11   1    5.46    0.30
   3  11   1    5.34    0.29
  -3  11  -1    5.89    0.28
   4 -11   1    4.97    0.33
  -4 -11  -1    5.29    0.39
  -4 -11  -1    4.69    0.37
   4 -11   1    5.03    0.38
  -4  11  -1    5.38    0.34
  -4  11  -1    5.02    0.31
   4  11   1    5.39    0.33
   5 -11   1    3.49    0.32
  -5 -11  -1    3.38    0.34
   5 -11   1    2.71    0.32
  -5 -11  -1    3.78    0.37
  -5  11  -1    3.62    0.30
   5  11   1    3.60    0.36
  -5  11  -1    2.83    0.30
   6 -11   1    0.29    0.30
  -6 -11  -1    0.31    0.30
  -6 -11  -1    0.19    0.32
  -6  11  -1    0.45    0.30
   6  11   1    0.41    0.32
  -6 -12   1    1.45    0.59
  -6 -12   1    0.84    0.32
   6 -12  -1    1.25    0.35
   6 -12  -1    0.56    0.38
  -6  12   1    2.13    0.33
   6  12  -1    1.09    0.34
   5 -12  -1    6.39    0.47
  -5 -12   1    8.25    0.49
   5 -12  -1    6.24    0.41
  -5  12   1    7.05    0.41
  -5  12   1    7.49    0.47
   5  12  -1    6.27    0.47
  -4 -12   1    3.72    0.29
   4 -12  -1    3.11    0.28
  -4 -12   1    3.31    0.32
   4 -12  -1    2.57    0.31
  -4  12   1    3.92    0.29
   4  12  -1    3.79    0.30
   4  12  -1    3.67    0.30
  -4  12   1    3.41    0.29
   3 -12  -1   20.60    0.66
   3 -12  -1   20.05    0.68
  -3 -12   1   21.54    0.69
  -3 -12   1   21.57    0.65
  -3  12   1   20.96    0.66
   3  12  -1   20.54    0.65
  -3  12   1   20.35    0.60
   3  12  -1   20.43    0.67
   2 -12  -1   25.52    0.74
  -2 -12   1   26.05    0.76
  -2 -12   1   25.17    0.72
   2 -12  -1   26.64    0.78
  -2  12   1   26.25    0.72
   2  12  -1   24.52    0.75
  -2  12   1   24.72    0.74
   2  12  -1   26.00    0.73
   2  12  -1   24.73    0.70
   1 -12  -1   45.67    1.22
  -1 -12   1   46.49    1.18
   1 -12  -1   44.29    1.20
  -1 -12   1   45.10    1.18
  -1 -12   1   44.69    1.22
  -1  12   1   43.85    1.20
  -1  12   1   45.44    1.20
   1  12  -1   44.96    1.22
   1  12  -1   45.86    1.19
   1  12  -1   46.04    1.18
   0 -12  -1   44.40    1.22
   0 -12  -1   44.97    1.20
   0 -12   1   46.09    1.18
   0 -12   1   46.29    1.17
   0 -12  -1   46.90    1.15
   0 -12   1   45.20    1.22
   0  12  -1   44.96    1.22
   0  12   1   46.11    1.20
   0  12   1   46.01    1.22
   0  12  -1   45.82    1.21
   0  12   1   45.98    1.15
  -1 -12  -1    1.61    0.14
   1 -12   1    1.72    0.13
  -1 -12  -1    1.50    0.15
   1 -12   1    1.83    0.14
   1 -12   1    1.75    0.16
  -1  12  -1    1.67    0.15
   1  12   1    1.93    0.13
  -1  12  -1    1.59    0.15
   1  12   1    1.77    0.16
   1  12   1    1.67    0.13
   2 -12   1   16.15    0.50
   2 -12   1   16.04    0.54
   2 -12   1   16.34    0.51
  -2 -12  -1   17.34    0.56
  -2 -12  -1   16.03    0.52
   2  12   1   16.12    0.50
   2  12   1   17.48    0.54
  -2  12  -1   16.50    0.50
   2  12   1   17.16    0.47
  -2  12  -1   16.37    0.53
   3 -12   1   19.01    0.59
  -3 -12  -1   18.43    0.64
  -3 -12  -1   17.64    0.61
   3 -12   1   17.62    0.68
   3 -12   1   18.27    0.63
   3  12   1   17.92    0.59
  -3  12  -1   17.67    0.61
  -3  12  -1   18.50    0.59
   3  12   1   19.00    0.60
   4 -12   1    1.13    0.23
   4 -12   1    1.31    0.22
  -4 -12  -1    1.18    0.23
  -4 -12  -1    1.24    0.23
   4  12   1    1.18    0.23
  -4  12  -1    1.36    0.23
  -4  12  -1    0.98    0.22
  -5 -12  -1   15.35    0.66
   5 -12   1   14.46    0.59
   5 -12   1   15.21    0.68
  -5 -12  -1   14.22    0.68
  -5  12  -1   14.97    0.60
   5  12   1   14.64    0.65
  -5  12  -1   14.63    0.63
  -5 -13   1    0.29    0.23
   5 -13  -1    0.21    0.21
   5 -13  -1    0.08    0.27
  -5 -13   1    0.22    0.28
  -5  13   1    0.30    0.22
  -5  13   1    0.08    0.24
   5  13  -1   -0.07    0.23
  -4 -13   1   34.67    1.05
   4 -13  -1   32.87    0.99
  -4 -13   1   33.04    0.98
   4 -13  -1   32.22    1.04
   4  13  -1   31.37    0.99
  -4  13   1   33.26    0.97
  -4  13   1   32.17    0.99
   4  13  -1   31.65    0.99
  -3 -13   1    0.45    0.19
  -3 -13   1    0.30    0.15
   3 -13  -1    0.29    0.17
   3 -13  -1    0.18    0.16
   3  13  -1    0.05    0.16
  -3  13   1    0.25    0.12
   3  13  -1    0.18    0.15
  -3  13   1    0.24    0.15
  -2 -13   1   32.05    0.91
  -2 -13   1   31.80    0.87
   2 -13  -1   33.13    0.94
   2 -13  -1   31.45    0.89
   2  13  -1   29.74    0.91
  -2  13   1   32.00    0.88
   2  13  -1   32.26    0.89
  -2  13   1   31.64    0.90
   2  13  -1   30.50    0.86
   1 -13  -1   10.09    0.35
  -1 -13   1    9.75    0.37
  -1 -13   1   10.25    0.33
  -1 -13   1    9.28    0.33
   1 -13  -1   10.86    0.40
  -1  13   1   10.07    0.36
   1  13  -1    9.58    0.37
   1  13  -1   10.38    0.35
   1  13  -1   10.89    0.34
  -1  13   1    9.66    0.36
   0 -13   1    0.15    0.08
   0 -13  -1    0.20    0.10
   0 -13   1    0.17    0.12
   0 -13  -1    0.15    0.12
   0 -13  -1    0.27    0.05
   0 -13   1    0.28    0.08
   0  13   1    0.19    0.05
   0  13   1    0.13    0.10
   0  13  -1    0.21    0.11
   0  13   1    0.04    0.10
   0  13  -1    0.05    0.10
  -1 -13  -1   25.66    0.76
   1 -13   1   24.22    0.74
  -1 -13  -1   24.74    0.73
   1 -13   1   25.34    0.71
   1 -13   1   25.46    0.69
   1  13   1   25.15    0.75
  -1  13  -1   25.50    0.73
  -1  13  -1   26.13    0.74
   1  13   1   25.60    0.69
   1  13   1   26.02    0.71
   2 -13   1   22.85    0.66
   2 -13   1   23.19    0.71
  -2 -13  -1   22.19    0.69
   2 -13   1   22.80    0.67
  -2 -13  -1   23.75    0.72
   2  13   1   23.03    0.71
  -2  13  -1   23.17    0.70
  -2  13  -1   22.95    0.67
   2  13   1   22.85    0.66
   3 -13   1    8.53    0.35
  -3 -13  -1    8.42    0.42
   3 -13   1    8.51    0.41
  -3 -13  -1    8.21    0.39
   3  13   1    7.80    0.38
  -3  13  -1    7.59    0.37
   3  13   1    7.94    0.36
  -3  13  -1    8.10    0.36
  -4 -13  -1    2.04    0.28
   4 -13   1    2.66    0.26
  -4 -13  -1    2.37    0.27
   4 -13   1    2.63    0.30
  -4  13  -1    2.36    0.26
   4  13   1    2.28    0.25
  -4  13  -1    2.64    0.26
  -5 -13  -1    1.83    0.31
   5 -13   1    1.69    0.30
  -5 -13  -1    2.09    0.30
   5 -13   1    1.65    0.26
  -5  13  -1    2.16    0.30
  -5  13  -1    1.53    0.26
   5  13   1    1.99    0.32
  -5 -14   1    2.99    0.36
   5 -14  -1    2.15    0.36
   5 -14  -1    1.92    0.30
  -5 -14   1    2.59    0.32
   5  14  -1    2.32    0.32
  -5  14   1    2.21    0.28
  -5  14   1    2.56    0.31
  -4 -14   1    3.84    0.31
   4 -14  -1    2.50    0.31
   4 -14  -1    3.14    0.30
  -4 -14   1    3.41    0.34
  -4  14   1    3.94    0.31
   4  14  -1    3.55    0.31
   4  14  -1    3.31    0.30
  -4  14   1    3.58    0.32
   3 -14  -1   20.15    0.66
  -3 -14   1   21.30    0.65
   3 -14  -1   20.13    0.71
  -3 -14   1   20.21    0.70
   3  14  -1   20.26    0.69
   3  14  -1   20.46    0.66
  -3  14   1   20.63    0.62
  -3  14   1   20.47    0.66
  -2 -14   1    7.80    0.37
   2 -14  -1    8.52    0.34
  -2 -14   1    8.27    0.32
   2 -14  -1    9.08    0.40
   2  14  -1    8.42    0.34
   2  14  -1    8.10    0.37
  -2  14   1    7.79    0.35
  -2  14   1    8.74    0.34
   1 -14  -1    1.96    0.20
   1 -14  -1    1.68    0.17
  -1 -14   1    1.83    0.19
  -1 -14   1    1.58    0.14
  -1 -14   1    2.08    0.16
   1  14  -1    1.79    0.16
  -1  14   1    1.84    0.18
   1  14  -1    2.05    0.15
   1  14  -1    2.15    0.21
  -1  14   1    1.61    0.18
   0 -14   1   45.64    1.25
   0 -14   1   46.14    1.21
   0 -14  -1   46.02    1.23
   0 -14  -1   46.61    1.26
   0 -14   1   46.09    1.19
   0  14   1   46.53    1.23
   0  14  -1   45.54    1.25
   0  14   1   47.41    1.26
   0  14  -1   46.89    1.25
  -1 -14  -1    4.53    0.25
  -1 -14  -1    4.41    0.26
   1 -14   1    4.43    0.22
   1 -14   1    3.93    0.25
   1 -14   1    4.24    0.19
   1  14   1    4.28    0.20
  -1  14  -1    4.24    0.27
  -1  14  -1    4.51    0.26
   1  14   1    4.47    0.26
   1  14   1    4.31    0.21
  -2 -14  -1   42.95    1.22
  -2 -14  -1   44.09    1.20
   2 -14   1   43.43    1.23
   2 -14   1   43.74    1.18
   2  14   1   44.09    1.22
  -2  14  -1   44.92    1.19
   2  14   1   44.75    1.18
  -2  14  -1   43.72    1.22
   3 -14   1    2.61    0.21
  -3 -14  -1    2.43    0.24
   3 -14   1    2.33    0.25
  -3 -14  -1    2.47    0.27
  -3  14  -1    3.55    0.25
   3  14   1    2.46    0.22
  -3  14  -1    2.24    0.24
   3  14   1    3.13    0.26
   4 -14   1    3.68    0.30
   4 -14   1    2.89    0.31
  -4 -14  -1    3.28    0.30
  -4 -14  -1    2.89    0.33
   4  14   1    3.67    0.31
  -4  14  -1    3.19    0.29
  -4  14  -1    3.54    0.30
  -5 -14  -1    0.45    0.29
  -5 -14  -1   -0.20    0.28
   5 -14   1   -0.01    0.23
   5 -14   1    0.28    0.28
  -5  14  -1    0.34    0.23
  -5  14  -1    0.22    0.22
   5  14   1    0.38    0.27
  -5 -15   1    1.39    0.34
   5 -15  -1    0.85    0.31
  -5 -15   1    0.86    0.27
   5 -15  -1    0.68    0.24
  -5  15   1    1.31    0.27
   5  15  -1    1.16    0.27
  -5  15   1    0.66    0.28
   4 -15  -1   11.59    0.58
  -4 -15   1   11.00    0.54
  -4 -15   1   12.72    0.51
   4 -15  -1   11.66    0.52
   4  15  -1   12.12    0.53
  -4  15   1   11.91    0.50
   4  15  -1   10.90    0.51
  -4  15   1   11.38    0.51
   3 -15  -1    5.56    0.39
  -3 -15   1    5.12    0.30
  -3 -15   1    4.90    0.34
   3 -15  -1    5.55    0.31
   3  15  -1    5.08    0.36
   3  15  -1    5.06    0.32
  -3  15   1    5.02    0.32
  -3  15   1    5.37    0.28
   2 -15  -1   19.28    0.65
  -2 -15   1   18.24    0.57
   2 -15  -1   18.51    0.60
  -2 -15   1   18.52    0.62
   2  15  -1   17.20    0.62
  -2  15   1   19.09    0.59
   2  15  -1   18.72    0.58
  -2  15   1   17.98    0.61
   1 -15  -1   85.63    2.21
  -1 -15   1   85.26    2.18
   1 -15  -1   84.73    2.25
  -1 -15   1   86.09    2.18
  -1 -15   1   82.24    2.23
   1  15  -1   86.30    2.25
   1  15  -1   88.12    2.22
   1  15  -1   88.32    2.19
  -1  15   1   86.27    2.22
  -1  15   1   87.74    2.23
   0 -15   1    7.25    0.28
   0 -15  -1    7.50    0.31
   0 -15  -1    7.49    0.35
   0 -15   1    7.19    0.32
   0 -15   1    7.18    0.26
   0  15  -1    6.81    0.31
   0  15  -1    7.46    0.34
   0  15   1    6.83    0.32
   0  15   1    7.02    0.31
   1 -15   1   48.86    1.35
  -1 -15  -1   49.32    1.32
  -1 -15  -1   49.80    1.35
   1 -15   1   48.88    1.30
   1  15   1   49.68    1.35
   1  15   1   50.15    1.28
   1  15   1   49.68    1.30
  -1  15  -1   49.57    1.34
  -1  15  -1   48.55    1.34
  -2 -15  -1    9.65    0.38
   2 -15   1    8.85    0.35
   2 -15   1    7.86    0.39
  -2 -15  -1    8.09    0.39
  -2  15  -1    8.94    0.40
   2  15   1    8.53    0.39
   2  15   1    8.86    0.35
  -2  15  -1    8.65    0.36
   3 -15   1    3.06    0.28
  -3 -15  -1    4.29    0.29
  -3 -15  -1    3.70    0.30
   3 -15   1    3.55    0.28
  -3  15  -1    3.39    0.26
   3  15   1    3.67    0.30
   3  15   1    3.53    0.26
  -3  15  -1    2.80    0.27
   4 -15   1   12.12    0.52
  -4 -15  -1   12.48    0.55
  -4 -15  -1   12.68    0.56
   4 -15   1   13.21    0.60
   4  15   1   11.83    0.53
  -4  15  -1   12.75    0.54
  -4  15  -1   12.29    0.56
   5 -15   1    0.02    0.24
   5 -15   1    0.23    0.28
  -5 -15  -1    0.10    0.29
  -5 -15  -1    0.00    0.25
  -5  15  -1    0.43    0.26
   5  15   1   -0.43    0.25
  -5  15  -1    0.00    0.25
  -5 -16   1    2.35    0.31
   5 -16  -1    2.09    0.31
  -5 -16   1    2.17    0.37
   5 -16  -1    2.44    0.38
  -5  16   1    2.37    0.32
   5  16  -1    2.08    0.33
  -5  16   1    2.19    0.34
  -4 -16   1    0.74    0.27
   4 -16  -1    1.30    0.29
  -4 -16   1    1.30    0.23
   4 -16  -1    1.49    0.25
   4  16  -1    0.80    0.25
   4  16  -1    0.96    0.22
  -4  16   1    0.92    0.23
  -4  16   1    0.81    0.23
  -3 -16   1    1.86    0.27
   3 -16  -1    1.93    0.26
  -3 -16   1    1.87    0.21
   3 -16  -1    1.76    0.22
   3  16  -1    1.68    0.21
   3  16  -1    1.51    0.25
  -3  16   1    1.85    0.25
  -3  16   1    1.59    0.19
   2 -16  -1    9.41    0.39
   2 -16  -1    7.78    0.43
  -2 -16   1    8.43    0.34
  -2 -16   1    8.81    0.40
  -2  16   1    8.50    0.40
   2  16  -1    8.51    0.41
  -2  16   1    8.32    0.37
   2  16  -1    8.91    0.36
   1 -16  -1    1.07    0.19
  -1 -16   1    1.20    0.18
  -1 -16   1    0.91    0.13
   1 -16  -1    1.13    0.17
  -1 -16   1    0.99    0.14
   1  16  -1    1.54    0.21
  -1  16   1    1.29    0.19
  -1  16   1    1.46    0.18
   1  16  -1    1.10    0.16
   1  16  -1    1.17    0.14
   0 -16  -1   13.07    0.49
   0 -16   1   13.59    0.43
   0 -16   1   13.50    0.50
   0 -16  -1   13.80    0.46
   0  16  -1   12.90    0.48
   0  16   1   13.49    0.46
   0  16  -1   13.25    0.48
   0  16   1   13.13    0.48
   1 -16   1    1.67    0.17
  -1 -16  -1    2.42    0.24
   1 -16   1    2.10    0.23
  -1 -16  -1    1.96    0.18
   1  16   1    2.41    0.24
  -1  16  -1    2.19    0.20
   1  16   1    2.21    0.18
  -1  16  -1    2.13    0.22
  -2 -16  -1    1.26    0.19
   2 -16   1    1.35    0.20
  -2 -16  -1    0.68    0.19
   2 -16   1    0.52    0.15
   2  16   1    0.78    0.14
  -2  16  -1    0.47    0.18
   2  16   1    0.57    0.20
  -2  16  -1    0.75    0.16
  -3 -16  -1    2.53    0.29
  -3 -16  -1    2.16    0.24
   3 -16   1    1.87    0.27
   3 -16   1    1.91    0.21
   3  16   1    1.96    0.22
   3  16   1    2.12    0.26
  -3  16  -1    2.00    0.25
  -3  16  -1    1.98    0.23
  -4 -16  -1    1.43    0.27
  -4 -16  -1    1.08    0.29
   4 -16   1    1.11    0.29
  -4  16  -1    1.30    0.28
  -4  16  -1    1.19    0.25
  -5 -16  -1    0.18    0.31
   5 -16   1    0.34    0.25
   5 -16   1    0.12    0.29
  -5 -16  -1   -0.07    0.27
  -5  16  -1    0.32    0.26
   5  16   1    0.25    0.28
  -5  16  -1    0.10    0.26
   5 -17  -1    0.13    0.23
  -5 -17   1   -0.04    0.31
   5 -17  -1   -0.08    0.31
  -5  17   1    0.13    0.29
   5  17  -1    0.16    0.27
  -5  17   1    0.42    0.26
  -4 -17   1   11.93    0.60
   4 -17  -1   11.36    0.57
  -4 -17   1   12.21    0.51
   4 -17  -1   11.40    0.53
  -4  17   1   11.67    0.52
   4  17  -1   10.12    0.52
  -4  17   1   11.55    0.53
   4  17  -1   11.60    0.56
   3 -17  -1    7.76    0.41
  -3 -17   1    7.03    0.44
  -3 -17   1    7.66    0.38
   3 -17  -1    7.47    0.47
   3  17  -1    7.68    0.38
  -3  17   1    7.14    0.36
  -3  17   1    7.77    0.40
   3  17  -1    6.74    0.44
   2 -17  -1   32.50    1.03
  -2 -17   1   34.53    0.95
   2 -17  -1   34.00    0.99
  -2 -17   1   33.36    1.02
  -2 -17   1   34.83    0.96
  -2  17   1   33.12    0.99
   2  17  -1   33.59    0.96
  -2  17   1   34.15    0.98
   2  17  -1   34.13    1.03
   1 -17  -1   37.17    1.05
  -1 -17   1   37.25    1.09
  -1 -17   1   37.54    1.02
  -1 -17   1   37.97    1.03
   1 -17  -1   36.97    1.11
   1  17  -1   38.99    1.03
  -1  17   1   37.76    1.07
   1  17  -1   38.55    1.06
  -1  17   1   37.18    1.07
   1  17  -1   37.59    1.10
   0 -17  -1    0.12    0.14
   0 -17  -1    0.13    0.16
   0 -17   1    0.28    0.16
   0 -17   1    0.26    0.12
   0  17  -1    0.23    0.17
   0  17   1    0.27    0.16
   0  17   1    0.04    0.13
   0  17  -1    0.02    0.14
  -1 -17  -1   66.12    1.78
   1 -17   1   66.47    1.72
  -1 -17  -1   65.98    1.74
   1 -17   1   66.90    1.78
   1  17   1   67.63    1.73
  -1  17  -1   64.80    1.75
   1  17   1   63.52    1.77
  -1  17  -1   65.22    1.76
   2 -17   1    8.62    0.37
  -2 -17  -1    8.86    0.40
  -2 -17  -1    9.14    0.46
   2 -17   1    8.70    0.45
   2  17   1    8.34    0.37
  -2  17  -1    9.29    0.40
   2  17   1    8.56    0.44
  -2  17  -1    8.66    0.44
   3 -17   1    7.80    0.44
  -3 -17  -1    8.32    0.42
   3 -17   1    8.01    0.37
  -3 -17  -1    8.85    0.48
  -3  17  -1    8.02    0.40
  -3  17  -1    8.21    0.43
   3  17   1    7.93    0.42
   3  17   1    7.15    0.39
  -4 -17  -1   11.69    0.60
   4 -17   1   10.84    0.56
   4 -17   1   11.06    0.51
  -4 -17  -1   10.70    0.54
  -4  17  -1   11.66    0.51
  -4  17  -1   12.05    0.58
   4  17   1   10.52    0.52
  -5 -17  -1   -0.07    0.27
   5 -17   1    0.04    0.29
   5 -17   1   -0.12    0.25
  -5 -17  -1   -0.29    0.30
  -5  17  -1    0.44    0.25
  -5  17  -1    0.26    0.27
   5  17   1    0.40    0.28
   4 -18  -1    0.68    0.30
   4 -18  -1    0.57    0.24
  -4 -18   1    0.74    0.30
   4  18  -1    0.74    0.27
  -4  18   1    0.90    0.28
   4  18  -1    0.61    0.24
  -4  18   1    0.45    0.27
   3 -18  -1    1.79    0.30
  -3 -18   1    2.33    0.23
  -3 -18   1    2.00    0.30
   3 -18  -1    2.60    0.27
   3  18  -1    1.91    0.24
   3  18  -1    2.10    0.28
  -3  18   1    2.63    0.24
  -3  18   1    1.84    0.25
   2 -18  -1    1.77    0.22
   2 -18  -1    2.36    0.27
  -2 -18   1    1.76    0.24
  -2 -18   1    2.00    0.20
  -2 -18   1    2.39    0.21
   2  18  -1    2.14    0.20
  -2  18   1    2.29    0.24
   2  18  -1    2.46    0.29
  -2  18   1    1.92    0.23
  -1 -18   1   -0.38    0.17
   1 -18  -1    0.26    0.16
   1 -18  -1   -0.23    0.18
  -1 -18   1   -0.08    0.12
  -1  18   1    0.26    0.18
  -1  18   1    0.09    0.15
   1  18  -1    0.00    0.17
   1  18  -1   -0.16    0.15
   0 -18   1    0.11    0.12
   0 -18  -1   -0.11    0.14
   0 -18   1    0.00    0.18
   0 -18  -1   -0.02    0.17
   0  18   1    0.16    0.16
   0  18   1    0.30    0.19
   0  18  -1   -0.02    0.14
   0  18  -1    0.11    0.16
  -1 -18  -1    0.21    0.18
   1 -18   1    0.10    0.19
  -1 -18  -1    0.16    0.14
   1 -18   1    0.11    0.13
  -1  18  -1    0.28    0.18
   1  18   1    0.22    0.15
   1  18   1    0.12    0.17
  -1  18  -1    0.37    0.17
  -2 -18  -1    0.23    0.19
   2 -18   1    0.35    0.16
  -2 -18  -1    0.47    0.17
   2 -18   1    0.49    0.22
  -2  18  -1    0.52    0.20
  -2  18  -1    0.39    0.18
   2  18   1    0.88    0.24
   3 -18   1    1.29    0.22
   3 -18   1    1.40    0.26
  -3 -18  -1    1.29    0.24
  -3 -18  -1    2.16    0.30
   3  18   1    1.46    0.27
  -3  18  -1    1.45    0.22
  -3  18  -1    1.35    0.27
   3  18   1    1.44    0.22
   4 -18   1    0.17    0.27
  -4 -18  -1    0.13    0.28
  -4 -18  -1    0.09    0.22
   4 -18   1   -0.02    0.21
  -4  18  -1    0.18    0.26
   4  18   1    0.16    0.21
  -4  18  -1    0.15    0.24
   4 -19  -1   10.88    0.63
  -4 -19   1   11.33    0.61
   4 -19  -1   10.78    0.54
  -4  19   1   10.57    0.57
  -4  19   1   10.97    0.57
   4  19  -1   10.38    0.52
   4  19  -1   11.25    0.59
   3 -19  -1    7.47    0.46
   3 -19  -1    7.01    0.42
  -3 -19   1    7.37    0.48
   3  19  -1    6.17    0.38
   3  19  -1    6.80    0.48
  -3  19   1    7.16    0.45
  -2 -19   1   12.69    0.56
   2 -19  -1   13.67    0.57
  -2 -19   1   12.32    0.47
   2 -19  -1   12.31    0.49
   2  19  -1   14.66    0.60
  -2  19   1   13.64    0.52
  -2  19   1   13.08    0.53
  -1 -19   1   45.00    1.21
   1 -19  -1   43.67    1.31
   1 -19  -1   45.50    1.25
  -1 -19   1   43.12    1.28
  -1  19   1   44.30    1.27
  -1  19   1   45.02    1.26
   1  19  -1   44.06    1.30
   1  19  -1   47.09    1.26
   0 -19  -1    2.53    0.28
   0 -19   1    1.88    0.25
   0 -19  -1    1.96    0.22
   0 -19   1    1.79    0.18
   0  19   1    2.10    0.22
   0  19   1    1.96    0.25
   0  19  -1    2.23    0.27
   0  19  -1    1.80    0.22
  -1 -19  -1   47.97    1.32
   1 -19   1   46.58    1.29
   1 -19   1   48.20    1.37
  -1 -19  -1   48.40    1.36
  -1  19  -1   47.13    1.34
   1  19   1   49.16    1.31
   1  19   1   47.45    1.37
  -1  19  -1   46.02    1.34
  -2 -19  -1    8.37    0.47
   2 -19   1    7.74    0.37
  -2 -19  -1    8.48    0.41
   2 -19   1    8.03    0.47
  -2  19  -1    8.96    0.42
   2  19   1    9.16    0.45
  -2  19  -1    7.69    0.42
   3 -19   1   16.89    0.61
   3 -19   1   14.78    0.65
  -3 -19  -1   17.90    0.70
  -3  19  -1   17.25    0.62
  -3  19  -1   16.12    0.65
   4 -19   1    2.46    0.28
   4 -19   1    3.77    0.40
  -4 -19  -1    3.39    0.40
  -4 -19  -1    3.68    0.36
  -4  19  -1    3.43    0.35
  -4  19  -1    3.38    0.35
   4 -20  -1    0.14    0.25
   4 -20  -1   -0.02    0.31
  -4 -20   1    0.44    0.30
   4  20  -1    0.01    0.23
  -4  20   1   -0.15    0.23
   4  20  -1    0.20    0.28
  -4  20   1    0.09    0.24
  -3 -20   1    2.18    0.30
   3 -20  -1    2.30    0.34
   3 -20  -1    2.38    0.29
  -3  20   1    2.24    0.28
   3  20  -1    2.29    0.34
   2 -20  -1    4.96    0.40
   2 -20  -1    5.37    0.35
  -2 -20   1    5.10    0.38
  -2  20   1    5.21    0.40
   2  20  -1    4.61    0.38
  -2  20   1    4.43    0.32
   1 -20  -1    4.46    0.32
  -1 -20   1    4.55    0.35
   1 -20  -1    4.44    0.36
  -1  20   1    4.68    0.32
  -1  20   1    3.95    0.32
   1  20  -1    4.77    0.33
   1  20  -1    3.38    0.32
   0 -20  -1    7.80    0.43
   0 -20   1    8.20    0.43
   0 -20  -1    8.64    0.39
   0 -20   1    7.93    0.34
   0  20  -1    8.33    0.40
   0  20   1    8.40    0.45
   0  20   1    7.80    0.40
   0  20  -1    8.07    0.45
   1 -20   1    0.36    0.15
  -1 -20  -1   -0.07    0.22
  -1 -20  -1    0.60    0.19
   1 -20   1    0.63    0.24
  -1  20  -1    0.52    0.20
  -1  20  -1    0.41    0.20
   1  20   1    0.47    0.18
   1  20   1    0.36    0.20
  -2 -20  -1    2.40    0.32
  -2 -20  -1    2.64    0.26
   2 -20   1    2.42    0.24
   2 -20   1    2.39    0.31
  -2  20  -1    2.57    0.27
  -2  20  -1    2.24    0.29
   2  20   1    1.95    0.28
  -3 -20  -1    1.50    0.27
   3 -20   1    1.89    0.32
  -3 -20  -1    1.55    0.30
   3 -20   1    1.63    0.23
   3  20   1    1.93    0.30
  -3  20  -1    1.72    0.31
  -3  20  -1    1.79    0.26
  -4 -20  -1    0.27    0.25
   4 -20   1    0.33    0.23
   4 -20   1    0.27    0.31
  -4 -20  -1    0.16    0.30
  -4  20  -1    0.22    0.26
  -4  20  -1    0.11    0.26
   4 -21  -1    5.76    0.46
  -4  21   1    7.15    0.51
   4  21  -1    6.49    0.51
  -3 -21   1    1.64    0.32
   3 -21  -1    1.94    0.26
   3 -21  -1    1.44    0.32
   3  21  -1    2.15    0.35
  -3  21   1    1.94    0.32
  -2 -21   1    6.87    0.43
   2 -21  -1    7.55    0.51
   2  21  -1    6.35    0.45
  -2  21   1    6.56    0.45
  -1 -21   1   21.08    0.77
   1 -21  -1   20.62    0.77
   1 -21  -1   22.17    0.72
   1  21  -1   22.56    0.79
  -1  21   1   20.44    0.73
  -1  21   1   21.90    0.75
   0 -21  -1    0.34    0.21
   0 -21   1    0.54    0.23
   0 -21  -1    0.81    0.20
   0  21   1    0.36    0.20
   0  21  -1    0.50    0.20
   0  21   1    0.76    0.24
   0  21  -1    0.63    0.22
  -1 -21  -1   22.77    0.78
   1 -21   1   21.54    0.78
  -1 -21  -1   22.69    0.73
  -1  21  -1   21.65    0.76
  -1  21  -1   23.08    0.77
   1  21   1   22.45    0.78
   2 -21   1    0.91    0.25
  -2 -21  -1    0.62    0.27
  -2 -21  -1    0.57    0.21
   2 -21   1    0.91    0.30
  -2  21  -1    0.68    0.24
   2  21   1    1.07    0.28
  -2  21  -1    0.85    0.27
   3 -21   1    4.09    0.45
   3 -21   1    4.45    0.42
  -3 -21  -1    3.75    0.40
  -3 -21  -1    4.39    0.36
   3  21   1    5.06    0.44
  -3  21  -1    3.94    0.40
   3 -22  -1    5.16    0.39
  -3 -22   1    4.64    0.40
   3 -22  -1    5.26    0.46
  -3  22   1    4.76    0.40
   3  22  -1    5.07    0.46
   2 -22  -1    6.42    0.40
  -2 -22   1    6.81    0.44
   2 -22  -1    6.48    0.47
  -2  22   1    6.74    0.43
  -2  22   1    7.33    0.48
   2  22  -1    7.49    0.52
   1 -22  -1    2.15    0.26
  -1 -22   1    2.24    0.28
   1 -22  -1    2.69    0.33
  -1  22   1    2.68    0.30
  -1  22   1    1.60    0.26
   1  22  -1    2.15    0.32
   0 -22   1   19.59    0.74
   0 -22  -1   21.20    0.70
   0 -22  -1   21.58    0.79
   0  22  -1   19.98    0.75
   0  22   1   20.93    0.75
   0  22   1   21.17    0.71
   0  22  -1   21.91    0.76
  -1 -22  -1    0.17    0.22
   1 -22   1    0.68    0.27
  -1 -22  -1    0.51    0.20
  -1  22  -1    0.47    0.22
   1  22   1   -0.16    0.25
  -1  22  -1    0.14    0.22
  -2 -22  -1    6.24    0.40
  -2 -22  -1    7.75    0.51
   2 -22   1    7.27    0.51
  -2  22  -1    7.36    0.45
   2  22   1    7.31    0.50
  -2  22  -1    6.91    0.50
  -3 -22  -1    3.07    0.39
   3 -22   1    2.74    0.38
  -3 -22  -1    3.03    0.32
   3  22   1    2.96    0.39
  -3  22  -1    2.69    0.34
  -3 -23   1    1.92    0.40
   3 -23  -1    1.71    0.40
   3 -23  -1    1.73    0.30
  -3  23   1    1.75    0.38
   3  23  -1    1.37    0.35
   2 -23  -1    1.67    0.31
   2 -23  -1    2.45    0.29
  -2 -23   1    1.67    0.30
  -2  23   1    1.96    0.30
   2  23  -1    1.66    0.31
  -2  23   1    2.24    0.33
  -1 -23   1    5.72    0.46
   1 -23  -1    5.03    0.37
   1 -23  -1    5.58    0.44
  -1  23   1    5.65    0.44
  -1  23   1    5.52    0.40
   1  23  -1    4.57    0.39
   0 -23  -1    1.03    0.27
   0 -23  -1    0.88    0.21
   0 -23   1    1.34    0.29
   0  23   1    1.15    0.26
   0  23  -1    0.99    0.26
   0  23   1    1.30    0.26
   0  23  -1    1.02    0.26
  -1 -23  -1    2.76    0.28
  -1 -23  -1    2.26    0.33
   1 -23   1    2.59    0.32
  -1  23  -1    2.44    0.33
  -1  23  -1    2.69    0.33
   1  23   1    1.96    0.31
  -2 -23  -1    0.93    0.28
   2 -23   1    0.46    0.30
  -2 -23  -1    0.73    0.23
  -2  23  -1    0.90    0.28
  -2  23  -1    0.82    0.26
   2  23   1    0.65    0.27
  -3 -23  -1    0.64    0.33
   3 -23   1    0.45    0.32
   3  23   1    0.63    0.33
   2 -24  -1    3.46    0.33
   2 -24  -1    4.03    0.43
  -2 -24   1    4.03    0.41
  -2  24   1    3.77    0.37
  -2  24   1    4.33    0.38
   2  24  -1    3.41    0.40
  -1 -24   1    2.49    0.34
   1 -24  -1    2.74    0.28
   1 -24  -1    3.54    0.39
   1  24  -1    3.29    0.36
  -1  24   1    2.90    0.34
  -1  24   1    2.28    0.31
   0 -24  -1    9.86    0.58
   0 -24  -1    9.52    0.47
   0 -24   1    9.49    0.53
   0  24   1   11.23    0.53
   0  24  -1   10.20    0.54
   0  24  -1    9.33    0.56
   0  24   1    9.34    0.52
   1 -24   1    2.47    0.34
  -1 -24  -1    2.09    0.27
  -1 -24  -1    2.14    0.35
   1  24   1    2.94    0.35
  -1  24  -1    2.80    0.36
  -1  24  -1    2.53    0.34
  -2 -24  -1    9.38    0.59
   2 -24   1    8.64    0.58
   2  24   1    8.43    0.59
  -2  24  -1    9.46    0.54
  -2  24  -1    9.48    0.53
  -1 -25   1    0.20    0.28
   1 -25  -1    0.01    0.29
   1 -25  -1    0.09    0.22
  -1  25   1    0.36    0.25
  -1  25   1    0.16    0.24
   1  25  -1   -0.14    0.26
   0 -25   1    0.46    0.30
   0 -25  -1    0.67    0.31
   0  25   1    1.17    0.29
   0  25   1    1.28    0.28
   0  25  -1    1.19    0.30
   0  25  -1    0.90    0.31
   1 -25   1    1.45    0.34
  -1 -25  -1    2.42    0.37
  -1  25  -1    2.09    0.32
   1  25   1    2.16    0.36
  -1  25  -1    2.05    0.34
   0  26  -1   14.80    0.70
  -6   0   2   11.15    0.55
  -6   0   2   10.37    0.61
   6   0  -2   10.22    0.58
   6   0  -2    9.46    0.49
   5   0  -2    9.64    0.45
  -5   0   2   10.55    0.48
  -5   0   2    9.86    0.52
   5   0  -2    9.97    0.50
  -4   0   2    2.39    0.23
  -4   0   2    2.42    0.22
   4   0  -2    2.49    0.23
   4   0  -2    2.79    0.22
   3   0  -2   44.92    1.21
   3   0  -2   46.99    1.18
  -3   0   2   45.49    1.25
   3   0  -2   46.03    1.24
   3   0  -2   46.01    1.21
  -3   0   2   46.71    1.17
  -3   0   2   45.97    1.22
   2   0  -2  378.34    8.96
   2   0  -2  370.46    9.03
  -2   0   2  368.04    9.00
   2   0  -2  349.04    8.97
  -2   0   2  369.38    9.04
   2   0  -2  366.30    8.99
   2   0  -2  367.54    9.11
  -2   0   2  362.05    9.01
   1   0  -2   54.21    1.38
   1   0  -2   54.01    1.36
   1   0  -2   54.03    1.37
   1   0  -2   56.08    1.37
   1   0  -2   54.36    1.37
   0   0  -2   95.98    2.36
   0   0   2   91.26    2.35
   0   0  -2   97.58    2.36
   0   0  -2   95.58    2.36
   1   0   2   -0.18    0.06
  -1   0  -2    0.00    0.08
  -1   0  -2   -0.14    0.07
  -1   0  -2   -0.07    0.06
   1   0   2    0.16    0.07
  -1   0  -2    0.10    0.08
   1   0   2    0.47    0.09
   2   0   2   35.26    0.92
  -2   0  -2   35.78    0.92
  -2   0  -2   35.29    0.90
   2   0   2   33.75    0.93
  -2   0  -2   34.36    0.93
   2   0   2   34.39    0.87
  -3   0  -2   10.93    0.39
   3   0   2   10.80    0.39
  -3   0  -2   10.63    0.33
  -3   0  -2   10.35    0.37
   3   0   2   10.66    0.38
   4   0   2   28.84    0.86
  -4   0  -2   29.83    0.88
   4   0   2   28.37    0.87
  -4   0  -2   29.34    0.87
  -5   0  -2    2.19    0.27
   5   0   2    1.95    0.26
  -5   0  -2    1.90    0.28
   5   0   2    1.81    0.26
   6   0   2    0.18    0.25
  -6   0  -2   -0.03    0.26
  -6   0  -2    0.50    0.29
   6   0   2    0.12    0.25
  -6  -1   2    0.23    0.29
  -6  -1   2   -0.03    0.26
   6  -1  -2   -0.08    0.22
   6  -1  -2   -0.06    0.26
  -6   1   2    0.02    0.29
  -6   1   2   -0.37    0.25
   6   1  -2    0.25    0.24
   6   1  -2    0.18    0.26
   5  -1  -2    4.15    0.32
  -5  -1   2    3.71    0.30
   5  -1  -2    3.69    0.33
  -5  -1   2    3.73    0.34
   5   1  -2    3.75    0.33
  -5   1   2    3.73    0.31
   5   1  -2    2.73    0.26
  -5   1   2    3.45    0.34
   4  -1  -2    0.93    0.15
  -4  -1   2    1.18    0.17
  -4  -1   2    1.22    0.20
   4  -1  -2    0.98    0.19
   4  -1  -2    0.91    0.15
   4   1  -2    1.15    0.17
  -4   1   2    0.93    0.16
   4   1  -2    1.03    0.19
  -4   1   2    1.20    0.21
  -4   1   2    0.99    0.10
  -3  -1   2    2.45    0.17
   3  -1  -2    2.68    0.19
   3  -1  -2    2.75    0.17
   3  -1  -2    2.89    0.16
  -3  -1   2    2.61    0.21
   3  -1  -2    2.58    0.13
  -3  -1   2    2.52    0.12
   3   1  -2    2.22    0.16
  -3   1   2    2.74    0.13
  -3   1   2    2.58    0.18
   3   1  -2    2.32    0.19
   3   1  -2    2.61    0.14
   3   1  -2    2.56    0.16
  -3   1   2    2.48    0.13
   2  -1  -2   44.57    1.18
   2  -1  -2   44.95    1.20
  -2  -1   2   46.32    1.16
  -2  -1   2   44.73    1.20
  -2  -1   2   45.43    1.18
   2  -1  -2   47.00    1.17
   2  -1  -2   46.69    1.18
   2  -1  -2   46.99    1.17
  -2   1   2   44.90    1.16
   2   1  -2   46.40    1.18
   2   1  -2   46.71    1.16
   2   1  -2   46.50    1.20
   2   1  -2   47.71    1.18
  -2   1   2   45.61    1.18
   2   1  -2   45.91    1.18
   1  -1  -2   65.36    1.63
   1  -1  -2   65.61    1.63
   1  -1  -2   64.13    1.64
   1  -1  -2   66.32    1.63
  -1  -1   2   65.80    1.63
  -1  -1   2   64.19    1.62
   1  -1  -2   64.07    1.64
   1   1  -2   64.92    1.63
   1   1  -2   64.90    1.62
   1   1  -2   64.71    1.64
   1   1  -2   66.91    1.63
   1   1  -2   68.02    1.63
   0  -1  -2   15.17    0.37
   0  -1  -2   15.04    0.39
   0  -1  -2   14.43    0.40
   0  -1   2   14.94    0.37
   0  -1  -2   14.33    0.40
   0   1  -2   13.97    0.40
   0   1   2   14.28    0.40
   0   1   2   14.90    0.39
   0   1  -2   14.58    0.37
   0   1  -2   14.37    0.40
  -1  -1  -2 1000.00   23.01
  -1  -1  -2  820.73   22.99
   1  -1   2  929.76   23.12
  -1  -1  -2  973.81   23.03
   1  -1   2  990.23   23.02
  -1  -1  -2  875.14   22.97
   1   1   2  909.15   23.00
   1   1   2  917.32   23.10
  -1   1  -2  978.25   23.11
   1   1   2  979.43   23.00
  -1   1  -2  928.90   22.98
  -1   1  -2  933.09   23.03
  -2  -1  -2    8.62    0.29
   2  -1   2    7.30    0.28
   2  -1   2    7.55    0.27
   2  -1   2    8.14    0.22
  -2  -1  -2    8.04    0.25
  -2  -1  -2    7.90    0.27
  -2   1  -2    8.37    0.26
  -2   1  -2    7.60    0.22
  -2   1  -2    8.68    0.29
   2   1   2    7.38    0.29
   2   1   2    8.16    0.23
   2   1   2    7.85    0.27
  -3  -1  -2    8.79    0.34
   3  -1   2    8.88    0.33
  -3  -1  -2    9.06    0.35
   3  -1   2    9.02    0.35
  -3  -1  -2    8.89    0.28
  -3   1  -2    8.99    0.30
  -3   1  -2    9.30    0.35
  -3   1  -2    8.51    0.33
   3   1   2    8.49    0.34
   3   1   2    8.29    0.35
   4  -1   2    4.02    0.29
  -4  -1  -2    4.98    0.30
  -4  -1  -2    4.48    0.31
   4  -1   2    4.84    0.31
   4   1   2    4.48    0.28
  -4   1  -2    4.56    0.29
   4   1   2    4.17    0.29
  -4   1  -2    5.50    0.32
   5  -1   2   -0.11    0.21
  -5  -1  -2    0.22    0.22
   5  -1   2   -0.02    0.20
  -5  -1  -2   -0.15    0.20
  -5   1  -2   -0.07    0.19
   5   1   2    0.05    0.23
  -5   1  -2   -0.37    0.20
   5   1   2   -0.10    0.19
  -6  -1  -2   -0.27    0.27
   6  -1   2    0.19    0.26
   6  -1   2    0.25    0.25
  -6  -1  -2    0.12    0.27
  -6   1  -2    0.19    0.27
   6   1   2    0.44    0.29
  -6   1  -2    0.04    0.27
   6   1   2    0.33    0.26
   6  -2  -2    0.05    0.22
   6  -2  -2    0.17    0.27
  -6  -2   2   -0.27    0.25
  -6  -2   2   -0.09    0.29
  -6   2   2    0.01    0.28
  -6   2   2    0.19    0.27
   6   2  -2    0.28    0.25
   6   2  -2    0.16    0.26
   5  -2  -2   37.81    1.19
   5  -2  -2   42.01    1.15
  -5  -2   2   38.95    1.21
  -5  -2   2   38.97    1.18
  -5   2   2   40.81    1.17
   5   2  -2   39.37    1.16
  -5   2   2   40.50    1.21
   5   2  -2   39.44    1.19
   4  -2  -2    1.65    0.18
   4  -2  -2    1.85    0.18
  -4  -2   2    1.51    0.20
   4  -2  -2    1.32    0.20
  -4  -2   2    2.01    0.20
   4   2  -2    1.48    0.19
  -4   2   2    1.34    0.12
  -4   2   2    1.75    0.19
  -4   2   2    1.65    0.23
   4   2  -2    1.12    0.18
  -3  -2   2  163.09    4.07
   3  -2  -2  163.79    4.12
  -3  -2   2  164.09    4.16
   3  -2  -2  165.29    4.12
   3  -2  -2  163.50    4.16
   3  -2  -2  169.98    4.08
  -3  -2   2  161.47    4.13
   3   2  -2  164.36    4.13
   3   2  -2  167.95    4.07
  -3   2   2  164.58    4.13
  -3   2   2  165.57    4.09
  -3   2   2  167.53    4.08
   3   2  -2  171.61    4.10
   3   2  -2  166.89    4.15
  -2  -2   2   14.00    0.42
   2  -2  -2   13.33    0.42
   2  -2  -2   14.61    0.40
   2  -2  -2   14.61    0.40
  -2  -2   2   13.51    0.41
   2  -2  -2   14.32    0.40
   2  -2  -2   13.29    0.40
   2   2  -2   14.15    0.40
  -2   2   2   14.20    0.40
   2   2  -2   14.48    0.41
   2   2  -2   14.06    0.38
   2   2  -2   13.79    0.42
   2   2  -2   14.21    0.41
  -2   2   2   14.68    0.40
  -2   2   2   13.84    0.41
  -1  -2   2  206.93    5.20
   1  -2  -2  208.24    5.17
   1  -2  -2  191.29    5.15
   1  -2  -2  214.90    5.15
   1  -2  -2  210.94    5.16
  -1  -2   2  214.01    5.16
   1  -2  -2  221.64    5.21
   1   2  -2  213.14    5.18
   1   2  -2  216.24    5.17
   1   2  -2  218.22    5.20
   1   2  -2  208.88    5.16
  -1   2   2  211.38    5.15
   1   2  -2  193.35    5.15
   0  -2  -2  422.21   11.28
   0  -2  -2  508.92   11.38
   0  -2  -2  503.06   11.40
   0  -2  -2  446.05   11.26
   0  -2   2  420.79   11.33
   0  -2   2  434.35   11.25
   0   2  -2  516.54   11.39
   0   2   2  431.68   11.27
   0   2  -2  441.86   11.20
   0   2  -2  444.21   11.35
   0   2   2  479.09   11.39
   1  -2   2    0.20    0.06
  -1  -2  -2    0.18    0.06
  -1  -2  -2    0.11    0.04
  -1  -2  -2    0.07    0.04
   1  -2   2    0.22    0.04
  -1   2  -2    0.26    0.05
   1   2   2    0.14    0.06
   1   2   2   -0.01    0.04
  -1   2  -2    0.18    0.04
  -1   2  -2    0.13    0.05
  -2  -2  -2  205.39    5.05
  -2  -2  -2  204.01    5.00
   2  -2   2  193.43    5.05
  -2  -2  -2  208.96    5.04
   2  -2   2  200.99    5.03
   2   2   2  206.94    5.05
  -2   2  -2  208.84    4.98
  -2   2  -2  203.18    5.03
   2   2   2  203.44    5.03
   2   2   2  203.32    5.01
  -3  -2  -2   44.77    1.22
   3  -2   2   45.89    1.23
  -3  -2  -2   46.13    1.15
   3  -2   2   44.53    1.21
  -3  -2  -2   46.00    1.23
  -3   2  -2   45.00    1.22
   3   2   2   45.14    1.13
   3   2   2   44.26    1.22
   3   2   2   44.44    1.22
  -3   2  -2   46.59    1.18
   4  -2   2    1.39    0.19
  -4  -2  -2    1.26    0.20
  -4  -2  -2    2.39    0.24
   4  -2   2    1.33    0.18
   4   2   2    1.27    0.19
  -4   2  -2    1.58    0.14
  -4   2  -2    1.23    0.20
  -4   2  -2    1.37    0.20
   4   2   2    1.48    0.21
  -5  -2  -2   11.57    0.55
   5  -2   2   11.36    0.52
   5  -2   2   11.71    0.54
  -5  -2  -2   11.45    0.54
  -5   2  -2   11.99    0.54
   5   2   2   11.06    0.49
   5   2   2   11.25    0.52
  -5   2  -2   12.24    0.51
   6  -2   2    0.49    0.30
  -6  -2  -2    0.43    0.29
   6  -2   2    0.32    0.25
  -6  -2  -2    0.74    0.28
  -6   2  -2    0.42    0.28
   6   2   2    0.35    0.29
   6   2   2    0.55    0.24
  -6   2  -2    0.20    0.26
   6  -3  -2    1.21    0.29
  -6  -3   2    1.47    0.31
   6  -3  -2    1.02    0.24
  -6  -3   2    1.48    0.31
  -6   3   2    1.20    0.31
  -6   3   2    1.73    0.32
   6   3  -2    1.22    0.26
   6   3  -2    1.05    0.27
  -5  -3   2    0.27    0.21
   5  -3  -2   -0.10    0.17
   5  -3  -2   -0.14    0.18
  -5  -3   2    0.06    0.20
  -5   3   2   -0.04    0.22
   5   3  -2    0.19    0.19
  -5   3   2    0.07    0.20
   5   3  -2    0.11    0.19
   4  -3  -2   20.64    0.64
   4  -3  -2   21.09    0.65
  -4  -3   2   21.00    0.70
  -4  -3   2   21.41    0.68
   4  -3  -2   20.87    0.70
  -4   3   2   21.34    0.60
   4   3  -2   21.62    0.69
  -4   3   2   21.23    0.66
   4   3  -2   21.40    0.67
  -3  -3   2   25.58    0.66
   3  -3  -2   25.64    0.73
   3  -3  -2   26.52    0.71
   3  -3  -2   26.20    0.68
  -3  -3   2   25.38    0.74
  -3  -3   2   24.90    0.76
   3  -3  -2   25.53    0.76
   3   3  -2   26.17    0.66
   3   3  -2   26.40    0.71
   3   3  -2   25.50    0.73
   3   3  -2   25.01    0.75
  -3   3   2   25.65    0.70
  -3   3   2   26.38    0.68
  -3   3   2   26.81    0.74
   2  -3  -2   57.60    1.44
  -2  -3   2   57.96    1.45
   2  -3  -2   58.63    1.44
   2  -3  -2   55.27    1.47
  -2  -3   2   56.46    1.47
   2  -3  -2   55.56    1.45
   2  -3  -2   57.68    1.44
   2   3  -2   57.88    1.42
  -2   3   2   55.27    1.44
   2   3  -2   57.00    1.46
   2   3  -2   56.74    1.46
  -2   3   2   56.53    1.44
   2   3  -2   57.69    1.45
   1  -3  -2  137.08    3.27
   1  -3  -2  123.24    3.27
   1  -3  -2  133.08    3.27
   1  -3  -2  137.97    3.27
  -1  -3   2  128.96    3.26
  -1  -3   2  126.80    3.25
   1  -3  -2  136.09    3.27
   1   3  -2  133.77    3.26
  -1   3   2  136.31    3.27
  -1   3   2  130.04    3.27
   1   3  -2  136.51    3.27
   1   3  -2  128.76    3.27
   0  -3   2   16.61    0.42
   0  -3  -2   16.39    0.44
   0  -3   2   16.19    0.43
   0  -3  -2   15.97    0.42
   0  -3  -2   15.57    0.43
   0  -3  -2   16.15    0.44
   0   3   2   15.98    0.43
   0   3  -2   16.33    0.44
   0   3   2   16.03    0.44
   0   3  -2   16.78    0.40
   0   3  -2   17.08    0.45
  -1  -3  -2   32.26    0.83
  -1  -3  -2   32.98    0.85
   1  -3   2   32.60    0.83
   1  -3   2   32.97    0.85
  -1  -3  -2   32.25    0.83
  -1   3  -2   32.99    0.83
  -1   3  -2   32.74    0.83
   1   3   2   32.15    0.83
   1   3   2   31.60    0.84
  -1   3  -2   31.87    0.85
  -2  -3  -2    5.44    0.22
   2  -3   2    5.55    0.22
  -2  -3  -2    5.55    0.25
  -2  -3  -2    5.88    0.18
   2  -3   2    5.67    0.23
  -2   3  -2    5.52    0.21
   2   3   2    6.10    0.23
   2   3   2    5.65    0.19
  -2   3  -2    5.66    0.17
  -2   3  -2    5.76    0.21
   3  -3   2   16.22    0.54
   3  -3   2   16.66    0.54
  -3  -3  -2   17.47    0.55
  -3  -3  -2   17.27    0.46
  -3  -3  -2   16.28    0.53
   3   3   2   16.54    0.54
  -3   3  -2   17.47    0.53
  -3   3  -2   17.76    0.50
   3   3   2   17.31    0.46
   4  -3   2    3.43    0.28
   4  -3   2    3.40    0.27
  -4  -3  -2    3.29    0.27
  -4  -3  -2    3.09    0.26
  -4   3  -2    2.85    0.24
  -4   3  -2    3.26    0.21
   4   3   2    3.32    0.26
   4   3   2    3.24    0.27
  -5  -3  -2    1.48    0.26
  -5  -3  -2    1.17    0.25
   5  -3   2    1.54    0.26
   5  -3   2    1.31    0.24
  -5   3  -2    2.27    0.28
   5   3   2    1.19    0.25
  -5   3  -2    1.58    0.27
   5   3   2    1.55    0.27
  -6  -3  -2    0.05    0.25
   6  -3   2    0.29    0.26
   6  -3   2    0.21    0.29
  -6  -3  -2   -0.13    0.26
  -6   3  -2    0.16    0.27
   6   3   2    0.00    0.26
  -6   3  -2    0.70    0.29
  -6  -4   2    1.74    0.32
  -6  -4   2    1.96    0.33
   6  -4  -2    2.31    0.29
   6  -4  -2    2.64    0.36
  -6   4   2    2.06    0.37
  -6   4   2    3.11    0.35
   6   4  -2    2.03    0.32
  -5  -4   2    0.92    0.24
   5  -4  -2    1.08    0.19
   5  -4  -2    0.86    0.24
   5  -4  -2    1.35    0.23
  -5  -4   2    1.26    0.24
  -5   4   2    1.37    0.24
   5   4  -2    1.19    0.23
  -5   4   2    0.81    0.24
   5   4  -2    0.84    0.22
  -4  -4   2    6.58    0.35
  -4  -4   2    6.44    0.34
   4  -4  -2    6.88    0.30
   4  -4  -2    6.34    0.31
   4  -4  -2    5.70    0.34
   4   4  -2    6.47    0.32
   4   4  -2    6.47    0.34
  -4   4   2    6.95    0.32
  -4   4   2    6.52    0.27
  -3  -4   2   55.83    1.41
  -3  -4   2   56.74    1.51
  -3  -4   2   55.31    1.49
   3  -4  -2   57.26    1.52
   3  -4  -2   57.56    1.49
   3  -4  -2   58.22    1.46
  -3   4   2   57.01    1.44
   3   4  -2   57.60    1.41
   3   4  -2   57.43    1.46
  -3   4   2   56.54    1.46
   3   4  -2   56.08    1.50
   3   4  -2   55.91    1.48
   2  -4  -2   38.88    1.04
   2  -4  -2   40.20    1.01
  -2  -4   2   38.52    1.05
  -2  -4   2   38.63    1.03
   2  -4  -2   40.01    1.03
   2  -4  -2   39.07    1.06
   2   4  -2   40.03    1.04
   2   4  -2   40.36    1.04
  -2   4   2   40.65    1.02
  -2   4   2   40.09    1.03
   2   4  -2   40.55    1.00
  -1  -4   2   10.03    0.28
  -1  -4   2   10.20    0.30
   1  -4  -2   10.24    0.30
   1  -4  -2   10.67    0.27
   1  -4  -2   10.47    0.30
  -1   4   2    9.70    0.30
   1   4  -2   10.21    0.31
  -1   4   2   10.45    0.27
   1   4  -2   10.36    0.30
  -1   4   2   10.38    0.30
   1   4  -2   10.26    0.30
   0  -4   2  270.66    7.12
   0  -4  -2  268.09    7.18
   0  -4  -2  277.11    7.20
   0  -4   2  314.01    7.12
   0  -4   2  282.28    7.21
   0  -4  -2  314.48    7.22
   0   4  -2  288.30    7.14
   0   4  -2  311.59    7.23
   0   4   2  303.73    7.26
   0   4   2  280.95    7.14
   1  -4   2    0.42    0.05
  -1  -4  -2    0.25    0.05
  -1  -4  -2    0.38    0.07
   1  -4   2    0.30    0.05
  -1  -4  -2    0.36    0.05
   1  -4   2    0.28    0.06
  -1   4  -2    0.48    0.06
  -1   4  -2    0.26    0.06
  -1   4  -2    0.29    0.05
   1   4   2    0.37    0.06
   1   4   2    0.39    0.06
  -2  -4  -2  116.96    2.91
  -2  -4  -2  116.37    2.87
  -2  -4  -2  114.35    2.93
   2  -4   2  119.83    2.91
   2  -4   2  114.52    2.92
   2  -4   2  115.66    2.90
  -2   4  -2  116.37    2.86
   2   4   2  117.39    2.88
  -2   4  -2  117.38    2.90
  -2   4  -2  114.08    2.90
   2   4   2  117.11    2.92
  -3  -4  -2    4.58    0.16
   3  -4   2    4.54    0.25
  -3  -4  -2    4.42    0.24
   3  -4   2    4.60    0.26
  -3  -4  -2    5.90    0.28
   3   4   2    4.58    0.24
   3   4   2    4.80    0.18
  -3   4  -2    4.70    0.22
  -3   4  -2    4.72    0.24
   4  -4   2    4.43    0.32
  -4  -4  -2    4.56    0.31
  -4  -4  -2    3.72    0.28
   4  -4   2    4.52    0.31
   4   4   2    3.73    0.31
  -4   4  -2    4.27    0.24
  -4   4  -2    4.77    0.29
   5  -4   2    3.13    0.29
  -5  -4  -2    4.14    0.33
  -5  -4  -2    3.78    0.34
   5  -4   2    3.67    0.33
  -5   4  -2    4.24    0.34
   5   4   2    4.45    0.37
  -5   4  -2    3.54    0.31
  -6  -4  -2    1.07    0.29
   6  -4   2    0.82    0.27
  -6  -4  -2    0.62    0.31
   6  -4   2    0.90    0.25
   6   4   2    0.76    0.30
  -6   4  -2    0.89    0.29
  -6   4  -2    1.03    0.28
  -6  -5   2    4.33    0.40
   6  -5  -2    3.99    0.40
  -6  -5   2    4.20    0.44
   6   5  -2    4.08    0.38
  -6   5   2    3.91    0.42
  -6   5   2    4.06    0.36
   5  -5  -2    6.97    0.40
   5  -5  -2    6.52    0.44
   5  -5  -2    6.22    0.35
  -5  -5   2    6.57    0.39
   5   5  -2    6.90    0.41
  -5   5   2    6.49    0.39
  -4  -5   2   40.09    1.14
   4  -5  -2   39.33    1.09
  -4  -5   2   41.00    1.16
   4  -5  -2   39.90    1.17
   4  -5  -2   38.60    1.11
   4   5  -2   39.70    1.12
  -4   5   2   40.82    1.13
  -4   5   2   40.56    1.08
   3  -5  -2   10.47    0.40
  -3  -5   2    9.71    0.26
  -3  -5   2    9.83    0.38
  -3  -5   2    9.46    0.36
   3  -5  -2   10.26    0.35
   3  -5  -2   10.13    0.32
  -3   5   2    9.27    0.33
   3   5  -2    9.74    0.33
  -3   5   2    9.63    0.36
   3   5  -2    9.63    0.27
  -3   5   2    9.81    0.30
   3   5  -2    9.81    0.35
  -2  -5   2   47.68    1.26
   2  -5  -2   47.98    1.25
   2  -5  -2   47.46    1.26
  -2  -5   2   46.79    1.24
   2  -5  -2   49.86    1.21
  -2   5   2   48.09    1.24
   2   5  -2   50.16    1.21
   2   5  -2   47.62    1.24
  -2   5   2   47.25    1.23
   2   5  -2   47.26    1.25
  -1  -5   2  211.21    5.29
   1  -5  -2  225.28    5.29
   1  -5  -2  227.59    5.30
   1  -5  -2  204.01    5.30
  -1  -5   2  212.24    5.28
   1   5  -2  215.99    5.30
   1   5  -2  219.37    5.30
  -1   5   2  214.65    5.29
  -1   5   2  208.67    5.28
  -1   5   2  214.71    5.30
   0  -5   2   19.83    0.51
   0  -5   2   19.27    0.51
   0  -5  -2   18.31    0.51
   0  -5  -2   19.12    0.52
   0  -5  -2   18.99    0.51
   0  -5   2   19.80    0.48
   0   5  -2   19.37    0.52
   0   5   2   19.09    0.49
   0   5  -2   19.15    0.52
   0   5   2   18.63    0.52
   0   5   2   17.95    0.51
  -1  -5  -2   52.17    1.32
   1  -5   2   53.02    1.33
  -1  -5  -2   51.73    1.34
  -1  -5  -2   52.95    1.33
   1  -5   2   52.16    1.31
   1  -5   2   52.27    1.34
   1   5   2   51.58    1.33
   1   5   2   53.81    1.33
  -1   5  -2   52.73    1.32
  -1   5  -2   51.54    1.34
  -1   5  -2   52.43    1.31
   2  -5   2   13.78    0.42
  -2  -5  -2   15.16    0.39
  -2  -5  -2   14.83    0.46
   2  -5   2   14.05    0.45
   2  -5   2   14.61    0.44
  -2  -5  -2   14.94    0.45
   2   5   2   14.69    0.42
   2   5   2   14.77    0.44
  -2   5  -2   14.28    0.39
  -2   5  -2   14.16    0.44
  -2   5  -2   14.17    0.43
  -3  -5  -2   36.18    1.00
   3  -5   2   35.69    0.99
   3  -5   2   35.19    1.00
  -3  -5  -2   36.81    1.02
  -3   5  -2   36.29    0.98
   3   5   2   34.73    0.93
   3   5   2   34.55    0.99
  -3   5  -2   35.46    0.97
  -4  -5  -2    7.51    0.38
   4  -5   2    6.87    0.37
   4  -5   2    6.70    0.35
  -4  -5  -2    7.18    0.37
  -4   5  -2    7.02    0.30
   4   5   2    6.38    0.35
  -4   5  -2    6.85    0.36
  -5  -5  -2    0.07    0.22
  -5  -5  -2    0.26    0.21
   5  -5   2    0.33    0.22
   5  -5   2    0.18    0.21
  -5   5  -2    0.67    0.24
   5   5   2    0.26    0.24
  -5   5  -2    0.25    0.22
  -6  -5  -2    2.92    0.38
   6  -5   2    2.49    0.34
   6  -5   2    2.44    0.35
  -6  -5  -2    2.90    0.37
  -6   5  -2    2.85    0.37
   6   5   2    2.59    0.38
  -6   5  -2    2.50    0.33
   6  -6  -2    2.22    0.33
  -6  -6   2    1.52    0.29
  -6  -6   2    2.05    0.36
   6   6  -2    2.09    0.33
  -6   6   2    1.64    0.32
  -6   6   2    2.18    0.31
  -5  -6   2   24.81    0.82
   5  -6  -2   23.57    0.74
   5  -6  -2   23.99    0.83
  -5  -6   2   24.30    0.85
   5  -6  -2   23.43    0.79
  -5   6   2   24.00    0.81
   5   6  -2   22.62    0.78
   4  -6  -2    2.22    0.24
  -4  -6   2    2.09    0.23
  -4  -6   2    2.69    0.24
   4  -6  -2    2.09    0.18
   4  -6  -2    2.62    0.22
  -4   6   2    2.35    0.18
   4   6  -2    2.15    0.21
  -4   6   2    2.69    0.25
   3  -6  -2   31.60    0.83
  -3  -6   2   29.67    0.87
  -3  -6   2   31.99    0.90
   3  -6  -2   30.86    0.87
   3  -6  -2   32.06    0.91
   3   6  -2   31.65    0.86
  -3   6   2   31.71    0.88
   3   6  -2   30.31    0.87
  -3   6   2   31.00    0.82
  -3   6   2   30.20    0.85
   2  -6  -2   49.05    1.27
   2  -6  -2   49.72    1.29
  -2  -6   2   47.83    1.28
   2  -6  -2   50.23    1.23
  -2  -6   2   46.77    1.26
  -2   6   2   49.78    1.25
   2   6  -2   50.27    1.23
  -2   6   2   47.46    1.26
   2   6  -2   48.33    1.27
   2   6  -2   49.16    1.27
  -1  -6   2   20.13    0.53
  -1  -6   2   20.13    0.56
   1  -6  -2   20.83    0.56
   1  -6  -2   20.55    0.57
   1  -6  -2   21.45    0.57
  -1  -6   2   20.35    0.56
   1   6  -2   20.96    0.57
  -1   6   2   20.33    0.56
  -1   6   2   20.66    0.56
   1   6  -2   19.08    0.56
  -1   6   2   20.39    0.51
   0  -6   2    0.68    0.07
   0  -6  -2    0.84    0.08
   0  -6  -2    1.40    0.09
   0  -6   2    0.99    0.05
   0  -6   2    1.41    0.09
   0  -6  -2    0.78    0.08
   0   6   2    0.93    0.09
   0   6  -2    0.86    0.09
   0   6   2    1.06    0.05
   0   6  -2    0.90    0.09
   0   6   2    1.05    0.08
  -1  -6  -2    0.52    0.08
   1  -6   2    0.47    0.07
  -1  -6  -2    0.46    0.09
   1  -6   2    0.54    0.06
  -1  -6  -2    0.55    0.06
   1  -6   2    0.49    0.07
  -1   6  -2    0.57    0.09
   1   6   2    0.55    0.06
   1   6   2    0.48    0.06
   1   6   2    0.47    0.07
  -1   6  -2    0.46    0.06
  -1   6  -2    0.49    0.07
   2  -6   2    0.94    0.12
  -2  -6  -2    0.92    0.11
   2  -6   2    1.15    0.11
  -2  -6  -2    0.97    0.13
   2  -6   2    0.98    0.12
  -2  -6  -2    0.98    0.07
   2   6   2    1.01    0.11
  -2   6  -2    0.97    0.11
  -2   6  -2    1.10    0.08
  -2   6  -2    0.97    0.10
   2   6   2    1.30    0.11
   2   6   2    1.06    0.07
  -3  -6  -2    5.38    0.29
  -3  -6  -2    5.78    0.31
   3  -6   2    6.30    0.27
   3  -6   2    5.64    0.29
   3  -6   2    6.25    0.28
   3   6   2    5.28    0.27
   3   6   2    5.22    0.22
  -3   6  -2    6.24    0.27
  -3   6  -2    5.55    0.27
   4  -6   2    5.90    0.33
  -4  -6  -2    6.28    0.35
   4  -6   2    6.27    0.36
  -4  -6  -2    6.94    0.37
  -4   6  -2    6.27    0.34
   4   6   2    6.25    0.35
  -4   6  -2    6.41    0.30
  -5  -6  -2    3.96    0.36
  -5  -6  -2    3.12    0.31
   5  -6   2    3.53    0.33
   5  -6   2    3.15    0.32
   5   6   2    3.25    0.34
  -5   6  -2    2.90    0.29
   6  -6   2    0.18    0.28
   6  -6   2   -0.32    0.26
  -6  -6  -2    0.24    0.27
  -6  -6  -2    0.22    0.28
  -6   6  -2    0.06    0.27
  -6   6  -2    0.43    0.28
   6   6   2    0.32    0.31
  -6  -7   2    1.61    0.32
   6  -7  -2    2.28    0.33
  -6  -7   2    1.98    0.33
  -6   7   2    1.71    0.34
   6   7  -2    1.72    0.33
  -6   7   2    1.79    0.32
   5  -7  -2    2.63    0.26
  -5  -7   2    3.18    0.34
   5  -7  -2    2.37    0.31
  -5  -7   2    2.71    0.28
   5   7  -2    2.06    0.26
  -5   7   2    2.45    0.27
   4  -7  -2   21.36    0.67
  -4  -7   2   20.93    0.70
   4  -7  -2   20.83    0.72
  -4  -7   2   21.84    0.69
   4  -7  -2   20.90    0.62
  -4   7   2   21.04    0.63
  -4   7   2   20.26    0.68
   4   7  -2   20.38    0.64
   4   7  -2   21.05    0.67
  -3  -7   2    5.96    0.29
   3  -7  -2    6.07    0.27
   3  -7  -2    6.19    0.30
   3  -7  -2    5.89    0.22
  -3  -7   2    5.78    0.27
   3   7  -2    5.89    0.27
   3   7  -2    6.18    0.27
  -3   7   2    6.00    0.22
  -3   7   2    5.76    0.26
   2  -7  -2  115.84    2.99
   2  -7  -2  116.11    3.01
  -2  -7   2  116.06    3.00
   2  -7  -2  125.48    2.95
  -2  -7   2  120.58    2.98
  -2   7   2  118.93    2.99
   2   7  -2  124.15    2.96
  -2   7   2  117.86    2.98
   2   7  -2  122.68    3.01
   2   7  -2  118.17    3.00
  -1  -7   2   10.62    0.29
  -1  -7   2   10.76    0.33
   1  -7  -2   11.06    0.34
   1  -7  -2   10.15    0.33
  -1  -7   2   11.33    0.33
   1  -7  -2   10.46    0.33
   1   7  -2   10.34    0.34
  -1   7   2   10.86    0.33
   1   7  -2   10.36    0.33
   1   7  -2   10.16    0.32
  -1   7   2   10.72    0.33
   0  -7  -2   56.33    1.45
   0  -7  -2   56.36    1.46
   0  -7   2   56.99    1.45
   0  -7   2   59.26    1.42
   0  -7  -2   55.62    1.46
   0  -7   2   56.78    1.45
   0   7  -2   58.28    1.46
   0   7  -2   56.19    1.46
   0   7   2   59.21    1.42
   0   7   2   57.87    1.45
   0   7   2   56.79    1.46
   1  -7   2  105.78    2.72
  -1  -7  -2  109.17    2.70
  -1  -7  -2  107.22    2.72
  -1  -7  -2  107.75    2.73
   1  -7   2  109.21    2.72
   1  -7   2  111.01    2.70
  -1   7  -2  107.73    2.73
   1   7   2  109.39    2.71
  -1   7  -2  111.75    2.71
   1   7   2  109.49    2.72
   1   7   2  110.72    2.70
  -2  -7  -2   38.76    1.04
   2  -7   2   38.29    1.02
  -2  -7  -2   37.93    0.98
   2  -7   2   39.61    1.04
  -2  -7  -2   38.64    1.06
   2  -7   2   38.47    1.04
  -2   7  -2   38.90    1.02
   2   7   2   39.81    0.98
  -2   7  -2   37.79    1.04
   2   7   2   38.26    1.03
  -2   7  -2   40.31    1.00
   2   7   2   39.82    1.04
   3  -7   2    2.89    0.22
   3  -7   2    2.83    0.23
  -3  -7  -2    2.74    0.22
  -3  -7  -2    3.18    0.25
   3  -7   2    3.36    0.21
   3   7   2    2.95    0.19
  -3   7  -2    3.20    0.20
   3   7   2    3.39    0.24
  -3   7  -2    3.03    0.20
   4  -7   2   17.34    0.62
  -4  -7  -2   18.60    0.65
  -4  -7  -2   18.83    0.66
   4  -7   2   17.95    0.64
   4   7   2   18.80    0.65
  -4   7  -2   18.87    0.63
  -4   7  -2   19.29    0.60
  -5  -7  -2    0.88    0.25
  -5  -7  -2    1.31    0.29
   5  -7   2    0.61    0.24
   5  -7   2    1.20    0.26
   5   7   2    1.28    0.26
  -5   7  -2    1.50    0.26
   6  -7   2    0.30    0.28
  -6  -7  -2    0.34    0.31
   6  -7   2   -0.07    0.25
  -6  -7  -2    0.26    0.29
   6   7   2   -0.30    0.26
  -6   7  -2    0.49    0.26
  -6   7  -2    0.34    0.25
  -6  -8   2    0.57    0.32
   6  -8  -2    0.89    0.32
   6  -8  -2    0.65    0.25
  -6  -8   2    0.65    0.28
  -6   8   2    0.73    0.28
   6   8  -2    0.66    0.30
   5  -8  -2    1.18    0.26
  -5  -8   2    1.73    0.27
  -5  -8   2    1.19    0.28
   5  -8  -2    0.76    0.21
  -5   8   2    1.46    0.27
   5   8  -2    1.18    0.23
  -5   8   2    1.11    0.19
   4  -8  -2    0.30    0.20
   4  -8  -2    0.47    0.13
  -4  -8   2    0.50    0.18
   4  -8  -2    0.54    0.17
  -4  -8   2    0.54    0.18
  -4   8   2    0.60    0.15
  -4   8   2    0.30    0.16
   4   8  -2    0.66    0.15
   4   8  -2    0.44    0.16
  -3  -8   2    3.86    0.25
   3  -8  -2    3.75    0.17
   3  -8  -2    3.68    0.25
   3  -8  -2    4.06    0.23
  -3  -8   2    4.08    0.23
   3   8  -2    3.96    0.23
  -3   8   2    4.11    0.18
   3   8  -2    3.70    0.23
  -3   8   2    3.81    0.22
  -2  -8   2    2.45    0.15
   2  -8  -2    2.82    0.20
   2  -8  -2    2.50    0.18
  -2  -8   2    2.36    0.19
   2  -8  -2    2.69    0.10
  -2   8   2    2.33    0.16
   2   8  -2    2.45    0.17
  -2   8   2    2.47    0.15
   2   8  -2    2.54    0.18
   2   8  -2    2.77    0.13
  -1  -8   2   31.89    0.79
   1  -8  -2   29.58    0.83
  -1  -8   2   30.85    0.83
  -1  -8   2   31.22    0.82
   1  -8  -2   31.45    0.83
  -1   8   2   31.07    0.83
   1   8  -2   30.21    0.82
   1   8  -2   30.34    0.83
  -1   8   2   31.01    0.83
   1   8  -2   31.00    0.84
   0  -8  -2    2.01    0.12
   0  -8   2    1.95    0.12
   0  -8  -2    2.60    0.14
   0  -8   2    1.81    0.11
   0  -8   2    1.71    0.09
   0  -8  -2    1.66    0.13
   0   8   2    1.73    0.07
   0   8  -2    1.80    0.13
   0   8   2    1.90    0.13
   0   8   2    1.62    0.11
   0   8  -2    1.70    0.13
   1  -8   2    0.28    0.08
  -1  -8  -2    0.15    0.09
   1  -8   2    0.15    0.05
  -1  -8  -2    0.09    0.07
   1  -8   2    0.10    0.07
  -1  -8  -2    0.20    0.06
   1   8   2    0.21    0.08
  -1   8  -2    0.16    0.08
   1   8   2    0.17    0.06
   1   8   2    0.14    0.06
  -1   8  -2    0.13    0.07
  -2  -8  -2    0.85    0.07
  -2  -8  -2    1.36    0.14
   2  -8   2    0.95    0.12
   2  -8   2    0.80    0.12
   2  -8   2    1.12    0.11
  -2   8  -2    0.69    0.09
  -2   8  -2    0.93    0.13
  -2   8  -2    0.86    0.10
   2   8   2    1.01    0.07
   2   8   2    1.01    0.12
   2   8   2    0.90    0.11
  -3  -8  -2    6.57    0.32
   3  -8   2    6.24    0.28
  -3  -8  -2    5.54    0.32
   3  -8   2    5.65    0.29
   3  -8   2    5.93    0.31
   3   8   2    5.83    0.26
   3   8   2    5.45    0.28
  -3   8  -2    5.81    0.29
  -3   8  -2    5.58    0.26
  -4  -8  -2    0.68    0.21
  -4  -8  -2    0.80    0.21
   4  -8   2    0.70    0.18
   4  -8   2    0.40    0.18
  -4   8  -2    0.85    0.19
  -4   8  -2    0.82    0.18
   4   8   2    0.86    0.21
  -5  -8  -2    0.92    0.28
   5  -8   2    1.11    0.26
   5  -8   2    0.87    0.23
  -5  -8  -2    0.82    0.27
   5   8   2    1.04    0.28
  -5   8  -2    0.60    0.24
  -6  -8  -2   -0.05    0.27
  -6  -8  -2    0.30    0.30
   6  -8   2    0.17    0.28
   6  -8   2    0.10    0.27
  -6   8  -2    0.09    0.27
  -6   8  -2    0.09    0.26
   6   8   2    0.41    0.28
  -6  -9   2    5.29    0.42
   6  -9  -2    5.06    0.45
  -6  -9   2    4.93    0.46
   6  -9  -2    5.82    0.43
   6   9  -2    4.53    0.41
  -6   9   2    4.86    0.43
  -5  -9   2    1.09    0.28
   5  -9  -2    0.70    0.24
   5  -9  -2    1.16    0.23
  -5  -9   2    1.20    0.26
   5   9  -2    1.22    0.26
  -5   9   2    1.06    0.25
  -5   9   2    0.75    0.19
   4  -9  -2   81.86    2.25
  -4  -9   2   84.62    2.21
  -4  -9   2   84.25    2.24
   4  -9  -2   83.10    2.20
  -4   9   2   85.56    2.22
   4   9  -2   82.11    2.21
   4   9  -2   85.98    2.19
  -4   9   2   84.73    2.18
  -3  -9   2   29.92    0.88
  -3  -9   2   29.92    0.86
   3  -9  -2   30.65    0.82
   3  -9  -2   29.68    0.90
   3  -9  -2   30.60    0.87
   3   9  -2   30.84    0.87
  -3   9   2   30.43    0.86
   3   9  -2   30.12    0.87
  -3   9   2   30.42    0.82
   2  -9  -2   91.68    2.22
   2  -9  -2   89.00    2.32
  -2  -9   2   89.06    2.31
   2  -9  -2   90.97    2.30
  -2  -9   2   91.82    2.27
   2   9  -2   91.47    2.26
   2   9  -2   89.50    2.30
  -2   9   2   88.08    2.29
   2   9  -2   92.57    2.31
  -2   9   2   89.08    2.28
  -1  -9   2  189.39    4.69
  -1  -9   2  196.13    4.73
   1  -9  -2  187.64    4.74
  -1  -9   2  190.16    4.74
   1  -9  -2  187.97    4.75
   1   9  -2  193.31    4.75
   1   9  -2  187.14    4.73
   1   9  -2  188.35    4.73
  -1   9   2  196.96    4.74
  -1   9   2  195.63    4.74
   0  -9  -2    3.88    0.19
   0  -9   2    3.88    0.16
   0  -9   2    4.02    0.19
   0  -9  -2    3.78    0.19
   0  -9   2    4.06    0.14
   0   9   2    3.84    0.18
   0   9  -2    3.70    0.18
   0   9  -2    3.86    0.19
   0   9   2    3.30    0.17
   0   9   2    3.99    0.12
  -1  -9  -2  250.35    6.25
   1  -9   2  262.74    6.22
   1  -9   2  251.75    6.23
   1  -9   2  245.83    6.25
  -1  -9  -2  244.65    6.25
   1   9   2  257.73    6.26
  -1   9  -2  250.90    6.26
   1   9   2  262.19    6.22
   1   9   2  253.64    6.22
  -1   9  -2  254.21    6.24
   2  -9   2    0.19    0.09
   2  -9   2    0.09    0.09
   2  -9   2    0.14    0.11
  -2  -9  -2    0.17    0.12
  -2  -9  -2    0.07    0.11
  -2   9  -2    0.08    0.08
   2   9   2    0.07    0.06
  -2   9  -2    0.11    0.08
   2   9   2    0.27    0.10
  -2   9  -2   -0.03    0.10
   2   9   2    0.10    0.10
   3  -9   2   44.89    1.25
   3  -9   2   47.02    1.23
   3  -9   2   45.71    1.26
  -3  -9  -2   45.22    1.26
  -3  -9  -2   46.10    1.27
   3   9   2   45.82    1.22
   3   9   2   45.28    1.25
  -3   9  -2   45.13    1.24
  -3   9  -2   46.62    1.23
  -4  -9  -2   13.60    0.55
   4  -9   2   12.61    0.51
   4  -9   2   13.58    0.53
  -4  -9  -2   13.49    0.54
   4  -9   2   13.64    0.50
   4   9   2   13.04    0.52
  -4   9  -2   13.34    0.50
  -4   9  -2   13.23    0.50
  -5  -9  -2    2.53    0.32
  -5  -9  -2    2.68    0.33
   5  -9   2    1.92    0.28
   5  -9   2    2.51    0.30
  -5   9  -2    2.99    0.30
   5   9   2    2.90    0.32
  -5   9  -2    3.01    0.31
  -6  -9  -2    6.39    0.49
   6  -9   2    5.56    0.46
  -6  -9  -2    5.73    0.48
   6   9   2    5.56    0.46
  -6   9  -2    5.74    0.46
   6 -10  -2    0.08    0.24
  -6 -10   2   -0.08    0.27
  -6 -10   2    0.06    0.30
   6 -10  -2    0.29    0.31
  -6  10   2   -0.09    0.26
   6  10  -2   -0.01    0.28
  -5 -10   2    0.03    0.25
  -5 -10   2   -0.26    0.20
   5 -10  -2    0.23    0.20
   5 -10  -2    0.18    0.23
  -5  10   2   -0.08    0.21
   5  10  -2    0.09    0.21
  -5  10   2    0.09    0.18
   4 -10  -2    9.83    0.49
  -4 -10   2   10.91    0.49
  -4 -10   2   10.22    0.43
   4 -10  -2    9.53    0.42
   4  10  -2    9.25    0.44
  -4  10   2    9.58    0.43
  -4  10   2    9.41    0.39
   4  10  -2    9.49    0.41
   3 -10  -2    2.26    0.24
   3 -10  -2    1.95    0.19
  -3 -10   2    2.42    0.23
  -3 -10   2    2.41    0.19
  -3  10   2    2.33    0.17
   3  10  -2    2.35    0.20
  -3  10   2    2.01    0.18
   3  10  -2    2.08    0.19
   2 -10  -2    0.02    0.10
  -2 -10   2    0.21    0.12
  -2 -10   2    0.15    0.09
   2 -10  -2    0.09    0.10
   2  10  -2    0.07    0.07
  -2  10   2    0.01    0.08
   2  10  -2    0.07    0.09
  -2  10   2   -0.01    0.10
   2  10  -2    0.05    0.12
   1 -10  -2   39.90    1.09
  -1 -10   2   40.64    1.06
  -1 -10   2   40.97    1.03
  -1 -10   2   39.41    1.08
   1 -10  -2   39.23    1.08
  -1  10   2   39.95    1.07
   1  10  -2   41.08    1.07
   1  10  -2   42.11    1.09
   1  10  -2   40.89    1.06
  -1  10   2   40.42    1.08
   0 -10   2    8.71    0.26
   0 -10  -2    9.05    0.31
   0 -10   2    8.53    0.28
   0 -10   2    8.87    0.31
   0  10   2    8.87    0.24
   0  10  -2    8.25    0.31
   0  10   2    8.33    0.31
   0  10  -2    8.86    0.32
   0  10   2    8.99    0.30
  -1 -10  -2    0.82    0.12
   1 -10   2    0.55    0.09
   1 -10   2    0.48    0.10
   1 -10   2    0.65    0.08
  -1 -10  -2    0.76    0.12
  -1  10  -2    0.57    0.12
   1  10   2    0.66    0.12
  -1  10  -2    0.62    0.10
   1  10   2    0.65    0.09
   1  10   2    0.78    0.08
  -2 -10  -2    4.37    0.25
   2 -10   2    4.35    0.20
   2 -10   2    4.06    0.24
  -2 -10  -2    4.41    0.24
   2 -10   2    3.92    0.23
   2  10   2    4.17    0.17
   2  10   2    4.00    0.21
  -2  10  -2    3.89    0.20
   2  10   2    4.01    0.23
  -2  10  -2    4.41    0.20
  -2  10  -2    3.98    0.23
  -3 -10  -2   14.48    0.53
   3 -10   2   14.03    0.51
   3 -10   2   13.84    0.47
  -3 -10  -2   14.85    0.51
   3 -10   2   14.50    0.49
  -3  10  -2   13.85    0.50
   3  10   2   13.77    0.48
  -3  10  -2   14.06    0.48
   3  10   2   13.95    0.47
   4 -10   2    0.04    0.17
  -4 -10  -2    0.16    0.20
   4 -10   2    0.34    0.19
  -4 -10  -2    0.01    0.21
   4 -10   2    0.02    0.15
  -4  10  -2    0.17    0.17
  -4  10  -2    0.18    0.18
   4  10   2    0.21    0.20
   5 -10   2    0.62    0.35
  -5 -10  -2    0.92    0.25
  -5 -10  -2    1.22    0.27
   5 -10   2    0.82    0.24
  -5  10  -2    0.57    0.21
  -5  10  -2    0.89    0.26
   5  10   2    0.66    0.28
   6 -10   2    0.75    0.28
  -6 -10  -2    1.24    0.35
  -6 -10  -2    0.60    0.32
   6  10   2    0.65    0.30
  -6  10  -2    1.37    0.33
   6 -11  -2    2.85    0.33
   6 -11  -2    3.26    0.42
  -6 -11   2    3.17    0.38
  -6 -11   2    2.57    0.37
  -6  11   2    2.94    0.39
   6  11  -2    2.83    0.35
   5 -11  -2    0.10    0.24
  -5 -11   2    0.39    0.24
  -5 -11   2    0.38    0.22
   5 -11  -2    0.53    0.22
   5  11  -2    0.20    0.21
  -5  11   2    0.48    0.25
  -5  11   2    0.27    0.19
   4 -11  -2   13.03    0.53
   4 -11  -2   13.88    0.57
  -4 -11   2   14.42    0.53
  -4 -11   2   13.89    0.56
  -4  11   2   13.76    0.55
  -4  11   2   13.53    0.51
   4  11  -2   13.87    0.52
   4  11  -2   14.03    0.54
  -3 -11   2   23.71    0.69
   3 -11  -2   22.60    0.75
   3 -11  -2   23.37    0.71
  -3 -11   2   24.07    0.74
   3  11  -2   22.90    0.73
   3  11  -2   23.37    0.71
  -3  11   2   23.32    0.66
  -3  11   2   23.39    0.70
   2 -11  -2   57.42    1.50
   2 -11  -2   57.63    1.52
  -2 -11   2   57.17    1.45
  -2 -11   2   55.07    1.50
   2  11  -2   56.76    1.46
   2  11  -2   54.79    1.48
   2  11  -2   57.69    1.51
  -2  11   2   56.85    1.47
  -2  11   2   56.05    1.49
   1 -11  -2  125.75    3.23
  -1 -11   2  127.56    3.22
  -1 -11   2  128.88    3.17
   1 -11  -2  127.85    3.22
  -1 -11   2  130.15    3.20
  -1  11   2  127.40    3.22
   1  11  -2  127.63    3.23
   1  11  -2  130.80    3.22
   1  11  -2  127.36    3.20
  -1  11   2  128.55    3.21
   0 -11  -2   24.69    0.69
   0 -11   2   24.41    0.67
   0 -11   2   24.70    0.65
   0 -11   2   24.50    0.69
   0 -11  -2   24.69    0.70
   0  11   2   23.92    0.68
   0  11   2   24.39    0.62
   0  11  -2   23.84    0.70
   0  11   2   24.50    0.70
   0  11  -2   24.43    0.70
  -1 -11  -2   97.34    2.44
  -1 -11  -2   93.43    2.42
   1 -11   2   94.86    2.40
   1 -11   2   97.16    2.39
   1 -11   2   95.34    2.43
   1  11   2   94.41    2.43
  -1  11  -2   95.27    2.42
   1  11   2   97.04    2.39
  -1  11  -2   94.36    2.43
   1  11   2   95.48    2.38
  -2 -11  -2   12.55    0.45
  -2 -11  -2   12.54    0.45
   2 -11   2   12.88    0.44
   2 -11   2   13.07    0.40
   2 -11   2   12.72    0.42
   2  11   2   12.19    0.41
  -2  11  -2   12.58    0.40
  -2  11  -2   12.43    0.40
   2  11   2   12.28    0.37
  -2  11  -2   12.02    0.44
   2  11   2   12.17    0.43
   3 -11   2   27.41    0.83
  -3 -11  -2   28.03    0.85
   3 -11   2   28.19    0.80
  -3 -11  -2   27.06    0.84
   3 -11   2   27.61    0.81
  -3  11  -2   26.70    0.82
  -3  11  -2   26.86    0.80
   3  11   2   27.14    0.81
   3  11   2   27.42    0.80
  -4 -11  -2    7.08    0.40
   4 -11   2    7.01    0.42
   4 -11   2    6.68    0.37
  -4 -11  -2    6.68    0.44
   4 -11   2    8.00    0.36
  -4  11  -2    6.90    0.37
  -4  11  -2    7.35    0.39
   4  11   2    6.71    0.38
   5 -11   2    1.58    0.31
  -5 -11  -2    1.62    0.32
  -5 -11  -2    2.05    0.31
  -5  11  -2    1.72    0.26
  -5  11  -2    1.21    0.25
   5  11   2    2.00    0.32
   6 -11   2    0.14    0.29
  -6 -11  -2    0.26    0.32
  -6  11  -2    0.31    0.29
  -6 -12   2    2.65    0.36
   5 -12  -2    2.04    0.35
  -5 -12   2    2.05    0.29
   5 -12  -2    2.35    0.28
  -5 -12   2    2.12    0.30
  -5  12   2    2.51    0.32
   5  12  -2    1.34    0.26
  -5  12   2    2.13    0.26
   4 -12  -2    0.83    0.22
  -4 -12   2    0.64    0.23
   4 -12  -2    0.31    0.23
  -4 -12   2    0.60    0.19
  -4  12   2    0.69    0.20
   4  12  -2    0.82    0.21
  -4  12   2    0.40    0.18
   4  12  -2    0.72    0.19
  -3 -12   2   34.03    0.96
   3 -12  -2   34.25    1.04
   3 -12  -2   34.17    0.99
  -3 -12   2   35.05    1.01
  -3  12   2   34.31    0.95
   3  12  -2   34.93    1.00
  -3  12   2   34.88    0.98
   3  12  -2   35.16    1.01
   2 -12  -2    0.25    0.13
  -2 -12   2    0.06    0.12
   2 -12  -2    0.33    0.15
  -2 -12   2    0.43    0.10
   2  12  -2    0.29    0.10
  -2  12   2    0.26    0.11
   2  12  -2    0.37    0.15
  -2  12   2    0.33    0.13
   2  12  -2    0.45    0.12
  -1 -12   2   10.95    0.39
   1 -12  -2   10.80    0.40
   1 -12  -2   10.74    0.38
  -1 -12   2   11.24    0.36
  -1 -12   2   11.80    0.34
   1  12  -2   11.77    0.42
  -1  12   2   11.44    0.39
   1  12  -2   11.52    0.37
  -1  12   2   11.24    0.39
   1  12  -2   11.68    0.39
   0 -12  -2   56.92    1.52
   0 -12   2   58.05    1.48
   0 -12   2   57.92    1.51
   0 -12  -2   57.10    1.51
   0 -12   2   58.50    1.46
   0  12  -2   58.61    1.52
   0  12   2   57.53    1.49
   0  12   2   56.40    1.51
   0  12  -2   57.38    1.52
   0  12   2   59.12    1.43
   1 -12   2    0.62    0.13
   1 -12   2    0.37    0.09
  -1 -12  -2    0.36    0.11
  -1 -12  -2    0.51    0.12
   1 -12   2    0.25    0.08
  -1  12  -2    0.37    0.12
   1  12   2    0.28    0.12
   1  12   2    0.65    0.09
  -1  12  -2    0.21    0.13
   1  12   2    0.32    0.09
   2 -12   2   25.29    0.77
  -2 -12  -2   25.90    0.77
   2 -12   2   26.09    0.73
   2 -12   2   26.45    0.75
  -2 -12  -2   25.80    0.78
  -2  12  -2   26.60    0.74
   2  12   2   25.00    0.76
  -2  12  -2   25.84    0.77
  -2  12  -2   25.89    0.73
   2  12   2   26.84    0.70
   2  12   2   26.50    0.74
   3 -12   2    4.82    0.32
   3 -12   2    4.55    0.27
   3 -12   2    5.01    0.28
  -3 -12  -2    5.59    0.32
  -3 -12  -2    4.74    0.31
  -3  12  -2    4.95    0.29
  -3  12  -2    4.91    0.32
   3  12   2    5.09    0.29
   3  12   2    4.86    0.30
   4 -12   2    0.35    0.18
  -4 -12  -2    0.06    0.20
  -4 -12  -2    0.33    0.20
   4 -12   2    0.32    0.19
  -4  12  -2    0.13    0.20
   4  12   2    0.27    0.21
  -4  12  -2    0.33    0.17
  -5 -12  -2    3.79    0.40
  -5 -12  -2    4.21    0.40
   5 -12   2    3.71    0.36
   5  12   2    3.95    0.38
  -5  12  -2    3.80    0.34
  -5  12  -2    5.07    0.38
   5 -13  -2   -0.03    0.27
  -5 -13   2    0.60    0.29
  -5 -13   2    0.05    0.23
   5 -13  -2    0.18    0.21
  -5  13   2    0.67    0.27
  -5  13   2    0.08    0.21
   5  13  -2    0.31    0.25
  -4 -13   2   18.48    0.70
  -4 -13   2   18.97    0.64
   4 -13  -2   18.42    0.72
   4 -13  -2   19.02    0.67
  -4  13   2   18.22    0.63
  -4  13   2   19.34    0.69
   4  13  -2   17.30    0.66
   4  13  -2   18.17    0.66
  -3 -13   2    0.40    0.19
   3 -13  -2    0.37    0.19
   3 -13  -2    0.21    0.15
  -3 -13   2    0.31    0.14
  -3  13   2    0.09    0.12
   3  13  -2    0.38    0.16
  -3  13   2    0.28    0.16
   3  13  -2    0.39    0.18
   2 -13  -2   35.13    0.98
  -2 -13   2   35.41    0.93
   2 -13  -2   35.24    1.01
  -2 -13   2   34.51    0.98
  -2  13   2   35.71    0.98
   2  13  -2   33.79    1.00
  -2  13   2   36.00    0.96
   2  13  -2   32.78    0.95
   2  13  -2   33.87    0.96
  -1 -13   2   52.45    1.36
  -1 -13   2   52.14    1.40
  -1 -13   2   52.18    1.34
   1 -13  -2   53.35    1.42
   1 -13  -2   53.62    1.39
   1  13  -2   51.64    1.39
   1  13  -2   51.88    1.37
   1  13  -2   50.89    1.41
  -1  13   2   52.83    1.39
  -1  13   2   52.20    1.39
   0 -13   2   33.00    0.90
   0 -13   2   32.42    0.86
   0 -13  -2   30.89    0.91
   0 -13   2   31.84    0.84
   0 -13  -2   31.40    0.89
   0  13  -2   31.88    0.91
   0  13   2   32.78    0.88
   0  13  -2   31.87    0.91
   0  13   2   32.49    0.90
  -1 -13  -2   45.42    1.24
   1 -13   2   45.83    1.21
  -1 -13  -2   47.63    1.26
   1 -13   2   45.16    1.20
   1 -13   2   47.42    1.25
   1  13   2   47.46    1.21
  -1  13  -2   44.24    1.24
   1  13   2   45.79    1.25
   1  13   2   46.89    1.19
  -1  13  -2   46.11    1.26
  -2 -13  -2   15.94    0.54
   2 -13   2   15.84    0.49
   2 -13   2   16.10    0.55
  -2 -13  -2   15.95    0.54
   2 -13   2   15.76    0.51
   2  13   2   16.34    0.54
  -2  13  -2   15.29    0.54
   2  13   2   15.46    0.50
  -2  13  -2   15.71    0.51
   3 -13   2   13.84    0.49
   3 -13   2   13.73    0.54
  -3 -13  -2   15.42    0.56
  -3 -13  -2   14.06    0.52
  -3  13  -2   14.11    0.54
   3  13   2   14.02    0.51
   3  13   2   14.30    0.51
  -3  13  -2   14.05    0.50
   4 -13   2    4.54    0.36
  -4 -13  -2    5.24    0.38
  -4 -13  -2    5.39    0.42
   4 -13   2    5.36    0.34
   4  13   2    5.22    0.37
  -4  13  -2    5.92    0.37
  -4  13  -2    4.86    0.35
  -5 -13  -2   -0.05    0.27
   5 -13   2    0.39    0.25
  -5 -13  -2    0.21    0.25
  -5  13  -2    0.36    0.24
   5  13   2    0.48    0.28
  -5  13  -2    0.15    0.25
   5 -14  -2   10.75    0.62
  -5 -14   2   10.56    0.60
   5 -14  -2   10.77    0.55
  -5  14   2   10.15    0.54
  -5  14   2   10.64    0.51
   5  14  -2    9.87    0.56
  -4 -14   2    1.13    0.24
   4 -14  -2    0.81    0.21
   4 -14  -2    0.63    0.23
  -4 -14   2    1.18    0.21
   4  14  -2    0.70    0.21
   4  14  -2    1.17    0.23
  -4  14   2    0.62    0.20
  -4  14   2    1.36    0.24
  -3 -14   2   38.05    1.01
   3 -14  -2   36.79    1.06
   3 -14  -2   35.35    1.09
  -3 -14   2   34.91    1.07
   3  14  -2   36.50    1.05
  -3  14   2   35.98    1.05
   3  14  -2   36.92    1.08
  -3  14   2   37.12    1.02
  -2 -14   2   33.00    0.96
  -2 -14   2   34.20    0.89
   2 -14  -2   32.66    0.94
  -2 -14   2   32.68    0.92
   2 -14  -2   32.36    0.97
   2  14  -2   31.28    0.95
   2  14  -2   32.48    0.97
  -2  14   2   32.98    0.94
  -2  14   2   33.98    0.93
   2  14  -2   32.38    0.93
  -1 -14   2    3.25    0.20
   1 -14  -2    3.27    0.24
   1 -14  -2    3.56    0.25
  -1 -14   2    3.66    0.18
  -1 -14   2    3.52    0.23
   1  14  -2    3.61    0.23
  -1  14   2    3.70    0.23
   1  14  -2    3.40    0.26
  -1  14   2    3.58    0.25
   1  14  -2    3.35    0.22
   0 -14  -2   61.87    1.63
   0 -14   2   63.58    1.59
   0 -14   2   63.43    1.65
   0 -14  -2   63.11    1.66
   0 -14   2   63.53    1.60
   0  14   2   61.09    1.65
   0  14  -2   62.27    1.65
   0  14   2   61.55    1.62
   0  14  -2   61.14    1.65
   1 -14   2   -0.02    0.12
   1 -14   2    0.07    0.10
  -1 -14  -2    0.10    0.13
  -1 -14  -2    0.07    0.14
   1 -14   2    0.00    0.09
   1  14   2    0.23    0.13
   1  14   2    0.13    0.08
  -1  14  -2    0.03    0.12
   1  14   2    0.11    0.10
  -1  14  -2    0.20    0.14
   2 -14   2   26.58    0.79
  -2 -14  -2   26.19    0.80
   2 -14   2   25.86    0.75
  -2 -14  -2   24.61    0.77
   2 -14   2   26.37    0.74
  -2  14  -2   25.11    0.75
   2  14   2   25.40    0.73
  -2  14  -2   25.09    0.79
   2  14   2   25.66    0.78
  -3 -14  -2    0.48    0.19
  -3 -14  -2    0.97    0.22
   3 -14   2    0.60    0.16
   3 -14   2    0.84    0.19
  -3  14  -2    1.04    0.23
   3  14   2    1.01    0.20
  -3  14  -2    0.70    0.18
   3  14   2    0.95    0.19
  -4 -14  -2    3.89    0.36
  -4 -14  -2    4.28    0.37
   4 -14   2    3.32    0.28
   4 -14   2    3.12    0.31
   4  14   2    3.98    0.33
  -4  14  -2    4.29    0.32
  -4  14  -2    4.37    0.35
  -5 -14  -2    1.62    0.34
  -5 -14  -2    1.51    0.31
   5 -14   2    1.58    0.28
   5 -14   2    2.30    0.35
  -5  14  -2    1.83    0.30
   5  14   2    1.64    0.32
  -5  14  -2    2.12    0.31
   5 -15  -2   -0.09    0.21
  -5 -15   2   -0.06    0.26
   5 -15  -2    0.02    0.26
  -5  15   2   -0.05    0.20
   5  15  -2   -0.07    0.26
  -5  15   2   -0.29    0.24
  -4 -15   2    5.17    0.37
   4 -15  -2    4.58    0.35
   4 -15  -2    4.92    0.40
  -4 -15   2    5.46    0.43
  -4  15   2    5.50    0.42
   4  15  -2    4.71    0.38
  -4  15   2    4.78    0.35
   4  15  -2    5.06    0.39
  -3 -15   2    4.58    0.34
   3 -15  -2    5.25    0.32
  -3 -15   2    5.44    0.28
   3 -15  -2    5.67    0.37
   3  15  -2    5.10    0.34
  -3  15   2    5.27    0.35
  -3  15   2    5.12    0.29
   3  15  -2    5.03    0.33
   2 -15  -2    1.54    0.19
  -2 -15   2    1.85    0.19
  -2 -15   2    1.42    0.19
  -2 -15   2    1.65    0.15
   2 -15  -2    1.67    0.23
  -2  15   2    1.51    0.19
   2  15  -2    1.87    0.19
   2  15  -2    1.61    0.22
  -2  15   2    1.86    0.20
  -1 -15   2    2.44    0.22
   1 -15  -2    2.70    0.23
   1 -15  -2    2.76    0.22
  -1 -15   2    2.94    0.17
  -1 -15   2    3.05    0.20
  -1  15   2    2.86    0.23
   1  15  -2    2.77    0.22
   1  15  -2    3.03    0.21
  -1  15   2    3.05    0.23
   1  15  -2    2.52    0.23
   0 -15   2   13.78    0.48
   0 -15  -2   13.90    0.47
   0 -15   2   14.39    0.44
   0 -15  -2   13.77    0.51
   0 -15   2   14.31    0.43
   0  15   2   13.56    0.47
   0  15   2   14.03    0.50
   0  15  -2   14.89    0.51
   0  15  -2   13.97    0.50
  -1 -15  -2   16.82    0.57
   1 -15   2   15.93    0.50
  -1 -15  -2   16.99    0.55
   1 -15   2   17.68    0.51
   1 -15   2   16.88    0.56
   1  15   2   16.54    0.52
  -1  15  -2   17.29    0.56
  -1  15  -2   16.16    0.56
   1  15   2   16.77    0.58
  -2 -15  -2    9.65    0.43
   2 -15   2    9.88    0.38
   2 -15   2   10.36    0.44
  -2 -15  -2   10.16    0.45
   2  15   2   10.23    0.38
   2  15   2   10.97    0.45
  -2  15  -2   10.52    0.44
  -2  15  -2   10.39    0.40
  -3 -15  -2    0.39    0.19
   3 -15   2    0.30    0.16
   3 -15   2    0.27    0.20
  -3 -15  -2    0.20    0.21
   3  15   2    0.51    0.20
   3  15   2    0.41    0.17
  -3  15  -2    0.33    0.19
  -3  15  -2    0.44    0.17
   4 -15   2    0.45    0.25
  -4 -15  -2    0.02    0.22
  -4 -15  -2    0.64    0.25
   4 -15   2   -0.01    0.18
  -4  15  -2    0.06    0.20
  -4  15  -2   -0.01    0.21
   5 -15   2    0.92    0.27
   5 -15   2    0.70    0.28
  -5 -15  -2    0.52    0.27
  -5 -15  -2    0.46    0.31
  -5  15  -2    0.76    0.27
   5  15   2    0.44    0.29
  -5  15  -2    1.11    0.30
   5 -16  -2    1.88    0.34
   5 -16  -2    3.24    0.33
  -5 -16   2    2.75    0.38
  -5  16   2    3.33    0.34
  -5  16   2    2.80    0.38
   5  16  -2    2.74    0.34
   4 -16  -2    0.75    0.28
   4 -16  -2    0.60    0.22
  -4 -16   2    0.74    0.25
  -4  16   2    0.51    0.24
   4  16  -2    0.60    0.25
   4  16  -2    0.68    0.24
  -3 -16   2   22.96    0.80
   3 -16  -2   23.62    0.78
   3 -16  -2   24.60    0.84
   3  16  -2   24.30    0.76
   3  16  -2   23.55    0.81
  -3  16   2   23.69    0.77
  -3  16   2   24.19    0.73
   2 -16  -2   40.88    1.20
  -2 -16   2   42.81    1.11
  -2 -16   2   40.31    1.17
   2 -16  -2   41.46    1.16
  -2 -16   2   41.05    1.13
  -2  16   2   42.30    1.15
   2  16  -2   41.53    1.14
  -2  16   2   39.44    1.15
   2  16  -2   39.58    1.19
  -1 -16   2   58.25    1.52
  -1 -16   2   59.00    1.58
   1 -16  -2   57.49    1.56
   1 -16  -2   58.18    1.60
  -1  16   2   57.95    1.57
  -1  16   2   58.20    1.56
   1  16  -2   57.68    1.59
   1  16  -2   58.25    1.57
   1  16  -2   59.93    1.54
   0 -16  -2  126.74    3.26
   0 -16   2  127.79    3.22
   0 -16  -2  127.14    3.29
   0 -16   2  130.79    3.28
   0 -16   2  127.96    3.21
   0  16   2  128.59    3.25
   0  16  -2  128.58    3.29
   0  16  -2  130.26    3.28
   0  16   2  129.76    3.28
  -1 -16  -2    0.06    0.15
  -1 -16  -2   -0.04    0.15
   1 -16   2   -0.05    0.10
   1 -16   2   -0.04    0.16
   1  16   2   -0.01    0.12
   1  16   2    0.09    0.16
  -1  16  -2   -0.08    0.15
  -1  16  -2   -0.08    0.14
  -2 -16  -2   69.51    1.87
   2 -16   2   70.17    1.89
   2 -16   2   67.68    1.82
  -2 -16  -2   70.54    1.89
  -2  16  -2   69.63    1.85
  -2  16  -2   71.24    1.89
   2  16   2   72.07    1.89
   2  16   2   68.99    1.82
   3 -16   2   20.22    0.66
  -3 -16  -2   20.69    0.72
  -3 -16  -2   21.29    0.74
   3 -16   2   19.26    0.71
  -3  16  -2   20.02    0.73
   3  16   2   22.18    0.72
   3  16   2   18.90    0.66
  -3  16  -2   20.76    0.67
   4 -16   2    5.82    0.38
  -4 -16  -2    5.31    0.43
   4 -16   2    5.77    0.47
  -4 -16  -2    6.11    0.42
   4  16   2    5.63    0.40
  -4  16  -2    6.08    0.40
  -4  16  -2    6.10    0.42
   5 -16   2    2.60    0.38
  -5 -16  -2    1.99    0.37
  -5 -16  -2    1.75    0.33
   5 -16   2    2.53    0.31
   5  16   2    1.76    0.32
  -5  16  -2    2.13    0.34
  -5  16  -2    1.53    0.30
   5 -17  -2    0.10    0.28
  -5 -17   2   -0.21    0.30
   5 -17  -2    0.17    0.24
   5  17  -2   -0.16    0.25
  -5  17   2    0.33    0.27
  -5  17   2    0.14    0.29
  -4 -17   2    0.09    0.26
   4 -17  -2   -0.02    0.20
   4 -17  -2    0.37    0.25
  -4  17   2    0.03    0.24
   4  17  -2   -0.02    0.22
   4  17  -2    0.33    0.25
  -3 -17   2    0.46    0.23
   3 -17  -2    0.31    0.21
   3 -17  -2    0.51    0.20
   3  17  -2    0.43    0.19
   3  17  -2    0.58    0.22
  -3  17   2    0.38    0.19
  -3  17   2    0.41    0.17
   2 -17  -2    2.41    0.25
  -2 -17   2    2.36    0.25
  -2 -17   2    2.39    0.21
   2 -17  -2    2.56    0.27
   2  17  -2    2.13    0.26
  -2  17   2    2.48    0.26
   2  17  -2    2.52    0.22
  -2  17   2    2.42    0.23
   1 -17  -2    3.63    0.26
  -1 -17   2    3.17    0.28
  -1 -17   2    3.27    0.27
   1 -17  -2    3.29    0.27
  -1 -17   2    3.16    0.22
   1  17  -2    3.29    0.23
   1  17  -2    3.15    0.25
  -1  17   2    3.36    0.27
  -1  17   2    3.11    0.25
   1  17  -2    2.98    0.27
   0 -17   2    8.61    0.40
   0 -17  -2    9.00    0.43
   0 -17  -2    9.34    0.38
   0 -17   2    8.67    0.32
   0  17  -2    8.99    0.42
   0  17   2    8.56    0.37
   0  17  -2    8.92    0.41
   0  17   2    8.38    0.39
   1 -17   2    0.76    0.13
  -1 -17  -2    0.76    0.18
  -1 -17  -2    0.51    0.19
   1 -17   2    0.91    0.20
   1  17   2    0.60    0.15
  -1  17  -2    0.51    0.17
  -1  17  -2    0.72    0.19
   1  17   2    0.59    0.21
  -2 -17  -2    5.71    0.33
   2 -17   2    4.51    0.33
  -2 -17  -2    5.38    0.38
   2 -17   2    4.78    0.27
  -2  17  -2    4.76    0.32
   2  17   2    5.20    0.37
  -2  17  -2    5.51    0.38
  -3 -17  -2    2.42    0.27
  -3 -17  -2    2.74    0.31
   3 -17   2    2.40    0.24
   3 -17   2    2.47    0.31
   3  17   2    2.32    0.24
  -3  17  -2    2.71    0.25
  -3  17  -2    2.19    0.28
   3  17   2    2.62    0.30
   4 -17   2    1.29    0.24
   4 -17   2    0.98    0.29
  -4 -17  -2    1.11    0.31
  -4 -17  -2    0.86    0.29
  -4  17  -2    1.14    0.24
   4  17   2    0.93    0.25
  -4  17  -2    0.89    0.29
   4 -18  -2    2.30    0.35
  -4 -18   2    2.27    0.34
   4 -18  -2    2.06    0.30
   4  18  -2    1.58    0.31
   4  18  -2    2.41    0.30
  -4  18   2    2.17    0.29
   3 -18  -2   19.98    0.70
  -3 -18   2   20.20    0.74
   3 -18  -2   20.35    0.76
  -3 -18   2   19.64    0.67
   3  18  -2   19.51    0.74
   3  18  -2   19.63    0.68
  -3  18   2   20.63    0.67
  -3  18   2   19.94    0.70
  -2 -18   2    5.54    0.39
   2 -18  -2    5.61    0.33
   2 -18  -2    5.77    0.41
  -2 -18   2    5.58    0.31
   2  18  -2    5.57    0.32
  -2  18   2    5.64    0.32
   2  18  -2    5.22    0.37
  -2  18   2    5.70    0.35
   1 -18  -2   11.02    0.49
  -1 -18   2   11.37    0.42
  -1 -18   2   11.45    0.49
   1 -18  -2   11.99    0.47
  -1  18   2   11.47    0.48
  -1  18   2   11.43    0.47
   1  18  -2   12.43    0.48
   1  18  -2   11.86    0.42
   1  18  -2   11.21    0.51
   0 -18  -2   15.52    0.57
   0 -18  -2   14.88    0.54
   0 -18   2   14.55    0.55
   0  18   2   14.98    0.56
   0  18  -2   14.86    0.58
   0  18   2   15.68    0.53
   0  18  -2   15.79    0.57
  -1 -18  -2    0.11    0.15
   1 -18   2    0.15    0.19
  -1 -18  -2    0.02    0.19
   1 -18   2   -0.04    0.13
   1  18   2    0.11    0.18
  -1  18  -2    0.17    0.18
   1  18   2    0.28    0.15
  -1  18  -2    0.07    0.18
   2 -18   2    6.70    0.33
   2 -18   2    7.11    0.42
  -2 -18  -2    6.69    0.39
  -2 -18  -2    6.20    0.39
  -2  18  -2    6.75    0.37
   2  18   2    5.55    0.38
  -2  18  -2    7.41    0.43
  -3 -18  -2    4.05    0.37
   3 -18   2    3.57    0.35
   3 -18   2    3.36    0.27
  -3 -18  -2    3.24    0.32
  -3  18  -2    3.50    0.29
  -3  18  -2    3.28    0.33
   3  18   2    3.64    0.35
  -4 -18  -2    0.49    0.30
  -4 -18  -2    0.51    0.28
   4 -18   2    0.26    0.22
   4 -18   2    0.45    0.29
   4  18   2    0.33    0.23
  -4  18  -2   -0.01    0.27
  -4  18  -2    0.20    0.32
   4 -19  -2    2.05    0.31
   4 -19  -2    1.81    0.36
  -4 -19   2    1.58    0.33
   4  19  -2    2.17    0.30
   4  19  -2    1.60    0.33
  -4  19   2    1.81    0.32
   3 -19  -2    0.16    0.25
  -3 -19   2    0.13    0.20
  -3 -19   2   -0.09    0.24
   3 -19  -2   -0.01    0.19
   3  19  -2    0.21    0.20
   3  19  -2    0.38    0.24
  -3  19   2    0.14    0.24
  -3  19   2   -0.22    0.18
   2 -19  -2    5.04    0.34
   2 -19  -2    5.08    0.43
  -2 -19   2    6.01    0.34
  -2 -19   2    5.89    0.40
  -2  19   2    6.24    0.38
   2  19  -2    6.41    0.34
  -2  19   2    5.94    0.37
   2  19  -2    5.48    0.39
   1 -19  -2    0.80    0.18
  -1 -19   2    0.86    0.23
   1 -19  -2    0.76    0.24
  -1  19   2    1.02    0.23
   1  19  -2    0.67    0.24
   1  19  -2    0.58    0.19
  -1  19   2    0.72    0.21
   0 -19  -2    0.09    0.17
   0 -19   2    0.60    0.21
   0 -19  -2    0.26    0.19
   0  19   2    0.55    0.18
   0  19  -2    0.88    0.21
   0  19  -2    0.52    0.22
   0  19   2    0.65    0.23
   1 -19   2    1.96    0.27
  -1 -19  -2    1.81    0.25
  -1 -19  -2    1.94    0.22
   1  19   2    2.00    0.22
   1  19   2    1.84    0.25
  -1  19  -2    1.87    0.27
  -1  19  -2    1.88    0.24
   2 -19   2    0.32    0.23
  -2 -19  -2    0.59    0.22
  -2 -19  -2    0.64    0.22
   2  19   2    0.71    0.22
  -2  19  -2    0.88    0.26
  -2  19  -2    0.33    0.20
   3 -19   2    0.20    0.25
  -3 -19  -2    0.05    0.23
  -3 -19  -2    0.47    0.25
   3  19   2    0.12    0.25
  -3  19  -2    0.18    0.24
  -4 -19  -2    1.39    0.28
  -4 -19  -2    1.65    0.33
   4 -19   2    0.99    0.29
  -4  19  -2    1.05    0.32
   4 -20  -2    0.38    0.27
  -4 -20   2    0.02    0.29
  -4 -20   2    0.38    0.25
   4 -20  -2    0.45    0.32
  -4  20   2    0.37    0.27
   4  20  -2    0.11    0.30
   4  20  -2    0.52    0.25
  -3 -20   2   18.44    0.72
   3 -20  -2   18.84    0.78
  -3 -20   2   18.05    0.66
   3 -20  -2   18.88    0.71
   3  20  -2   18.90    0.77
  -3  20   2   19.17    0.73
   3  20  -2   18.91    0.68
  -3  20   2   18.90    0.68
   2 -20  -2    6.23    0.37
  -2 -20   2    6.23    0.40
   2 -20  -2    6.69    0.48
  -2  20   2    6.55    0.43
  -2  20   2    7.01    0.40
   2  20  -2    6.40    0.46
   1 -20  -2    3.75    0.33
   1 -20  -2    2.97    0.26
  -1 -20   2    3.78    0.32
  -1  20   2    3.45    0.28
   1  20  -2    3.53    0.34
  -1  20   2    3.08    0.29
   1  20  -2    3.59    0.30
   0 -20  -2   27.35    0.85
   0 -20  -2   25.95    0.87
   0 -20   2   27.28    0.88
   0  20  -2   28.12    0.87
   0  20   2   26.53    0.86
   0  20   2   26.39    0.83
   0  20  -2   27.30    0.89
  -1 -20  -2    0.09    0.16
   1 -20   2   -0.08    0.21
  -1 -20  -2    0.08    0.19
  -1  20  -2   -0.12    0.19
   1  20   2   -0.28    0.19
   1  20   2   -0.08    0.23
  -1  20  -2   -0.02    0.18
  -2 -20  -2   13.62    0.59
  -2 -20  -2   13.77    0.57
   2 -20   2   12.50    0.59
   2  20   2   14.26    0.61
  -2  20  -2   13.75    0.56
  -2  20  -2   13.95    0.59
  -3 -20  -2    1.37    0.29
   3 -20   2    1.14    0.26
  -3 -20  -2    1.82    0.33
   3  20   2    1.43    0.28
  -3  20  -2    1.60    0.33
  -4 -20  -2    0.98    0.31
  -4 -20  -2    0.79    0.29
   4 -20   2    0.65    0.28
  -4  20  -2    1.10    0.34
  -3 -21   2   -0.01    0.26
   3 -21  -2    0.28    0.22
   3 -21  -2   -0.06    0.28
   3  21  -2    0.01    0.25
  -3  21   2    0.18    0.26
   2 -21  -2    3.99    0.33
  -2 -21   2    3.66    0.33
   2 -21  -2    4.00    0.37
   2  21  -2    4.05    0.39
  -2  21   2    3.78    0.33
  -2  21   2    4.25    0.36
   1 -21  -2    9.38    0.43
  -1 -21   2    9.48    0.47
   1 -21  -2    9.11    0.49
  -1  21   2    8.57    0.46
  -1  21   2    9.31    0.49
   1  21  -2   10.50    0.51
   1  21  -2    9.33    0.52
   0 -21  -2    2.94    0.33
   0 -21  -2    2.44    0.26
   0 -21   2    2.28    0.27
   0  21  -2    3.07    0.32
   0  21   2    2.50    0.26
   0  21   2    2.72    0.32
   0  21  -2    2.37    0.29
   1 -21   2   13.40    0.58
  -1 -21  -2   14.64    0.62
  -1 -21  -2   13.63    0.54
   1  21   2   15.01    0.60
  -1  21  -2   14.29    0.62
  -1  21  -2   14.06    0.60
  -2 -21  -2    2.36    0.31
   2 -21   2    2.34    0.31
  -2 -21  -2    2.51    0.27
  -2  21  -2    2.35    0.29
  -2  21  -2    2.54    0.34
   2  21   2    2.32    0.31
  -3 -21  -2    2.28    0.33
  -3 -21  -2    2.95    0.34
   3 -21   2    2.33    0.34
  -3  21  -2    2.50    0.36
   3  21   2    1.82    0.30
   3 -22  -2    3.57    0.35
   3 -22  -2    4.14    0.43
  -3 -22   2    3.59    0.37
  -3  22   2    3.30    0.35
   3  22  -2    3.84    0.42
  -2 -22   2    2.22    0.30
   2 -22  -2    2.61    0.37
   2 -22  -2    2.64    0.31
   2  22  -2    2.83    0.37
  -2  22   2    3.07    0.31
  -2  22   2    2.78    0.31
  -1 -22   2    7.46    0.47
   1 -22  -2    7.47    0.50
   1 -22  -2    6.40    0.42
  -1  22   2    6.76    0.44
  -1  22   2    7.12    0.43
   1  22  -2    7.78    0.47
   0 -22  -2   16.54    0.69
   0 -22  -2   15.85    0.60
   0 -22   2   16.04    0.66
   0  22   2   16.99    0.68
   0  22   2   16.20    0.61
   0  22  -2   16.39    0.68
   0  22  -2   16.67    0.67
  -1 -22  -2   -0.22    0.24
  -1 -22  -2    0.10    0.19
   1 -22   2   -0.22    0.23
   1  22   2    0.01    0.26
  -1  22  -2    0.01    0.25
  -1  22  -2    0.09    0.21
  -2 -22  -2    9.84    0.50
  -2 -22  -2    9.86    0.57
   2 -22   2    8.97    0.54
   2  22   2    9.06    0.52
  -2  22  -2    9.91    0.50
  -2  22  -2    9.54    0.53
  -3 -22  -2    2.72    0.34
  -3 -22  -2    2.40    0.37
   3 -22   2    2.39    0.35
  -3  22  -2    2.22    0.34
   3  22   2    1.76    0.34
  -3 -23   2    0.41    0.49
   3 -23  -2    1.06    0.28
   3  23  -2    0.85    0.34
  -2 -23   2    9.02    0.51
   2 -23  -2    9.95    0.60
   2 -23  -2    9.28    0.48
  -2  23   2   10.24    0.52
   2  23  -2   10.48    0.61
  -2  23   2    9.48    0.52
   1 -23  -2    9.05    0.52
   1 -23  -2    8.04    0.46
  -1 -23   2    8.41    0.51
   1  23  -2    8.65    0.55
  -1  23   2    9.03    0.47
  -1  23   2    9.14    0.52
   0 -23  -2    0.83    0.26
   0 -23   2    0.74    0.25
   0 -23  -2    0.81    0.21
   0  23   2    0.97    0.24
   0  23  -2    0.68    0.24
   0  23   2    1.01    0.26
   0  23  -2    0.66    0.25
  -1 -23  -2    3.62    0.38
   1 -23   2    2.34    0.31
  -1 -23  -2    3.01    0.30
  -1  23  -2    2.78    0.33
  -1  23  -2    3.45    0.36
   1  23   2    3.53    0.38
  -2 -23  -2    1.35    0.25
  -2 -23  -2    1.08    0.32
   2 -23   2    1.13    0.31
  -2  23  -2    1.12    0.30
  -2  23  -2    1.37    0.29
   2  23   2    1.73    0.35
  -2 -24   2   13.69    0.67
   2 -24  -2   13.37    0.68
   2 -24  -2   15.05    0.63
  -2  24   2   14.21    0.64
   2  24  -2   14.98    0.70
  -2  24   2   14.94    0.67
   1 -24  -2    1.39    0.34
  -1 -24   2    1.04    0.26
   1 -24  -2    1.32    0.26
  -1  24   2    1.46    0.30
  -1  24   2    1.40    0.28
   1  24  -2    0.82    0.28
   0 -24  -2    6.07    0.46
   0 -24   2    5.13    0.42
   0 -24  -2    4.51    0.36
   0  24  -2    5.25    0.44
   0  24   2    4.40    0.39
   0  24  -2    5.84    0.46
   0  24   2    5.21    0.39
  -1 -24  -2    0.18    0.23
  -1 -24  -2   -0.09    0.27
   1 -24   2   -0.20    0.25
   1  24   2    0.31    0.29
  -1  24  -2   -0.01    0.24
  -1  24  -2    0.25    0.27
  -2 -24  -2    2.63    0.36
  -2 -24  -2    3.41    0.34
   2 -24   2    2.68    0.37
  -2  24  -2    3.18    0.35
  -2  24  -2    2.91    0.39
   2  24   2    2.44    0.38
   1 -25  -2    4.24    0.41
  -1 -25   2    3.68    0.37
   1 -25  -2    4.28    0.36
  -1  25   2    4.32    0.40
  -1  25   2    4.93    0.38
   1  25  -2    4.08    0.44
   0 -25  -2    0.29    0.24
   0 -25   2    0.12    0.24
   0 -25  -2    0.03    0.30
   0  25  -2    0.19    0.24
   0  25   2    0.31    0.26
   0  25  -2    0.04    0.29
   0  25   2    0.44    0.30
  -1 -25  -2   15.95    0.74
  -1 -25  -2   14.89    0.63
   1 -25   2   15.30    0.71
  -1  25  -2   15.68    0.69
   1  25   2   15.12    0.73
  -1  25  -2   14.76    0.66
   6   0  -3   -0.01    0.22
  -6   0   3   -0.37    0.25
  -6   0   3    0.06    0.29
   6   0  -3    0.02    0.26
   5   0  -3   -0.15    0.21
  -5   0   3    0.08    0.19
   5   0  -3    0.24    0.18
  -5   0   3   -0.20    0.21
  -4   0   3   -0.03    0.09
   4   0  -3    0.06    0.13
  -4   0   3   -0.04    0.17
  -4   0   3    0.18    0.15
   4   0  -3    0.02    0.13
   4   0  -3   -0.05    0.16
   3   0  -3    0.06    0.10
   3   0  -3   -0.01    0.06
   3   0  -3   -0.13    0.09
   3   0  -3    0.09    0.07
  -3   0   3    0.02    0.07
  -3   0   3   -0.09    0.10
  -3   0   3   -0.04    0.08
   3   0  -3    0.09    0.08
   2   0  -3   -0.08    0.06
  -2   0   3   -0.09    0.05
   2   0  -3   -0.03    0.07
  -2   0   3   -0.03    0.08
   2   0  -3    0.00    0.06
   2   0  -3   -0.06    0.07
   2   0  -3   -0.08    0.05
   1   0  -3    0.06    0.05
   1   0  -3   -0.03    0.03
   1   0  -3   -0.03    0.04
  -1   0   3    0.00    0.04
   1   0  -3    0.07    0.05
  -1   0   3    0.14    0.05
   0   0  -3   -0.08    0.05
   0   0   3   -0.01    0.04
   0   0  -3   -0.12    0.05
   0   0  -3   -0.13    0.03
  -1   0  -3   -0.01    0.03
   1   0   3    0.08    0.05
  -1   0  -3    0.08    0.06
  -1   0  -3    0.06    0.06
  -1   0  -3    0.03    0.06
   1   0   3    0.08    0.07
   1   0   3    0.16    0.04
   2   0   3    0.03    0.05
  -2   0  -3    0.04    0.08
  -2   0  -3    0.16    0.07
   2   0   3   -0.03    0.08
  -2   0  -3    0.01    0.05
  -2   0  -3    0.02    0.06
   2   0   3    0.00    0.06
  -3   0  -3    0.06    0.09
   3   0   3   -0.14    0.10
  -3   0  -3   -0.01    0.12
  -3   0  -3   -0.11    0.10
   3   0   3   -0.07    0.11
  -4   0  -3   -0.08    0.15
  -4   0  -3    0.05    0.17
   4   0   3   -0.19    0.14
   4   0   3    0.07    0.16
  -5   0  -3    0.14    0.21
   5   0   3    0.12    0.19
  -5   0  -3    0.02    0.20
   5   0   3    0.00    0.24
  -6   0  -3   -0.01    0.27
   6   0   3   -0.06    0.24
   6   0   3   -0.29    0.30
  -6   0  -3    0.16    0.26
  -6  -1   3    3.24    0.39
  -6  -1   3    3.77    0.38
   6  -1  -3    2.92    0.31
   6  -1  -3    3.41    0.38
   6   1  -3    3.21    0.36
  -6   1   3    3.38    0.34
   6   1  -3    3.11    0.33
  -6   1   3    3.71    0.41
   5  -1  -3    2.19    0.24
  -5  -1   3    2.56    0.31
   5  -1  -3    2.03    0.28
  -5  -1   3    2.31    0.25
   5   1  -3    2.80    0.31
  -5   1   3    2.33    0.25
   5   1  -3    2.64    0.26
  -5   1   3    2.51    0.30
   4  -1  -3   49.34    1.44
  -4  -1   3   52.93    1.45
  -4  -1   3   53.03    1.42
   4  -1  -3   53.30    1.40
   4  -1  -3   52.39    1.40
  -4   1   3   52.50    1.46
  -4   1   3   54.31    1.42
  -4   1   3   53.16    1.35
   4   1  -3   50.26    1.44
   4   1  -3   51.75    1.40
   3  -1  -3    5.92    0.28
   3  -1  -3    5.62    0.21
   3  -1  -3    5.70    0.22
  -3  -1   3    5.04    0.24
  -3  -1   3    5.71    0.20
   3  -1  -3    5.62    0.24
  -3  -1   3    5.52    0.27
   3  -1  -3    5.84    0.25
  -3   1   3    5.54    0.21
  -3   1   3    5.19    0.28
  -3   1   3    5.37    0.22
   3   1  -3    5.76    0.24
   3   1  -3    5.80    0.23
   3   1  -3    5.02    0.23
   3   1  -3    5.56    0.20
  -3   1   3    5.34    0.25
   3   1  -3    5.48    0.26
   2  -1  -3  185.36    4.50
   2  -1  -3  186.94    4.51
   2  -1  -3  179.73    4.50
  -2  -1   3  178.12    4.50
  -2  -1   3  181.90    4.52
   2  -1  -3  175.36    4.52
   2  -1  -3  187.15    4.50
   2   1  -3  188.08    4.52
   2   1  -3  174.91    4.50
   2   1  -3  180.49    4.51
   2   1  -3  186.64    4.49
   2   1  -3  180.93    4.49
  -2   1   3  185.33    4.50
   1  -1  -3   74.84    1.88
   1  -1  -3   74.90    1.91
  -1  -1   3   74.59    1.89
  -1  -1   3   74.12    1.88
   1  -1  -3   76.19    1.89
   1  -1  -3   75.33    1.88
   1  -1  -3   76.24    1.90
   1   1  -3   73.50    1.89
   1   1  -3   76.13    1.91
  -1   1   3   74.52    1.88
   1   1  -3   77.89    1.90
   1   1  -3   77.05    1.87
   1   1  -3   78.46    1.88
   0  -1  -3   24.56    0.63
   0  -1   3   23.65    0.63
   0  -1  -3   24.43    0.60
   0  -1  -3   24.18    0.65
   0  -1  -3   24.04    0.65
   0   1  -3   24.66    0.61
   0   1   3   23.14    0.63
   0   1  -3   24.67    0.65
   0   1  -3   24.61    0.65
   0   1   3   23.80    0.65
  -1  -1  -3  146.30    3.71
   1  -1   3  155.53    3.68
  -1  -1  -3  150.81    3.71
   1  -1   3  151.43    3.73
  -1  -1  -3  147.80    3.71
  -1  -1  -3  151.55    3.68
  -1   1  -3  154.83    3.71
  -1   1  -3  149.94    3.72
   1   1   3  153.37    3.70
  -1   1  -3  142.56    3.70
   1   1   3  145.38    3.72
   2  -1   3    7.49    0.23
   2  -1   3    7.54    0.25
  -2  -1  -3    7.10    0.25
   2  -1   3    7.38    0.29
  -2  -1  -3    7.41    0.25
  -2  -1  -3    7.44    0.29
   2   1   3    7.18    0.23
  -2   1  -3    7.32    0.23
   2   1   3    7.33    0.29
   2   1   3    7.28    0.25
  -2   1  -3    7.39    0.27
  -2   1  -3    7.53    0.27
   3  -1   3   22.61    0.71
   3  -1   3   23.43    0.69
  -3  -1  -3   24.59    0.66
  -3  -1  -3   24.03    0.71
  -3  -1  -3   23.25    0.69
  -3   1  -3   23.98    0.69
  -3   1  -3   23.71    0.67
   3   1   3   23.57    0.72
   3   1   3   23.20    0.69
  -3   1  -3   24.21    0.71
   4  -1   3    9.54    0.40
  -4  -1  -3    9.31    0.41
   4  -1   3    8.71    0.42
  -4  -1  -3    8.99    0.42
   4   1   3    9.37    0.39
  -4   1  -3    9.04    0.41
  -4   1  -3    9.79    0.44
   4   1   3    9.38    0.42
  -5  -1  -3    0.54    0.21
  -5  -1  -3    0.99    0.26
   5  -1   3    0.54    0.21
   5  -1   3    0.53    0.23
   5   1   3    0.35    0.23
   5   1   3    0.43    0.20
  -5   1  -3    0.66    0.22
  -5   1  -3    0.98    0.23
  -6  -1  -3    0.77    0.31
   6  -1   3    0.79    0.27
   6  -1   3    1.17    0.34
  -6  -1  -3    0.64    0.29
   6   1   3    0.42    0.32
  -6   1  -3    0.76    0.28
   6   1   3    0.66    0.27
  -6   1  -3    0.97    0.28
   6  -2  -3    4.28    0.35
  -6  -2   3    4.76    0.40
  -6  -2   3    4.44    0.44
   6  -2  -3    5.12    0.44
  -6   2   3    3.94    0.43
   6   2  -3    4.83    0.42
   6   2  -3    5.45    0.43
  -6   2   3    3.97    0.37
   5  -2  -3    5.75    0.39
  -5  -2   3    6.24    0.43
   5  -2  -3    5.43    0.32
  -5  -2   3    5.57    0.38
  -5   2   3    5.34    0.40
  -5   2   3    5.47    0.35
   5   2  -3    5.24    0.40
   5   2  -3    5.50    0.36
   4  -2  -3   17.37    0.56
  -4  -2   3   17.06    0.61
   4  -2  -3   15.34    0.59
  -4  -2   3   17.22    0.56
   4  -2  -3   17.57    0.55
  -4   2   3   17.50    0.57
   4   2  -3   17.92    0.57
  -4   2   3   17.75    0.51
  -4   2   3   17.60    0.61
   4   2  -3   16.17    0.59
   3  -2  -3    1.22    0.13
   3  -2  -3    1.67    0.13
  -3  -2   3    1.42    0.13
   3  -2  -3    1.65    0.13
   3  -2  -3    1.39    0.15
   3  -2  -3    2.01    0.14
  -3  -2   3    1.54    0.11
  -3  -2   3    1.59    0.17
   3   2  -3    1.50    0.13
   3   2  -3    1.62    0.15
   3   2  -3    1.27    0.12
  -3   2   3    1.45    0.12
  -3   2   3    1.37    0.14
   3   2  -3    1.41    0.11
  -3   2   3    1.67    0.13
   3   2  -3    1.61    0.17
   2  -2  -3    2.89    0.17
   2  -2  -3    2.79    0.14
   2  -2  -3    3.09    0.14
   2  -2  -3    2.87    0.15
  -2  -2   3    2.85    0.14
  -2  -2   3    2.89    0.16
   2  -2  -3    2.77    0.14
  -2   2   3    2.80    0.15
   2   2  -3    2.81    0.16
   2   2  -3    2.73    0.13
  -2   2   3    2.80    0.14
   2   2  -3    3.07    0.16
   2   2  -3    2.86    0.13
   2   2  -3    3.32    0.17
   1  -2  -3    4.31    0.15
   1  -2  -3    4.01    0.16
  -1  -2   3    4.41    0.15
  -1  -2   3    4.43    0.13
   1  -2  -3    3.85    0.15
   1  -2  -3    4.28    0.17
   1  -2  -3    4.15    0.16
  -1  -2   3    4.48    0.16
   1   2  -3    4.52    0.18
   1   2  -3    4.33    0.13
  -1   2   3    4.08    0.17
   1   2  -3    4.39    0.16
   1   2  -3    4.38    0.16
  -1   2   3    4.25    0.15
   0  -2  -3    4.87    0.14
   0  -2   3    4.90    0.17
   0  -2  -3    4.65    0.18
   0  -2   3    5.50    0.14
   0  -2  -3    4.82    0.18
   0  -2  -3    4.73    0.16
   0   2  -3    5.18    0.18
   0   2  -3    4.69    0.19
   0   2  -3    5.05    0.14
   0   2   3    4.56    0.16
   0   2   3    4.52    0.18
  -1  -2  -3    0.07    0.05
   1  -2   3    0.05    0.07
   1  -2   3    0.09    0.04
  -1  -2  -3    0.18    0.07
  -1  -2  -3    0.15    0.04
  -1  -2  -3    0.15    0.06
   1   2   3    0.18    0.06
   1   2   3    0.15    0.06
  -1   2  -3    0.13    0.05
  -1   2  -3    0.09    0.05
  -1   2  -3    0.00    0.07
  -2  -2  -3   18.52    0.56
   2  -2   3   19.84    0.54
  -2  -2  -3   17.95    0.52
   2  -2   3   18.48    0.57
  -2  -2  -3   19.10    0.54
   2   2   3   18.43    0.56
  -2   2  -3   19.82    0.55
   2   2   3   18.59    0.53
   2   2   3   18.91    0.51
  -2   2  -3   18.70    0.54
  -2   2  -3   19.61    0.51
   3  -2   3    0.19    0.11
  -3  -2  -3    0.30    0.13
  -3  -2  -3    0.34    0.08
  -3  -2  -3    0.12    0.11
   3  -2   3    0.38    0.15
   3   2   3    0.14    0.12
  -3   2  -3    0.16    0.10
   3   2   3    0.25    0.08
   3   2   3    0.37    0.13
  -3   2  -3    0.05    0.11
  -4  -2  -3    0.00    0.18
  -4  -2  -3    0.12    0.16
   4  -2   3    0.08    0.16
   4  -2   3    0.21    0.17
  -4   2  -3    0.18    0.11
   4   2   3    0.28    0.16
  -4   2  -3    0.04    0.16
   4   2   3    0.16    0.16
  -4   2  -3    0.09    0.15
  -5  -2  -3    2.69    0.29
   5  -2   3    2.83    0.29
   5  -2   3    2.42    0.30
  -5  -2  -3    2.76    0.29
  -5   2  -3    2.73    0.30
  -5   2  -3    3.40    0.33
   5   2   3    2.58    0.29
   5   2   3    2.49    0.32
   6  -2   3   -0.10    0.26
  -6  -2  -3    0.10    0.26
  -6  -2  -3    0.21    0.29
   6  -2   3    0.04    0.25
  -6   2  -3    0.35    0.29
  -6   2  -3    0.26    0.27
   6   2   3    0.13    0.31
   6  -3  -3    6.41    0.42
   6  -3  -3    6.24    0.47
  -6  -3   3    6.92    0.55
  -6  -3   3    6.71    0.48
   6   3  -3    5.96    0.43
   6   3  -3    6.66    0.50
  -6   3   3    6.72    0.45
  -6   3   3    6.36    0.50
   5  -3  -3   10.83    0.45
  -5  -3   3   11.52    0.48
   5  -3  -3   11.02    0.53
   5  -3  -3   10.50    0.48
  -5  -3   3   10.13    0.51
  -5   3   3   11.75    0.48
   5   3  -3   10.24    0.49
   5   3  -3   10.67    0.46
  -5   3   3   10.60    0.55
  -4  -3   3   71.27    1.92
   4  -3  -3   69.62    1.92
  -4  -3   3   73.63    1.89
   4  -3  -3   71.90    1.86
   4  -3  -3   71.65    1.88
   4   3  -3   69.61    1.88
   4   3  -3   68.29    1.90
  -4   3   3   74.09    1.83
   4   3  -3   74.22    1.89
  -4   3   3   71.58    1.89
   3  -3  -3    0.17    0.08
  -3  -3   3    0.23    0.10
   3  -3  -3    0.22    0.09
  -3  -3   3    0.15    0.06
   3  -3  -3    0.23    0.08
   3  -3  -3    0.07    0.12
  -3  -3   3    0.16    0.12
   3  -3  -3    0.29    0.10
   3   3  -3    0.23    0.10
   3   3  -3    0.23    0.12
  -3   3   3    0.08    0.10
   3   3  -3    0.17    0.06
  -3   3   3    0.22    0.08
   3   3  -3    0.17    0.11
  -3   3   3    0.21    0.09
   2  -3  -3   67.40    1.79
   2  -3  -3   72.15    1.76
  -2  -3   3   68.69    1.76
   2  -3  -3   69.85    1.78
  -2  -3   3   68.51    1.79
   2  -3  -3   69.07    1.78
   2  -3  -3   71.05    1.77
  -2   3   3   69.50    1.78
   2   3  -3   71.21    1.76
   2   3  -3   70.74    1.79
   2   3  -3   71.80    1.79
   2   3  -3   68.78    1.78
  -2   3   3   71.33    1.77
  -1  -3   3  202.48    5.13
   1  -3  -3  204.32    5.14
   1  -3  -3  211.05    5.15
   1  -3  -3  206.85    5.13
  -1  -3   3  198.51    5.14
   1  -3  -3  223.46    5.15
  -1  -3   3  216.73    5.12
   1  -3  -3  209.76    5.14
   1   3  -3  200.67    5.14
   1   3  -3  218.17    5.15
   1   3  -3  208.50    5.14
  -1   3   3  205.90    5.15
   1   3  -3  212.90    5.16
  -1   3   3  206.01    5.12
   0  -3   3   72.58    1.78
   0  -3  -3   72.92    1.82
   0  -3  -3   74.58    1.82
   0  -3  -3   73.16    1.78
   0  -3   3   71.48    1.81
   0  -3  -3   72.46    1.81
   0   3   3   71.79    1.82
   0   3  -3   71.06    1.77
   0   3  -3   68.47    1.82
   0   3   3   70.95    1.80
   0   3  -3   74.05    1.82
  -1  -3  -3  129.80    3.26
   1  -3   3  129.90    3.26
   1  -3   3  134.48    3.23
  -1  -3  -3  134.19    3.25
  -1  -3  -3  130.47    3.23
  -1   3  -3  132.32    3.24
  -1   3  -3  133.69    3.24
   1   3   3  127.25    3.25
   1   3   3  126.21    3.26
  -1   3  -3  133.09    3.27
  -2  -3  -3    2.21    0.17
   2  -3   3    2.53    0.14
  -2  -3  -3    2.39    0.15
  -2  -3  -3    2.09    0.13
   2  -3   3    2.35    0.19
   2   3   3    2.14    0.17
  -2   3  -3    2.34    0.15
  -2   3  -3    2.35    0.16
   2   3   3    2.03    0.12
  -2   3  -3    2.12    0.11
  -3  -3  -3   29.64    0.78
  -3  -3  -3   30.36    0.86
   3  -3   3   28.91    0.83
   3  -3   3   28.62    0.85
  -3  -3  -3   29.47    0.84
   3   3   3   28.40    0.76
   3   3   3   28.66    0.83
  -3   3  -3   28.64    0.81
   3   3   3   30.01    0.86
  -3   3  -3   29.90    0.84
   4  -3   3    9.64    0.47
  -4  -3  -3   11.11    0.45
   4  -3   3   10.65    0.43
  -4  -3  -3   11.09    0.46
  -4   3  -3   10.10    0.44
   4   3   3   11.57    0.45
  -4   3  -3    9.92    0.38
  -4   3  -3   10.46    0.44
   4   3   3    9.71    0.44
   5  -3   3   -0.10    0.21
   5  -3   3    0.19    0.20
  -5  -3  -3    0.27    0.22
  -5  -3  -3    0.05    0.21
  -5   3  -3   -0.10    0.22
   5   3   3    0.18    0.22
  -5   3  -3    0.22    0.21
   6  -3   3    1.33    0.34
  -6  -3  -3    1.99    0.32
   6  -3   3    1.38    0.29
  -6  -3  -3    2.66    0.38
  -6   3  -3    1.96    0.32
  -6   3  -3    2.18    0.34
   6   3   3    1.38    0.35
   6  -4  -3    0.85    0.31
  -6  -4   3    0.29    0.30
   6  -4  -3    0.76    0.27
  -6  -4   3    0.62    0.28
  -6   4   3    0.75    0.25
   6   4  -3    0.65    0.27
  -6   4   3    0.58    0.31
   5  -4  -3    4.62    0.32
   5  -4  -3    4.66    0.31
  -5  -4   3    4.59    0.38
  -5  -4   3    5.10    0.37
   5  -4  -3    4.57    0.37
   5   4  -3    4.47    0.33
  -5   4   3    4.39    0.37
  -5   4   3    4.88    0.35
   5   4  -3    4.44    0.35
   4  -4  -3    0.26    0.14
   4  -4  -3    0.15    0.17
  -4  -4   3    0.19    0.15
  -4  -4   3    0.22    0.18
   4  -4  -3    0.20    0.12
   4   4  -3    0.04    0.14
   4   4  -3    0.13    0.17
  -4   4   3   -0.09    0.13
  -4   4   3    0.50    0.12
   4   4  -3    0.10    0.11
   3  -4  -3   76.17    1.89
   3  -4  -3   71.58    1.94
   3  -4  -3   73.31    1.88
  -3  -4   3   72.87    1.93
   3  -4  -3   71.76    1.91
   3  -4  -3   75.56    1.89
  -3  -4   3   74.22    1.91
  -3   4   3   73.21    1.91
  -3   4   3   75.82    1.88
   3   4  -3   75.56    1.91
  -3   4   3   73.42    1.89
   3   4  -3   75.04    1.92
   3   4  -3   74.02    1.93
   3   4  -3   75.44    1.85
   2  -4  -3    0.34    0.08
  -2  -4   3    0.25    0.08
   2  -4  -3    0.21    0.06
  -2  -4   3    0.39    0.07
   2  -4  -3    0.18    0.08
   2  -4  -3    0.42    0.08
   2  -4  -3    0.29    0.08
   2   4  -3    0.32    0.08
  -2   4   3    0.58    0.09
  -2   4   3    0.26    0.08
   2   4  -3    0.16    0.06
   2   4  -3    0.39    0.09
  -1  -4   3   86.07    2.13
   1  -4  -3   87.24    2.15
  -1  -4   3   79.90    2.14
   1  -4  -3   85.95    2.14
   1  -4  -3   86.01    2.14
  -1  -4   3   82.40    2.10
   1  -4  -3   89.18    2.11
   1  -4  -3   85.89    2.15
  -1   4   3   84.64    2.15
   1   4  -3   87.85    2.16
   1   4  -3   86.35    2.14
  -1   4   3   85.63    2.14
   1   4  -3   84.50    2.14
  -1   4   3   85.55    2.11
   0  -4  -3   28.42    0.74
   0  -4  -3   28.67    0.76
   0  -4  -3   27.73    0.76
   0  -4  -3   28.94    0.77
   0  -4   3   29.20    0.76
   0  -4   3   29.67    0.73
   0   4   3   28.56    0.74
   0   4  -3   28.50    0.76
   0   4  -3   29.65    0.78
   0   4   3   28.27    0.77
  -1  -4  -3    0.01    0.07
  -1  -4  -3    0.17    0.06
  -1  -4  -3    0.07    0.05
   1  -4   3    0.15    0.05
   1  -4   3    0.21    0.07
  -1   4  -3    0.17    0.06
   1   4   3    0.12    0.06
  -1   4  -3    0.19    0.05
  -1   4  -3    0.13    0.07
   1   4   3    0.26    0.07
  -2  -4  -3    8.36    0.33
  -2  -4  -3    8.72    0.28
   2  -4   3    9.62    0.31
  -2  -4  -3    9.02    0.31
   2  -4   3    9.36    0.34
   2   4   3    9.49    0.29
  -2   4  -3    9.38    0.32
  -2   4  -3    9.62    0.31
  -2   4  -3    9.32    0.28
   2   4   3    8.61    0.32
  -3  -4  -3   12.55    0.45
   3  -4   3   11.89    0.45
  -3  -4  -3   12.49    0.44
   3  -4   3   12.45    0.43
  -3  -4  -3   11.94    0.36
  -3   4  -3   12.24    0.43
  -3   4  -3   12.50    0.42
   3   4   3   12.28    0.37
   3   4   3   12.94    0.46
  -4  -4  -3    7.16    0.40
  -4  -4  -3    7.08    0.37
   4  -4   3    6.90    0.35
   4  -4   3    6.42    0.37
   4   4   3    6.15    0.39
  -4   4  -3    6.88    0.32
  -4   4  -3    6.94    0.37
   5  -4   3    0.12    0.20
  -5  -4  -3    0.70    0.26
   5  -4   3    0.39    0.25
  -5  -4  -3    0.11    0.21
  -5   4  -3    0.55    0.23
   5   4   3    0.32    0.24
  -5   4  -3    0.19    0.19
   6  -4   3    0.26    0.25
  -6  -4  -3    0.15    0.27
  -6  -4  -3    0.39    0.31
   6  -4   3    0.24    0.31
  -6   4  -3   -0.06    0.26
  -6   4  -3    0.22    0.26
   6   4   3    0.01    0.28
  -6  -5   3    0.93    0.29
  -6  -5   3    1.04    0.30
   6  -5  -3    0.79    0.28
   6   5  -3    1.01    0.29
  -6   5   3    0.89    0.31
  -6   5   3    1.35    0.31
   5  -5  -3    0.22    0.21
  -5  -5   3    0.13    0.20
   5  -5  -3    0.14    0.17
   5  -5  -3    0.32    0.17
  -5  -5   3    0.47    0.22
  -5   5   3   -0.02    0.21
   5   5  -3    0.43    0.22
  -4  -5   3    4.95    0.29
  -4  -5   3    5.08    0.31
   4  -5  -3    4.63    0.35
   4  -5  -3    4.77    0.30
   4  -5  -3    4.82    0.25
  -4   5   3    5.06    0.25
   4   5  -3    4.25    0.28
   4   5  -3    4.67    0.26
  -4   5   3    5.26    0.32
  -3  -5   3   18.89    0.61
  -3  -5   3   19.69    0.59
   3  -5  -3   19.67    0.60
   3  -5  -3   19.60    0.63
   3  -5  -3   19.99    0.56
   3   5  -3   20.01    0.53
   3   5  -3   19.44    0.59
   3   5  -3   20.26    0.61
  -3   5   3   19.56    0.58
  -3   5   3   20.30    0.57
   2  -5  -3   84.96    2.19
  -2  -5   3   84.01    2.17
   2  -5  -3   88.02    2.17
   2  -5  -3   87.20    2.17
   2  -5  -3   87.16    2.13
  -2  -5   3   80.67    2.15
  -2   5   3   84.03    2.16
   2   5  -3   86.43    2.17
   2   5  -3   85.98    2.18
  -2   5   3   86.02    2.17
   2   5  -3   89.15    2.15
  -1  -5   3   68.16    1.74
   1  -5  -3   69.59    1.76
  -1  -5   3   70.71    1.75
  -1  -5   3   68.86    1.71
   1  -5  -3   71.10    1.75
   1   5  -3   68.45    1.75
  -1   5   3   69.28    1.76
  -1   5   3   69.76    1.76
   1   5  -3   67.14    1.76
   1   5  -3   69.04    1.77
  -1   5   3   70.43    1.71
   0  -5  -3    7.68    0.23
   0  -5  -3    7.34    0.25
   0  -5  -3    7.45    0.25
   0  -5   3    7.62    0.25
   0  -5   3    7.83    0.23
   0   5  -3    7.39    0.26
   0   5   3    7.40    0.23
   0   5  -3    7.38    0.25
   0   5   3    7.27    0.26
  -1  -5  -3  181.16    4.43
   1  -5   3  179.96    4.42
  -1  -5  -3  176.84    4.42
   1  -5   3  171.39    4.44
  -1  -5  -3  178.96    4.44
  -1   5  -3  182.62    4.41
   1   5   3  180.79    4.44
   1   5   3  182.33    4.44
  -1   5  -3  180.97    4.43
  -1   5  -3  180.48    4.46
  -2  -5  -3    0.65    0.13
  -2  -5  -3    0.67    0.08
   2  -5   3    0.71    0.10
   2  -5   3    0.93    0.13
  -2  -5  -3    0.68    0.10
   2   5   3    0.78    0.12
  -2   5  -3    0.82    0.10
  -2   5  -3    0.82    0.12
   2   5   3    0.62    0.09
  -2   5  -3    0.90    0.08
  -3  -5  -3   36.41    1.02
   3  -5   3   37.63    1.04
  -3  -5  -3   36.98    1.05
   3  -5   3   35.37    1.01
   3   5   3   36.09    0.96
  -3   5  -3   36.96    1.01
  -3   5  -3   36.22    1.01
   3   5   3   37.47    1.04
  -4  -5  -3    0.44    0.18
   4  -5   3    0.21    0.18
  -4  -5  -3    0.88    0.21
   4  -5   3    0.15    0.16
  -4   5  -3    0.20    0.16
  -4   5  -3    0.45    0.15
   4   5   3    0.57    0.21
  -5  -5  -3    3.11    0.31
   5  -5   3    2.86    0.29
   5  -5   3    2.56    0.31
  -5  -5  -3    3.02    0.32
  -5   5  -3    2.22    0.27
   5   5   3    2.71    0.34
  -5   5  -3    3.05    0.31
  -6  -5  -3    0.62    0.28
   6  -5   3    0.29    0.26
  -6  -5  -3    0.37    0.31
   6  -5   3    0.08    0.30
   6   5   3    0.12    0.32
  -6   5  -3    0.01    0.25
  -6   5  -3    0.13    0.26
  -6  -6   3    4.12    0.39
  -6  -6   3    3.62    0.41
   6  -6  -3    2.87    0.36
  -6   6   3    3.44    0.35
   6   6  -3    3.52    0.37
  -6   6   3    2.97    0.37
  -5  -6   3   11.08    0.50
  -5  -6   3   10.69    0.55
   5  -6  -3   10.73    0.52
   5  -6  -3    9.70    0.46
   5   6  -3   11.01    0.51
  -5   6   3   10.90    0.49
   4  -6  -3    2.03    0.24
   4  -6  -3    2.13    0.17
  -4  -6   3    1.72    0.22
   4  -6  -3    2.12    0.21
  -4  -6   3    2.10    0.22
   4   6  -3    1.88    0.21
   4   6  -3    2.04    0.19
  -4   6   3    2.10    0.22
  -4   6   3    2.02    0.18
  -3  -6   3   85.22    2.23
   3  -6  -3   88.08    2.24
  -3  -6   3   86.59    2.26
   3  -6  -3   86.28    2.27
   3  -6  -3   89.99    2.20
  -3   6   3   88.02    2.21
   3   6  -3   88.46    2.24
   3   6  -3   85.25    2.24
  -3   6   3   88.49    2.22
   3   6  -3   87.90    2.17
   2  -6  -3   87.90    2.25
  -2  -6   3   89.88    2.24
  -2  -6   3   85.77    2.21
   2  -6  -3   85.39    2.23
   2  -6  -3   91.26    2.19
   2  -6  -3   89.48    2.23
  -2   6   3   87.62    2.23
   2   6  -3   88.54    2.24
   2   6  -3   91.20    2.21
  -2   6   3   85.24    2.23
   2   6  -3   88.50    2.25
  -1  -6   3   42.41    1.05
  -1  -6   3   42.63    1.09
  -1  -6   3   43.38    1.10
   1  -6  -3   42.86    1.10
   1  -6  -3   42.31    1.10
   1  -6  -3   42.46    1.10
  -1   6   3   41.64    1.11
   1   6  -3   39.68    1.10
  -1   6   3   41.37    1.05
   1   6  -3   41.50    1.10
  -1   6   3   43.21    1.10
   1   6  -3   43.04    1.11
   0  -6  -3  278.71    7.33
   0  -6  -3  310.70    7.35
   0  -6   3  288.02    7.34
   0  -6   3  294.63    7.33
   0  -6  -3  278.94    7.34
   0  -6   3  305.65    7.31
   0   6   3  314.58    7.35
   0   6   3  298.05    7.37
   0   6  -3  307.19    7.32
   0   6  -3  306.15    7.35
   0   6  -3  303.40    7.37
   0   6   3  304.40    7.36
   1  -6   3    3.61    0.16
  -1  -6  -3    3.44    0.15
   1  -6   3    3.52    0.14
   1  -6   3    3.46    0.18
  -1  -6  -3    3.43    0.17
  -1  -6  -3    3.50    0.16
  -1   6  -3    3.66    0.14
   1   6   3    3.67    0.18
   1   6   3    3.52    0.16
  -1   6  -3    3.52    0.16
   2  -6   3  119.83    2.96
  -2  -6  -3  117.05    2.90
  -2  -6  -3  116.05    2.94
  -2  -6  -3  116.15    2.96
   2  -6   3  116.38    2.93
  -2   6  -3  119.85    2.92
   2   6   3  116.82    2.92
  -2   6  -3  113.94    2.90
  -2   6  -3  116.97    2.95
   2   6   3  117.09    2.95
   3  -6   3    4.46    0.26
  -3  -6  -3    4.57    0.28
  -3  -6  -3    4.47    0.27
   3  -6   3    4.85    0.29
  -3   6  -3    4.80    0.25
  -3   6  -3    4.56    0.26
   3   6   3    4.51    0.21
   3   6   3    5.23    0.27
  -4  -6  -3    2.74    0.29
   4  -6   3    2.45    0.24
  -4  -6  -3    2.21    0.24
   4  -6   3    2.95    0.28
  -4   6  -3    2.46    0.25
  -4   6  -3    3.04    0.24
   4   6   3    2.65    0.27
  -5  -6  -3    5.41    0.41
   5  -6   3    4.81    0.39
  -5  -6  -3    4.69    0.38
   5  -6   3    4.53    0.38
   5   6   3    4.65    0.40
  -5   6  -3    5.35    0.41
  -5   6  -3    5.08    0.40
   6  -6   3   -0.04    0.30
   6  -6   3   -0.18    0.24
  -6  -6  -3    0.26    0.28
  -6  -6  -3    0.31    0.28
  -6   6  -3    0.05    0.25
   6   6   3   -0.47    0.31
  -6   6  -3    0.06    0.26
  -6  -7   3    0.43    0.28
   6  -7  -3    0.53    0.27
   6  -7  -3    0.48    0.24
  -6  -7   3    0.52    0.31
  -6   7   3    0.28    0.30
   6   7  -3    0.43    0.25
  -6   7   3    0.81    0.27
  -5  -7   3    1.20    0.25
   5  -7  -3    0.97    0.27
   5  -7  -3    1.37    0.25
  -5  -7   3    1.28    0.28
   5   7  -3    1.10    0.25
  -5   7   3    1.04    0.26
  -5   7   3    0.83    0.27
   4  -7  -3   22.77    0.77
  -4  -7   3   23.25    0.76
   4  -7  -3   22.66    0.66
   4  -7  -3   23.13    0.73
  -4  -7   3   22.73    0.72
   4   7  -3   21.90    0.72
  -4   7   3   22.09    0.72
  -4   7   3   23.06    0.68
   4   7  -3   22.45    0.69
   3  -7  -3    0.17    0.08
  -3  -7   3    0.22    0.14
   3  -7  -3    0.49    0.13
  -3  -7   3    0.21    0.11
   3  -7  -3    0.21    0.13
  -3   7   3    0.15    0.09
  -3   7   3    0.06    0.10
   3   7  -3    0.20    0.13
   3   7  -3    0.03    0.11
   2  -7  -3   11.65    0.37
   2  -7  -3   11.91    0.40
   2  -7  -3   12.03    0.38
   2  -7  -3   11.90    0.32
  -2  -7   3   11.48    0.35
  -2  -7   3   11.27    0.38
  -2   7   3   11.34    0.37
   2   7  -3   10.74    0.38
   2   7  -3   11.44    0.39
  -2   7   3   11.68    0.37
   2   7  -3   11.93    0.35
  -1  -7   3   17.12    0.51
   1  -7  -3   17.79    0.51
  -1  -7   3   17.83    0.50
  -1  -7   3   17.64    0.46
   1  -7  -3   18.44    0.52
   1  -7  -3   18.16    0.52
   1   7  -3   17.46    0.53
  -1   7   3   17.60    0.51
  -1   7   3   18.56    0.52
  -1   7   3   17.92    0.45
   1   7  -3   17.97    0.51
   1   7  -3   17.03    0.52
   0  -7  -3   17.92    0.51
   0  -7  -3   18.99    0.51
   0  -7   3   18.53    0.50
   0  -7   3   17.59    0.51
   0  -7   3   17.57    0.46
   0  -7  -3   18.35    0.52
   0   7  -3   17.77    0.52
   0   7   3   17.49    0.52
   0   7   3   18.29    0.51
   0   7   3   18.67    0.48
   0   7  -3   17.27    0.53
  -1  -7  -3    1.43    0.13
   1  -7   3    1.32    0.09
  -1  -7  -3    1.58    0.12
  -1  -7  -3    1.47    0.11
   1  -7   3    1.45    0.12
   1  -7   3    1.60    0.12
  -1   7  -3    1.30    0.11
  -1   7  -3    1.30    0.09
   1   7   3    1.49    0.11
  -1   7  -3    1.40    0.14
   1   7   3    1.38    0.12
   1   7   3    1.31    0.11
  -2  -7  -3    0.03    0.07
   2  -7   3    0.32    0.12
  -2  -7  -3    0.38    0.13
   2  -7   3    0.29    0.09
  -2  -7  -3    0.14    0.09
   2  -7   3    0.15    0.10
  -2   7  -3    0.24    0.11
  -2   7  -3    0.19    0.08
   2   7   3    0.19    0.06
   2   7   3    0.33    0.10
  -2   7  -3    0.18    0.07
   2   7   3    0.23    0.10
  -3  -7  -3    0.09    0.12
   3  -7   3    0.07    0.12
  -3  -7  -3    0.44    0.15
   3  -7   3    0.10    0.15
   3   7   3    0.25    0.14
  -3   7  -3    0.17    0.12
   3   7   3    0.06    0.10
  -3   7  -3    0.19    0.13
   4  -7   3    2.24    0.24
  -4  -7  -3    2.62    0.26
  -4  -7  -3    2.62    0.28
   4  -7   3    1.90    0.25
  -4   7  -3    2.20    0.24
  -4   7  -3    2.42    0.23
   4   7   3    2.11    0.26
   5  -7   3   -0.08    0.22
  -5  -7  -3    0.11    0.24
  -5  -7  -3   -0.11    0.22
   5  -7   3   -0.02    0.23
  -5   7  -3    0.09    0.22
   5   7   3    0.13    0.23
  -6  -7  -3    0.33    0.29
   6  -7   3    0.09    0.29
  -6  -7  -3    0.16    0.27
   6  -7   3   -0.37    0.26
  -6   7  -3    0.25    0.27
   6   7   3   -0.16    0.28
  -6   7  -3   -0.18    0.24
  -6  -8   3    0.68    0.31
   6  -8  -3    0.83    0.29
  -6  -8   3    0.98    0.30
   6  -8  -3    0.57    0.32
  -6   8   3    0.52    0.27
   6   8  -3    0.75    0.26
  -5  -8   3   32.10    1.05
   5  -8  -3   32.77    1.07
   5  -8  -3   32.47    1.00
  -5  -8   3   31.81    0.99
   5   8  -3   29.71    0.98
  -5   8   3   32.25    0.93
  -5   8   3   32.23    1.00
   4  -8  -3    2.21    0.23
   4  -8  -3    2.45    0.28
  -4  -8   3    2.21    0.22
  -4  -8   3    2.09    0.25
   4   8  -3    2.13    0.21
  -4   8   3    2.36    0.20
   4   8  -3    2.01    0.22
  -4   8   3    2.60    0.24
   3  -8  -3   93.06    2.28
   3  -8  -3   89.43    2.35
   3  -8  -3   87.61    2.38
  -3  -8   3   92.85    2.37
  -3  -8   3   90.73    2.33
   3   8  -3   90.91    2.35
  -3   8   3   93.06    2.31
   3   8  -3   91.61    2.35
  -3   8   3   92.97    2.34
  -2  -8   3   56.51    1.49
   2  -8  -3   58.38    1.42
   2  -8  -3   56.69    1.49
   2  -8  -3   58.30    1.51
  -2  -8   3   58.71    1.46
   2   8  -3   57.70    1.51
  -2   8   3   55.54    1.49
   2   8  -3   57.58    1.47
  -2   8   3   57.74    1.42
   2   8  -3   54.65    1.49
  -2   8   3   57.37    1.48
  -1  -8   3  121.31    2.94
   1  -8  -3  123.23    3.00
  -1  -8   3  121.90    3.00
   1  -8  -3  120.25    3.00
   1  -8  -3  116.21    3.00
  -1  -8   3  119.54    2.99
   1   8  -3  118.99    3.00
  -1   8   3  119.04    3.01
   1   8  -3  122.08    3.02
   1   8  -3  113.55    3.01
  -1   8   3  122.99    3.00
   0  -8  -3  135.99    3.40
   0  -8   3  139.51    3.38
   0  -8   3  136.58    3.38
   0  -8   3  141.59    3.34
   0  -8  -3  127.39    3.39
   0  -8  -3  135.13    3.39
   0   8  -3  135.21    3.41
   0   8   3  137.69    3.34
   0   8  -3  134.39    3.40
   0   8   3  137.02    3.39
   0   8   3  137.15    3.40
   1  -8   3    1.88    0.15
  -1  -8  -3    1.88    0.15
   1  -8   3    1.81    0.13
  -1  -8  -3    1.82    0.13
  -1  -8  -3    1.44    0.13
   1  -8   3    1.85    0.10
   1   8   3    1.72    0.13
  -1   8  -3    1.95    0.17
  -1   8  -3    1.71    0.13
   1   8   3    1.92    0.13
   1   8   3    1.99    0.16
  -1   8  -3    1.90    0.11
   2  -8   3   64.48    1.66
   2  -8   3   64.64    1.63
  -2  -8  -3   64.12    1.62
   2  -8   3   66.58    1.68
  -2  -8  -3   61.86    1.68
  -2  -8  -3   63.60    1.66
  -2   8  -3   63.12    1.67
  -2   8  -3   63.03    1.63
   2   8   3   65.25    1.66
   2   8   3   61.66    1.65
   2   8   3   64.23    1.61
  -2   8  -3   64.77    1.63
   3  -8   3   15.71    0.53
   3  -8   3   14.60    0.50
  -3  -8  -3   14.99    0.53
  -3  -8  -3   13.35    0.50
   3   8   3   14.22    0.47
  -3   8  -3   14.09    0.48
   3   8   3   14.78    0.50
  -3   8  -3   14.62    0.50
   4  -8   3    8.05    0.41
  -4  -8  -3    8.43    0.43
   4  -8   3    8.74    0.43
  -4  -8  -3    8.03    0.46
  -4   8  -3    8.29    0.40
   4   8   3    7.33    0.40
  -4   8  -3    8.80    0.39
  -5  -8  -3    3.37    0.35
  -5  -8  -3    2.94    0.35
   5  -8   3    2.99    0.33
   5  -8   3    2.94    0.31
  -5   8  -3    2.63    0.29
   5   8   3    3.05    0.35
   6  -8   3   -0.22    0.28
   6  -8   3    0.23    0.27
  -6  -8  -3    0.09    0.29
  -6  -8  -3   -0.42    0.30
   6   8   3   -0.06    0.29
  -6   8  -3    0.05    0.28
  -6   8  -3    0.05    0.28
  -6  -9   3   -0.06    0.26
  -6  -9   3   -0.29    0.26
   6  -9  -3    0.06    0.26
   6  -9  -3    0.15    0.27
  -6   9   3    0.00    0.28
   6   9  -3    0.04    0.28
  -5  -9   3    0.22    0.25
  -5  -9   3    0.01    0.21
   5  -9  -3    0.19    0.26
   5  -9  -3    0.31    0.22
  -5   9   3    0.25    0.24
  -5   9   3    0.31    0.17
   5   9  -3    0.11    0.20
   4  -9  -3    1.62    0.24
   4  -9  -3    2.11    0.22
  -4  -9   3    2.71    0.24
  -4  -9   3    2.01    0.24
   4   9  -3    2.44    0.26
   4   9  -3    2.40    0.23
  -4   9   3    2.26    0.22
  -4   9   3    2.63    0.27
  -3  -9   3    3.05    0.21
  -3  -9   3    2.96    0.24
   3  -9  -3    3.17    0.23
   3  -9  -3    3.14    0.25
  -3   9   3    3.01    0.19
  -3   9   3    2.82    0.22
   3   9  -3    2.82    0.22
   3   9  -3    3.17    0.23
  -2  -9   3    1.58    0.13
  -2  -9   3    1.71    0.17
   2  -9  -3    1.70    0.16
   2  -9  -3    1.67    0.17
   2   9  -3    2.01    0.18
   2   9  -3    1.66    0.16
  -2   9   3    1.35    0.14
  -2   9   3    1.69    0.15
   1  -9  -3    0.79    0.12
  -1  -9   3    0.88    0.06
  -1  -9   3    0.94    0.11
   1  -9  -3    0.95    0.11
   1  -9  -3    0.71    0.10
  -1  -9   3    0.81    0.11
   1   9  -3    0.83    0.13
  -1   9   3    0.72    0.11
  -1   9   3    0.87    0.11
   1   9  -3    0.70    0.10
   1   9  -3    0.93    0.12
   0  -9   3   12.25    0.32
   0  -9   3   12.14    0.37
   0  -9   3   12.10    0.37
   0  -9  -3   11.96    0.39
   0  -9  -3   11.03    0.37
   0  -9  -3   11.47    0.38
   0   9   3   11.53    0.32
   0   9   3   12.28    0.39
   0   9   3   11.69    0.37
   0   9  -3   12.58    0.39
   0   9  -3   12.55    0.41
   1  -9   3    0.32    0.09
   1  -9   3    0.67    0.10
  -1  -9  -3    0.62    0.09
  -1  -9  -3    0.69    0.11
   1  -9   3    0.43    0.07
  -1  -9  -3    0.43    0.10
   1   9   3    0.52    0.08
   1   9   3    0.39    0.08
   1   9   3    0.56    0.11
  -1   9  -3    0.34    0.10
  -1   9  -3    0.57    0.07
  -1   9  -3    0.85    0.13
  -2  -9  -3    0.14    0.12
   2  -9   3    0.13    0.11
   2  -9   3    0.13    0.12
  -2  -9  -3    0.02    0.07
   2  -9   3    0.18    0.09
  -2  -9  -3    0.19    0.10
   2   9   3    0.11    0.10
  -2   9  -3    0.19    0.09
  -2   9  -3    0.10    0.08
   2   9   3   -0.01    0.07
  -2   9  -3    0.10    0.13
   2   9   3    0.25    0.11
   3  -9   3   -0.05    0.14
   3  -9   3   -0.03    0.11
  -3  -9  -3    0.25    0.16
   3  -9   3    0.09    0.13
  -3  -9  -3    0.07    0.15
  -3   9  -3    0.02    0.15
   3   9   3    0.02    0.12
   3   9   3    0.07    0.15
  -3   9  -3    0.23    0.13
  -4  -9  -3    0.38    0.18
   4  -9   3    0.39    0.19
  -4  -9  -3    0.03    0.20
   4  -9   3    0.25    0.20
  -4   9  -3    0.21    0.17
  -4   9  -3    0.08    0.17
   4   9   3   -0.07    0.19
   5  -9   3    0.29    0.24
   5  -9   3    0.20    0.23
  -5  -9  -3    0.16    0.25
  -5  -9  -3    0.33    0.28
  -5   9  -3    0.00    0.20
   5   9   3    0.08    0.24
  -6  -9  -3   -0.07    0.25
   6  -9   3    0.04    0.24
   6   9   3   -0.09    0.34
  -6   9  -3    0.00    0.27
  -6   9  -3   -0.11    0.25
   6 -10  -3    4.82    0.42
  -6 -10   3    4.73    0.46
   6 -10  -3    4.67    0.47
  -6 -10   3    5.28    0.45
   6  10  -3    5.04    0.44
  -6  10   3    4.35    0.40
   5 -10  -3    6.54    0.49
  -5 -10   3    5.73    0.43
   5 -10  -3    5.74    0.39
  -5 -10   3    5.80    0.39
   5  10  -3    5.84    0.44
  -5  10   3    5.77    0.41
  -5  10   3    5.74    0.35
  -4 -10   3    2.13    0.27
   4 -10  -3    2.39    0.24
  -4 -10   3    2.32    0.23
   4 -10  -3    2.87    0.30
  -4  10   3    2.35    0.25
  -4  10   3    2.42    0.22
   4  10  -3    2.66    0.25
   4  10  -3    2.23    0.26
   3 -10  -3   42.39    1.18
  -3 -10   3   42.56    1.11
  -3 -10   3   41.83    1.16
   3 -10  -3   41.31    1.15
  -3  10   3   39.77    1.13
   3  10  -3   41.07    1.15
   3  10  -3   40.59    1.14
  -3  10   3   39.22    1.10
  -2 -10   3   24.27    0.71
   2 -10  -3   25.01    0.72
   2 -10  -3   24.54    0.73
  -2 -10   3   24.63    0.66
  -2 -10   3   24.72    0.71
   2  10  -3   24.39    0.74
   2  10  -3   24.65    0.69
   2  10  -3   23.97    0.71
  -2  10   3   23.91    0.71
  -2  10   3   25.07    0.70
  -1 -10   3   56.87    1.47
  -1 -10   3   57.51    1.48
  -1 -10   3   58.02    1.42
   1 -10  -3   56.78    1.49
   1 -10  -3   56.43    1.48
   1 -10  -3   56.41    1.50
  -1  10   3   57.02    1.48
  -1  10   3   58.06    1.49
   1  10  -3   55.61    1.48
   1  10  -3   56.42    1.50
   1  10  -3   58.11    1.51
   0 -10  -3  139.76    3.59
   0 -10  -3  139.45    3.59
   0 -10  -3  142.01    3.58
   0 -10   3  147.47    3.58
   0 -10   3  141.79    3.57
   0 -10   3  147.95    3.53
   0  10   3  147.45    3.52
   0  10  -3  144.54    3.60
   0  10   3  146.53    3.60
   0  10  -3  141.41    3.61
   0  10   3  142.12    3.58
   1 -10   3    0.81    0.12
   1 -10   3    0.85    0.11
  -1 -10  -3    0.47    0.12
  -1 -10  -3    0.76    0.10
  -1 -10  -3    0.59    0.12
   1 -10   3    0.86    0.09
  -1  10  -3    0.77    0.13
   1  10   3    0.78    0.09
   1  10   3    0.90    0.14
  -1  10  -3    0.71    0.08
   1  10   3    0.70    0.10
  -1  10  -3    0.74    0.12
   2 -10   3   83.66    2.17
  -2 -10  -3   83.08    2.19
  -2 -10  -3   85.70    2.18
   2 -10   3   85.93    2.14
  -2 -10  -3   80.14    2.12
   2 -10   3   85.06    2.19
  -2  10  -3   84.89    2.15
  -2  10  -3   85.05    2.14
  -2  10  -3   86.99    2.20
   2  10   3   84.37    2.17
   2  10   3   85.43    2.12
   2  10   3   85.68    2.16
  -3 -10  -3    0.87    0.19
   3 -10   3    0.78    0.15
  -3 -10  -3    0.87    0.19
   3 -10   3    0.96    0.17
   3 -10   3    0.74    0.17
  -3  10  -3    0.94    0.16
  -3  10  -3    1.10    0.19
   3  10   3    0.90    0.16
   3  10   3    1.46    0.19
   4 -10   3    5.77    0.38
  -4 -10  -3    5.64    0.39
   4 -10   3    6.79    0.39
  -4 -10  -3    5.29    0.38
  -4  10  -3    5.47    0.36
  -4  10  -3    6.33    0.35
   4  10   3    4.91    0.35
  -5 -10  -3    3.58    0.37
  -5 -10  -3    3.91    0.40
   5 -10   3    3.98    0.37
   5 -10   3    3.94    0.37
  -5  10  -3    4.48    0.36
   5  10   3    3.39    0.36
  -5  10  -3    4.06    0.33
   6 -11  -3    0.41    0.26
  -6 -11   3    0.55    0.33
   6 -11  -3    0.42    0.33
   6  11  -3    0.23    0.30
  -6  11   3    0.21    0.27
  -5 -11   3   -0.01    0.21
   5 -11  -3    0.16    0.23
  -5 -11   3   -0.20    0.22
   5 -11  -3    0.15    0.24
  -5  11   3   -0.25    0.24
   5  11  -3    0.06    0.24
  -5  11   3   -0.08    0.18
  -4 -11   3    5.10    0.31
   4 -11  -3    5.11    0.37
  -4 -11   3    4.67    0.35
   4 -11  -3    4.97    0.33
  -4  11   3    5.48    0.38
   4  11  -3    4.73    0.33
   4  11  -3    4.92    0.33
  -4  11   3    5.68    0.33
   3 -11  -3   14.33    0.50
  -3 -11   3   13.68    0.45
   3 -11  -3   13.36    0.53
  -3 -11   3   13.58    0.51
   3  11  -3   12.72    0.49
  -3  11   3   13.41    0.45
   3  11  -3   13.63    0.48
  -3  11   3   13.19    0.47
  -2 -11   3   20.03    0.62
   2 -11  -3   19.33    0.64
  -2 -11   3   20.51    0.56
   2 -11  -3   20.15    0.63
  -2 -11   3   20.25    0.62
  -2  11   3   19.82    0.61
   2  11  -3   21.65    0.65
  -2  11   3   20.52    0.61
   2  11  -3   20.07    0.60
   2  11  -3   20.34    0.62
  -1 -11   3   22.09    0.57
   1 -11  -3   21.41    0.65
  -1 -11   3   21.65    0.62
   1 -11  -3   21.62    0.64
  -1 -11   3   21.98    0.64
  -1  11   3   20.87    0.63
   1  11  -3   21.75    0.65
   1  11  -3   22.17    0.63
  -1  11   3   22.13    0.64
   1  11  -3   21.64    0.66
   0 -11   3    0.22    0.08
   0 -11   3    0.33    0.11
   0 -11  -3    0.14    0.11
   0 -11  -3    0.16    0.10
   0 -11  -3    0.27    0.10
   0 -11   3    0.19    0.05
   0  11   3    0.21    0.11
   0  11  -3    0.28    0.11
   0  11   3    0.33    0.10
   0  11  -3    0.09    0.11
   0  11   3    0.25    0.05
  -1 -11  -3   37.81    1.06
   1 -11   3   39.82    1.00
   1 -11   3   40.36    1.05
   1 -11   3   40.02    1.04
  -1 -11  -3   38.52    1.06
  -1 -11  -3   37.12    1.02
   1  11   3   39.31    1.03
  -1  11  -3   39.04    1.07
  -1  11  -3   37.53    1.04
   1  11   3   38.58    1.06
   1  11   3   38.21    1.01
   2 -11   3    0.59    0.14
  -2 -11  -3    0.77    0.15
   2 -11   3    0.69    0.11
  -2 -11  -3    1.06    0.15
   2 -11   3    0.85    0.15
  -2  11  -3    0.77    0.16
   2  11   3    1.06    0.13
   2  11   3    0.84    0.10
  -2  11  -3    0.62    0.12
   2  11   3    0.55    0.15
  -2  11  -3    0.57    0.12
   3 -11   3    6.42    0.35
  -3 -11  -3    6.22    0.36
   3 -11   3    5.94    0.34
   3 -11   3    6.84    0.31
  -3 -11  -3    6.39    0.35
  -3  11  -3    6.80    0.31
   3  11   3    5.69    0.33
   3  11   3    6.76    0.32
  -3  11  -3    6.64    0.34
   4 -11   3    1.14    0.23
   4 -11   3    1.00    0.22
  -4 -11  -3    0.87    0.24
  -4 -11  -3    0.84    0.26
  -4  11  -3    0.91    0.20
  -4  11  -3    1.09    0.21
   4  11   3    0.86    0.22
  -5 -11  -3   -0.03    0.28
   5 -11   3   -0.12    0.24
  -5 -11  -3    0.10    0.22
  -5  11  -3   -0.03    0.23
   5  11   3   -0.15    0.25
  -5  11  -3   -0.22    0.22
   5 -12  -3    9.95    0.52
   5 -12  -3   10.45    0.56
  -5 -12   3    9.65    0.56
  -5  12   3   10.13    0.56
  -5  12   3   10.02    0.47
   5  12  -3    9.62    0.50
  -4 -12   3    0.45    0.17
   4 -12  -3    0.31    0.23
  -4 -12   3    0.26    0.19
   4 -12  -3    0.23    0.19
   4  12  -3    0.43    0.19
  -4  12   3    0.21    0.16
   4  12  -3    0.44    0.19
   3 -12  -3   90.44    2.36
   3 -12  -3   88.15    2.39
  -3 -12   3   93.04    2.31
  -3 -12   3   92.67    2.37
  -3  12   3   90.70    2.32
   3  12  -3   89.01    2.37
  -3  12   3   90.33    2.35
   3  12  -3   89.42    2.35
  -2 -12   3    5.05    0.21
  -2 -12   3    5.06    0.27
   2 -12  -3    4.68    0.30
  -2 -12   3    4.83    0.28
   2 -12  -3    5.34    0.29
   2  12  -3    4.81    0.29
  -2  12   3    4.85    0.25
   2  12  -3    5.27    0.26
   2  12  -3    5.18    0.27
  -2  12   3    4.63    0.28
  -1 -12   3   40.79    1.02
   1 -12  -3   40.38    1.11
   1 -12  -3   39.55    1.09
  -1 -12   3   38.87    1.08
  -1 -12   3   39.63    1.07
   1  12  -3   40.39    1.11
   1  12  -3   40.86    1.10
  -1  12   3   39.06    1.09
   1  12  -3   39.18    1.07
  -1  12   3   40.08    1.08
   0 -12   3   23.31    0.67
   0 -12  -3   23.19    0.69
   0 -12  -3   23.61    0.69
   0 -12   3   22.79    0.61
   0 -12   3   23.47    0.66
   0  12  -3   22.47    0.70
   0  12   3   22.84    0.67
   0  12  -3   23.88    0.70
  -1 -12  -3    0.08    0.13
  -1 -12  -3    0.34    0.13
   1 -12   3    0.14    0.10
   1 -12   3    0.18    0.08
   1 -12   3    0.44    0.12
   1  12   3    0.25    0.13
   1  12   3    0.32    0.10
   1  12   3    0.30    0.08
  -1  12  -3    0.24    0.13
  -1  12  -3    0.22    0.13
   2 -12   3   15.02    0.50
  -2 -12  -3   13.72    0.50
   2 -12   3   15.09    0.45
   2 -12   3   13.97    0.48
  -2 -12  -3   14.65    0.51
  -2  12  -3   14.01    0.45
  -2  12  -3   13.70    0.51
   2  12   3   14.17    0.43
  -2  12  -3   14.34    0.47
   2  12   3   14.29    0.50
   2  12   3   14.53    0.46
  -3 -12  -3   13.14    0.54
   3 -12   3   13.85    0.47
   3 -12   3   13.75    0.52
   3 -12   3   15.12    0.52
  -3 -12  -3   13.38    0.51
   3  12   3   12.85    0.50
  -3  12  -3   13.64    0.52
  -3  12  -3   13.39    0.47
   3  12   3   13.75    0.50
   4 -12   3    3.00    0.30
   4 -12   3    3.63    0.28
   4 -12   3    3.84    0.32
  -4 -12  -3    3.17    0.32
  -4 -12  -3    3.27    0.33
  -4  12  -3    3.45    0.29
   4  12   3    3.44    0.31
  -4  12  -3    2.99    0.30
   5 -12   3    0.55    0.28
  -5 -12  -3    0.50    0.29
  -5 -12  -3    0.34    0.27
   5  12   3    0.60    0.26
  -5  12  -3    0.88    0.26
  -5  12  -3    0.28    0.25
  -5 -13   3    3.28    0.35
   5 -13  -3    2.93    0.36
   5 -13  -3    3.00    0.32
  -5  13   3    3.95    0.33
   5  13  -3    3.35    0.34
  -5  13   3    3.25    0.37
   4 -13  -3   12.15    0.52
   4 -13  -3   14.06    0.61
  -4 -13   3   13.04    0.55
  -4  13   3   12.44    0.51
   4  13  -3   13.19    0.55
   4  13  -3   11.77    0.53
  -3 -13   3    4.09    0.28
   3 -13  -3    3.91    0.31
   3 -13  -3    3.78    0.32
  -3 -13   3    4.24    0.32
   3  13  -3    4.11    0.33
  -3  13   3    3.63    0.27
  -3  13   3    4.08    0.25
   3  13  -3    4.41    0.30
  -2 -13   3   17.38    0.55
   2 -13  -3   16.60    0.55
  -2 -13   3   17.29    0.49
   2 -13  -3   17.05    0.58
  -2 -13   3   16.75    0.57
   2  13  -3   17.17    0.54
  -2  13   3   17.19    0.55
   2  13  -3   16.74    0.54
   2  13  -3   16.62    0.58
  -2  13   3   16.30    0.55
  -1 -13   3   22.24    0.68
  -1 -13   3   22.31    0.60
  -1 -13   3   21.98    0.65
   1 -13  -3   23.13    0.70
   1 -13  -3   23.97    0.69
   1  13  -3   22.42    0.69
   1  13  -3   22.50    0.66
   1  13  -3   23.35    0.70
  -1  13   3   22.04    0.67
  -1  13   3   21.43    0.67
   0 -13  -3   16.06    0.52
   0 -13   3   15.79    0.49
   0 -13  -3   15.67    0.52
   0 -13   3   15.80    0.44
   0 -13   3   16.22    0.51
   0  13   3   15.93    0.50
   0  13  -3   16.11    0.54
   0  13  -3   16.04    0.53
   0  13   3   16.06    0.53
  -1 -13  -3   17.84    0.58
   1 -13   3   18.82    0.52
   1 -13   3   18.61    0.58
   1 -13   3   18.34    0.56
  -1 -13  -3   18.01    0.59
   1  13   3   17.95    0.59
  -1  13  -3   18.07    0.60
  -1  13  -3   18.64    0.59
   1  13   3   17.90    0.51
   1  13   3   18.99    0.55
   2 -13   3    0.55    0.12
  -2 -13  -3    0.43    0.15
   2 -13   3    0.41    0.16
   2 -13   3    0.46    0.15
  -2 -13  -3    0.75    0.18
   2  13   3    0.43    0.16
  -2  13  -3    0.38    0.13
   2  13   3    0.27    0.12
  -2  13  -3    0.31    0.17
  -2  13  -3    0.43    0.12
   3 -13   3    0.95    0.19
   3 -13   3    0.62    0.20
   3 -13   3    0.70    0.16
  -3 -13  -3    0.62    0.18
  -3 -13  -3    0.63    0.20
  -3  13  -3    0.85    0.22
  -3  13  -3    0.74    0.16
   3  13   3    0.66    0.19
   3  13   3    0.54    0.18
   4 -13   3    3.66    0.29
  -4 -13  -3    4.41    0.36
   4 -13   3    3.09    0.31
  -4 -13  -3    3.08    0.32
   4  13   3    3.55    0.32
  -4  13  -3    3.02    0.30
  -4  13  -3    3.34    0.28
  -5 -13  -3   -0.25    0.26
   5 -13   3    0.12    0.27
  -5 -13  -3   -0.02    0.26
  -5  13  -3    0.09    0.25
  -5  13  -3   -0.08    0.24
   5  13   3    0.36    0.25
   5 -14  -3    6.94    0.48
  -5 -14   3    5.29    0.44
   5 -14  -3    5.30    0.47
  -5  14   3    4.92    0.40
   5  14  -3    5.24    0.41
  -5  14   3    5.26    0.41
  -4 -14   3    0.00    0.21
   4 -14  -3    0.42    0.23
   4 -14  -3    0.10    0.22
  -4  14   3    0.36    0.20
   4  14  -3    0.60    0.23
   4  14  -3    0.28    0.22
   3 -14  -3    4.47    0.34
  -3 -14   3    4.27    0.34
   3 -14  -3    4.40    0.33
   3  14  -3    4.42    0.33
  -3  14   3    3.80    0.27
  -3  14   3    3.97    0.29
   3  14  -3    3.66    0.28
  -2 -14   3   13.54    0.48
   2 -14  -3   13.80    0.52
   2 -14  -3   13.77    0.49
  -2 -14   3   13.68    0.49
  -2  14   3   14.38    0.50
   2  14  -3   14.25    0.49
   2  14  -3   13.69    0.53
   2  14  -3   14.22    0.48
  -2  14   3   13.36    0.47
  -1 -14   3    5.71    0.29
  -1 -14   3    5.27    0.26
   1 -14  -3    5.53    0.30
   1 -14  -3    4.54    0.29
   1  14  -3    4.93    0.30
   1  14  -3    5.81    0.30
  -1  14   3    5.31    0.30
   1  14  -3    5.11    0.26
  -1  14   3    5.66    0.29
   0 -14   3   53.88    1.46
   0 -14   3   55.57    1.44
   0 -14  -3   54.66    1.48
   0 -14  -3   54.77    1.47
   0 -14   3   54.73    1.40
   0  14  -3   55.41    1.48
   0  14   3   56.98    1.48
   0  14   3   53.85    1.45
   0  14  -3   54.53    1.49
   1 -14   3    1.92    0.17
  -1 -14  -3    2.07    0.21
  -1 -14  -3    1.87    0.19
   1 -14   3    2.24    0.21
   1 -14   3    1.96    0.16
  -1  14  -3    1.93    0.23
  -1  14  -3    1.92    0.20
   1  14   3    2.07    0.17
   1  14   3    2.09    0.21
   2 -14   3   14.78    0.53
  -2 -14  -3   14.15    0.52
   2 -14   3   14.88    0.51
  -2 -14  -3   15.07    0.54
   2 -14   3   14.70    0.47
   2  14   3   14.44    0.52
   2  14   3   14.36    0.47
  -2  14  -3   14.52    0.47
  -2  14  -3   14.40    0.49
  -2  14  -3   14.09    0.54
  -3 -14  -3    0.12    0.20
  -3 -14  -3    0.28    0.20
   3 -14   3    0.19    0.18
   3 -14   3    0.11    0.15
  -3  14  -3    0.36    0.16
  -3  14  -3    0.21    0.19
   3  14   3    0.31    0.18
   3  14   3    0.54    0.17
  -4 -14  -3    0.39    0.24
   4 -14   3    0.16    0.22
   4 -14   3    0.25    0.19
  -4 -14  -3    0.09    0.23
  -4  14  -3    0.00    0.24
  -4  14  -3    0.35    0.20
  -5 -14  -3    1.96    0.34
   5 -14   3    2.43    0.35
  -5 -14  -3    2.08    0.34
   5  14   3    1.76    0.33
  -5  14  -3    2.26    0.31
  -5  14  -3    2.45    0.35
   5 -15  -3    4.80    0.47
  -5 -15   3    4.94    0.45
   5 -15  -3    4.25    0.37
  -5  15   3    3.94    0.39
   5  15  -3    5.35    0.41
  -5  15   3    4.96    0.38
  -4 -15   3   11.78    0.56
   4 -15  -3   11.62    0.59
   4 -15  -3   11.46    0.53
  -4  15   3   10.60    0.48
   4  15  -3   10.67    0.51
   4  15  -3   10.90    0.54
  -3 -15   3    0.69    0.20
  -3 -15   3    0.56    0.20
   3 -15  -3    0.63    0.23
   3 -15  -3    0.50    0.21
  -3  15   3    0.87    0.21
   3  15  -3    0.61    0.22
   3  15  -3    0.82    0.20
  -3  15   3    0.46    0.17
   2 -15  -3   45.43    1.30
  -2 -15   3   43.65    1.25
  -2 -15   3   46.52    1.24
   2 -15  -3   45.08    1.26
  -2  15   3   45.79    1.25
  -2  15   3   45.47    1.26
   2  15  -3   44.57    1.24
   2  15  -3   44.27    1.29
   1 -15  -3   16.77    0.55
  -1 -15   3   17.42    0.53
  -1 -15   3   16.60    0.55
   1 -15  -3   14.87    0.56
   1  15  -3   15.81    0.58
   1  15  -3   16.55    0.57
  -1  15   3   16.49    0.55
  -1  15   3   15.63    0.54
   1  15  -3   18.19    0.54
   0 -15  -3    4.62    0.29
   0 -15  -3    5.03    0.28
   0 -15   3    5.42    0.28
   0 -15   3    5.46    0.25
   0  15   3    4.70    0.31
   0  15   3    4.60    0.27
   0  15  -3    4.99    0.29
   0  15  -3    5.00    0.29
  -1 -15  -3   37.69    1.05
  -1 -15  -3   36.60    1.06
   1 -15   3   37.25    1.01
   1 -15   3   37.29    1.04
   1 -15   3   35.14    1.07
  -1  15  -3   36.43    1.05
   1  15   3   36.22    1.05
  -1  15  -3   35.93    1.06
   1  15   3   36.83    1.01
  -2 -15  -3    7.42    0.39
   2 -15   3    7.22    0.35
   2 -15   3    6.88    0.36
   2 -15   3    6.95    0.30
  -2 -15  -3    6.84    0.36
   2  15   3    8.28    0.40
  -2  15  -3    6.46    0.41
  -2  15  -3    7.23    0.34
  -2  15  -3    6.79    0.31
   2  15   3    7.06    0.31
  -3 -15  -3   17.59    0.66
  -3 -15  -3   18.20    0.67
   3 -15   3   18.06    0.59
   3 -15   3   18.95    0.67
   3  15   3   18.73    0.66
  -3  15  -3   17.80    0.60
  -3  15  -3   20.11    0.71
   3  15   3   17.70    0.61
  -4 -15  -3    2.25    0.33
   4 -15   3    1.79    0.30
   4 -15   3    1.90    0.25
  -4 -15  -3    2.05    0.31
   4  15   3    1.65    0.24
  -4  15  -3    1.80    0.25
  -4  15  -3    2.02    0.29
  -5 -15  -3    0.10    0.30
  -5 -15  -3    0.29    0.31
   5 -15   3    0.32    0.26
  -5  15  -3    0.13    0.27
  -5  15  -3    0.13    0.25
   5  15   3    0.66    0.30
  -5 -16   3    0.57    0.30
   5 -16  -3    0.61    0.26
   5 -16  -3    0.29    0.32
   5  16  -3    0.33    0.25
  -5  16   3    0.48    0.28
  -5  16   3    0.21    0.25
   4 -16  -3    0.65    0.29
  -4 -16   3    0.37    0.23
   4 -16  -3    0.48    0.25
   4  16  -3    0.76    0.26
   4  16  -3    0.46    0.21
  -4  16   3    0.48    0.24
   3 -16  -3    1.74    0.24
  -3 -16   3    2.18    0.23
   3 -16  -3    2.12    0.29
  -3 -16   3    2.31    0.28
   3  16  -3    2.16    0.24
  -3  16   3    1.71    0.23
   3  16  -3    1.88    0.26
  -3  16   3    2.36    0.23
   2 -16  -3    4.20    0.29
   2 -16  -3    4.90    0.36
  -2 -16   3    4.02    0.28
  -2 -16   3    3.66    0.29
   2  16  -3    3.94    0.28
  -2  16   3    3.82    0.29
   2  16  -3    4.16    0.33
  -2  16   3    3.50    0.28
  -1 -16   3    5.65    0.32
   1 -16  -3    5.05    0.30
   1 -16  -3    5.38    0.33
  -1 -16   3    5.60    0.29
   1  16  -3    5.53    0.36
   1  16  -3    5.42    0.29
  -1  16   3    6.36    0.34
  -1  16   3    5.42    0.30
   0 -16  -3    1.34    0.21
   0 -16  -3    1.76    0.19
   0 -16   3    0.98    0.18
   0 -16   3    1.00    0.14
   0  16   3    0.80    0.15
   0  16   3    1.02    0.19
   0  16  -3    0.98    0.20
   0  16  -3    1.01    0.18
  -1 -16  -3    1.02    0.20
   1 -16   3    1.00    0.17
  -1 -16  -3    0.55    0.17
   1 -16   3    0.96    0.15
  -1  16  -3    0.99    0.22
  -1  16  -3    0.74    0.17
   1  16   3    0.91    0.15
   1  16   3    0.79    0.19
  -2 -16  -3    6.06    0.38
   2 -16   3    5.87    0.34
  -2 -16  -3    6.97    0.40
   2  16   3    6.46    0.37
  -2  16  -3    6.68    0.39
  -2  16  -3    6.03    0.33
   3 -16   3    0.22    0.26
  -3 -16  -3    0.11    0.22
  -3 -16  -3   -0.08    0.22
   3 -16   3    0.19    0.21
   3  16   3    0.21    0.17
  -3  16  -3    0.34    0.22
   3  16   3    0.18    0.20
   4 -16   3    1.23    0.36
  -4 -16  -3    0.87    0.30
   4 -16   3    1.27    0.29
  -4 -16  -3    1.12    0.30
  -4  16  -3    1.18    0.29
   4  16   3    1.37    0.27
  -5 -16  -3   -0.05    0.33
  -5 -16  -3    0.49    0.33
   5 -16   3   -0.15    0.28
  -5  16  -3    0.36    0.30
   5  16   3   -0.09    0.28
   5  17  -3    2.17    0.32
  -5  17   3    2.55    0.34
   4 -17  -3   24.34    0.92
   4 -17  -3   24.41    0.84
  -4 -17   3   24.62    0.86
  -4  17   3   24.32    0.84
   4  17  -3   23.89    0.84
   4  17  -3   25.16    0.89
   3 -17  -3    1.04    0.23
  -3 -17   3    0.82    0.24
   3 -17  -3    1.09    0.26
  -3  17   3    0.98    0.22
   3  17  -3    0.73    0.26
  -3  17   3    0.88    0.20
   3  17  -3    1.77    0.24
   2 -17  -3   42.45    1.24
   2 -17  -3   42.92    1.28
  -2 -17   3   42.68    1.24
  -2 -17   3   44.20    1.20
   2  17  -3   42.88    1.27
  -2  17   3   43.05    1.22
  -2  17   3   44.08    1.24
   2  17  -3   43.88    1.21
  -1 -17   3   27.10    0.78
  -1 -17   3   26.88    0.82
   1 -17  -3   27.11    0.86
   1 -17  -3   26.92    0.81
  -1  17   3   25.31    0.81
   1  17  -3   25.33    0.84
   1  17  -3   26.21    0.78
  -1  17   3   26.45    0.82
   0 -17  -3    9.16    0.42
   0 -17   3    9.30    0.41
   0 -17  -3    9.00    0.43
   0 -17   3    9.03    0.35
   0  17   3    9.63    0.44
   0  17  -3    9.62    0.44
   0  17  -3    8.37    0.43
   0  17   3    8.63    0.37
  -1 -17  -3   42.82    1.24
  -1 -17  -3   45.12    1.27
   1 -17   3   44.58    1.25
  -1  17  -3   43.01    1.26
  -1  17  -3   42.91    1.24
   1  17   3   43.43    1.26
   1  17   3   45.30    1.21
  -2 -17  -3    0.03    0.20
  -2 -17  -3    0.06    0.18
   2 -17   3   -0.06    0.18
  -2  17  -3    0.05    0.17
  -2  17  -3    0.21    0.21
   2  17   3    0.07    0.19
  -3 -17  -3    5.07    0.39
  -3 -17  -3    4.61    0.36
   3 -17   3    4.74    0.36
   3  17   3    4.33    0.35
  -3  17  -3    4.92    0.38
  -4 -17  -3    5.89    0.45
   4 -17   3    5.19    0.42
  -4 -17  -3    5.05    0.43
  -4  17  -3    4.74    0.40
   4  17   3    4.64    0.36
  -4 -18   3    0.51    0.25
   4 -18  -3    0.08    0.25
  -4 -18   3    0.72    0.25
   4 -18  -3    0.55    0.31
   4  18  -3    0.56    0.25
   4  18  -3    0.53    0.29
  -4  18   3    0.40    0.23
  -3 -18   3    0.12    0.20
   3 -18  -3   -0.37    0.22
   3 -18  -3    0.20    0.21
  -3 -18   3   -0.17    0.22
  -3  18   3    0.09    0.19
   3  18  -3   -0.01    0.19
   3  18  -3   -0.04    0.22
  -3  18   3    0.02    0.20
  -2 -18   3    0.13    0.16
   2 -18  -3    0.09    0.22
   2 -18  -3    0.34    0.21
  -2 -18   3    0.50    0.22
   2  18  -3    0.21    0.17
  -2  18   3    0.33    0.20
  -2  18   3    0.31    0.21
   2  18  -3    0.32    0.21
   1 -18  -3    1.15    0.22
   1 -18  -3    0.56    0.20
  -1 -18   3    0.73    0.19
  -1 -18   3    0.77    0.16
   1  18  -3    1.09    0.18
  -1  18   3    0.90    0.21
   1  18  -3    1.01    0.24
  -1  18   3    0.75    0.21
   1  18  -3    0.84    0.20
   0 -18   3    0.36    0.18
   0 -18  -3    0.50    0.20
   0 -18  -3    0.57    0.20
   0  18  -3    0.35    0.18
   0  18  -3    0.26    0.18
   0  18   3    0.57    0.21
   0  18   3    0.47    0.17
  -1 -18  -3    1.65    0.25
   1 -18   3    1.59    0.23
  -1 -18  -3    1.74    0.24
   1  18   3    2.15    0.21
  -1  18  -3    1.23    0.21
   1  18   3    1.60    0.25
  -1  18  -3    2.07    0.27
  -2 -18  -3    0.24    0.22
   2 -18   3   -0.03    0.17
  -2 -18  -3   -0.09    0.21
  -2  18  -3    0.12    0.22
  -2  18  -3    0.34    0.19
   2  18   3   -0.09    0.22
  -3 -18  -3    0.04    0.25
  -3 -18  -3    0.12    0.22
   3 -18   3    0.05    0.21
  -3  18  -3    0.00    0.26
   3  18   3   -0.16    0.22
   4 -18   3    0.47    0.25
  -4 -18  -3    0.91    0.31
  -4 -18  -3    0.73    0.31
  -4  18  -3    1.27    0.32
   4 -19  -3   13.12    0.61
   4 -19  -3   12.13    0.67
  -4 -19   3   12.30    0.59
  -4 -19   3   11.22    0.56
   4  19  -3   11.20    0.53
  -4  19   3   12.28    0.60
   4  19  -3   10.82    0.59
  -3 -19   3    2.14    0.30
   3 -19  -3    1.95    0.30
   3 -19  -3    2.34    0.34
  -3 -19   3    2.19    0.27
  -3  19   3    1.79    0.29
  -3  19   3    2.04    0.26
   3  19  -3    2.06    0.27
   3  19  -3    2.00    0.33
  -2 -19   3   16.59    0.58
  -2 -19   3   16.72    0.62
   2 -19  -3   16.19    0.66
   2 -19  -3   16.76    0.64
  -2  19   3   16.70    0.61
  -2  19   3   17.50    0.64
   2  19  -3   16.74    0.59
   2  19  -3   16.83    0.66
   1 -19  -3   36.51    1.09
   1 -19  -3   38.06    1.13
  -1 -19   3   35.56    1.09
  -1  19   3   36.39    1.09
  -1  19   3   36.16    1.07
   1  19  -3   38.15    1.14
   0 -19   3    8.63    0.41
   0 -19  -3    9.68    0.48
   0 -19  -3    8.16    0.43
   0  19   3    8.89    0.41
   0  19  -3    8.97    0.46
   0  19   3    8.62    0.47
   0  19  -3    8.72    0.47
   1 -19   3   31.61    0.96
  -1 -19  -3   28.50    0.93
  -1 -19  -3   31.17    0.97
   1  19   3   30.82    0.98
  -1  19  -3   30.40    0.96
   1  19   3   30.37    0.90
  -1  19  -3   31.39    0.97
  -2 -19  -3    1.00    0.26
   2 -19   3    0.71    0.23
  -2 -19  -3    0.70    0.22
  -2  19  -3    0.61    0.21
  -2  19  -3    1.10    0.28
   2  19   3    0.72    0.27
  -3 -19  -3    7.08    0.51
  -3 -19  -3    6.82    0.45
   3 -19   3    7.02    0.48
   3  19   3    7.33    0.47
  -3  19  -3    7.92    0.53
  -4 -19  -3    1.28    0.29
   4 -19   3    1.12    0.32
  -4 -19  -3    1.31    0.31
  -4  19  -3    0.99    0.32
  -4 -20   3    0.92    0.29
   4 -20  -3    1.64    0.36
  -4 -20   3    1.44    0.30
   4 -20  -3    1.68    0.32
  -4  20   3    1.57    0.32
   4  20  -3    1.86    0.37
   4  20  -3    1.20    0.28
   3 -20  -3    2.43    0.34
  -3 -20   3    2.93    0.32
   3 -20  -3    3.40    0.33
  -3 -20   3    2.92    0.30
   3  20  -3    3.23    0.31
   3  20  -3    3.18    0.39
  -3  20   3    3.29    0.35
  -3  20   3    2.62    0.28
   2 -20  -3    1.76    0.28
  -2 -20   3    1.49    0.25
   2 -20  -3    1.41    0.27
  -2 -20   3    1.38    0.24
  -2  20   3    1.24    0.25
   2  20  -3    1.25    0.22
   2  20  -3    1.44    0.30
  -2  20   3    1.38    0.24
   1 -20  -3    3.23    0.30
  -1 -20   3    2.82    0.28
   1 -20  -3    2.66    0.32
   1  20  -3    2.59    0.30
  -1  20   3    3.01    0.27
   1  20  -3    2.83    0.31
  -1  20   3    3.12    0.30
   0 -20  -3    5.01    0.39
   0 -20   3    5.42    0.38
   0 -20  -3    4.65    0.37
   0  20  -3    4.90    0.37
   0  20   3    5.29    0.41
   0  20  -3    5.20    0.38
   0  20   3    5.81    0.35
  -1 -20  -3    0.32    0.19
   1 -20   3    0.25    0.22
  -1 -20  -3    0.26    0.22
  -1  20  -3    0.19    0.21
   1  20   3   -0.15    0.21
  -1  20  -3    0.00    0.19
  -2 -20  -3    2.52    0.31
  -2 -20  -3    2.98    0.34
   2 -20   3    2.16    0.28
  -2  20  -3    3.38    0.31
  -2  20  -3    3.47    0.37
   2  20   3    2.46    0.32
  -3 -20  -3    1.99    0.33
   3 -20   3    1.26    0.30
  -3 -20  -3    1.73    0.32
   3  20   3    2.32    0.34
  -3  20  -3    1.80    0.32
  -3 -21   3    2.86    0.36
   3 -21  -3    2.93    0.34
   3 -21  -3    3.26    0.40
  -3  21   3    2.69    0.29
   3  21  -3    2.65    0.36
  -3  21   3    3.27    0.35
   3  21  -3    2.55    0.30
   2 -21  -3   11.46    0.54
  -2 -21   3   11.21    0.52
   2 -21  -3   11.08    0.60
   2  21  -3   11.02    0.56
  -2  21   3   11.22    0.53
  -2  21   3   10.76    0.55
   1 -21  -3   10.23    0.49
   1 -21  -3    9.92    0.51
  -1 -21   3   10.14    0.50
  -1  21   3   10.34    0.49
  -1  21   3    9.91    0.47
   1  21  -3    9.55    0.51
   1  21  -3    9.21    0.50
   0 -21  -3    1.99    0.27
   0 -21  -3    1.53    0.30
   0 -21   3    1.51    0.26
   0  21  -3    1.80    0.30
   0  21   3    1.56    0.29
   0  21  -3    1.61    0.29
   0  21   3    1.50    0.25
  -1 -21  -3   16.39    0.64
   1 -21   3   15.69    0.65
  -1 -21  -3   16.77    0.68
   1  21   3   17.92    0.70
  -1  21  -3   16.90    0.67
  -1  21  -3   16.27    0.64
  -2 -21  -3   -0.28    0.25
   2 -21   3    0.21    0.24
  -2 -21  -3    0.27    0.24
  -2  21  -3    0.52    0.29
  -2  21  -3    0.10    0.21
   2  21   3    0.30    0.24
  -3 -21  -3    4.54    0.40
  -3 -21  -3    4.68    0.43
   3 -21   3    4.63    0.41
   3  21   3    3.81    0.37
  -3  21  -3    4.74    0.42
  -3 -22   3   10.90    0.56
   3 -22  -3    9.88    0.56
   3 -22  -3    9.74    0.65
  -3  22   3   11.33    0.56
   3  22  -3   11.05    0.65
   2 -22  -3    0.96    0.29
   2 -22  -3    1.07    0.27
  -2 -22   3    1.02    0.25
  -2  22   3    1.05    0.26
  -2  22   3    0.92    0.27
   2  22  -3    0.98    0.31
  -1 -22   3    5.57    0.43
   1 -22  -3    5.93    0.42
   1 -22  -3    6.00    0.45
   1  22  -3    6.44    0.45
  -1  22   3    5.89    0.42
  -1  22   3    5.51    0.39
   0 -22  -3   10.93    0.58
   0 -22  -3   10.24    0.52
   0 -22   3   10.38    0.51
   0  22   3   11.39    0.51
   0  22   3   11.51    0.55
   0  22  -3   11.30    0.58
   0  22  -3   11.97    0.56
  -1 -22  -3   -0.16    0.24
   1 -22   3   -0.33    0.22
  -1 -22  -3   -0.06    0.22
  -1  22  -3    0.02    0.22
  -1  22  -3   -0.01    0.26
   1  22   3   -0.06    0.24
  -2 -22  -3    7.02    0.51
  -2 -22  -3    6.79    0.47
   2 -22   3    7.02    0.48
  -2  22  -3    6.48    0.44
  -2  22  -3    7.10    0.50
   2  22   3    7.29    0.48
   3 -22   3    0.11    0.27
  -3 -22  -3    0.70    0.26
  -3 -22  -3    0.80    0.32
   3  22   3    0.44    0.31
  -3  22  -3    0.58    0.50
  -2 -23   3    2.57    0.32
   2 -23  -3    3.47    0.35
   2 -23  -3    3.36    0.41
  -2  23   3    3.49    0.37
  -2  23   3    2.58    0.31
   2  23  -3    3.49    0.42
   1 -23  -3    1.63    0.28
  -1 -23   3    1.77    0.28
   1 -23  -3    1.87    0.34
   1  23  -3    1.65    0.31
  -1  23   3    2.02    0.30
  -1  23   3    1.87    0.30
   0 -23   3    1.14    0.29
   0 -23  -3    0.75    0.27
   0 -23  -3    1.42    0.28
   0  23   3    0.52    0.28
   0  23  -3    1.65    0.31
   0  23   3    1.00    0.25
   0  23  -3    1.26    0.29
   1 -23   3    1.62    0.29
  -1 -23  -3    1.87    0.33
  -1 -23  -3    1.33    0.28
   1  23   3    2.16    0.35
  -1  23  -3    1.56    0.28
  -1  23  -3    1.58    0.30
  -2 -23  -3    0.71    0.30
  -2 -23  -3    0.71    0.27
   2 -23   3    0.52    0.28
  -2  23  -3    0.46    0.32
  -2  23  -3    0.32    0.25
   2  23   3    0.50    0.28
   2 -24  -3    1.68    0.31
  -2 -24   3    1.31    0.31
   2 -24  -3    2.11    0.38
   2  24  -3    1.41    0.40
  -2  24   3    1.70    0.31
  -2  24   3    1.81    0.33
  -1 -24   3    6.07    0.47
   1 -24  -3    6.07    0.45
   1 -24  -3    6.60    0.49
  -1  24   3    5.90    0.46
  -1  24   3    6.15    0.49
   1  24  -3    5.50    0.45
   0 -24  -3   10.26    0.54
   0 -24  -3   10.90    0.58
   0 -24   3   10.34    0.54
   0  24  -3   10.14    0.57
   0  24  -3   13.09    0.62
   0  24   3   12.21    0.58
   0  24   3   11.11    0.54
  -1 -24  -3    0.97    0.32
  -1 -24  -3    0.87    0.26
   1 -24   3    0.57    0.28
  -1  24  -3    1.85    0.35
  -1  24  -3    1.40    0.31
   1  24   3    1.32    0.34
   2 -24   3    2.93    0.37
  -2 -24  -3    2.20    0.37
   2  24   3    1.83    0.38
  -2  24  -3    2.37    0.32
  -1 -25   3    0.36    0.28
   1 -25  -3    0.32    0.35
   1 -25  -3    0.27    0.25
  -1  25   3    0.24    0.28
  -1  25   3    0.13    0.26
   0 -25   3    0.13    0.27
   0 -25  -3    0.18    0.26
   0 -25  -3    0.20    0.31
   0  25  -3   -0.19    0.29
   0  25   3   -0.13    0.27
   0  25  -3    0.86    0.31
   0  25   3    0.11    0.33
  -6   0   4    2.75    0.32
   6   0  -4    2.17    0.32
  -6   0   4    2.29    0.34
   6   0  -4    2.25    0.29
  -5   0   4   12.80    0.59
   5   0  -4   13.44    0.53
   5   0  -4   13.43    0.58
  -5   0   4   13.81    0.55
  -4   0   4    4.80    0.28
   4   0  -4    4.87    0.26
   4   0  -4    5.23    0.30
   4   0  -4    4.82    0.25
  -4   0   4    5.20    0.24
  -4   0   4    5.27    0.26
   4   0  -4    4.32    0.32
   4   0  -4    5.41    0.23
  -4   0   4    5.38    0.35
  -3   0   4  116.65    2.96
   3   0  -4  117.96    2.91
   3   0  -4  116.19    2.93
   3   0  -4  115.85    2.95
  -3   0   4  116.29    2.91
   3   0  -4  114.97    2.92
   3   0  -4  114.57    2.93
  -3   0   4  117.98    2.93
   2   0  -4   61.91    1.58
  -2   0   4   59.07    1.55
   2   0  -4   61.02    1.55
   2   0  -4   59.98    1.55
   2   0  -4   62.23    1.56
   2   0  -4   60.29    1.54
  -2   0   4   60.74    1.56
   1   0  -4  282.01    7.08
  -1   0   4  290.74    7.03
   1   0  -4  292.80    7.07
   1   0  -4  293.89    7.10
   1   0  -4  277.53    7.05
   1   0  -4  308.47    7.13
  -1   0   4  265.97    7.04
   0   0   4  272.85    6.77
   0   0  -4  280.37    6.79
   0   0  -4  270.22    6.75
   0   0  -4  280.05    6.79
   1   0   4    0.20    0.09
  -1   0  -4    0.39    0.09
   1   0   4    0.20    0.07
  -1   0  -4    0.15    0.04
  -1   0  -4    0.34    0.07
  -1   0  -4    0.37    0.08
   2   0   4  624.36   15.40
  -2   0  -4  600.30   15.27
  -2   0  -4  645.67   15.29
   2   0   4  615.25   15.29
  -2   0  -4  635.02   15.43
  -2   0  -4  635.33   15.44
   2   0   4  613.77   15.30
   3   0   4    0.01    0.13
  -3   0  -4    0.22    0.11
  -3   0  -4    0.04    0.14
  -3   0  -4    0.07    0.11
   3   0   4    0.09    0.11
   4   0   4   12.79    0.54
  -4   0  -4   12.18    0.49
   4   0   4   12.14    0.47
  -4   0  -4   12.23    0.47
  -5   0  -4    5.50    0.39
  -5   0  -4    5.34    0.38
   5   0   4    5.42    0.37
   5   0   4    5.47    0.42
  -6   0  -4    0.08    0.29
   6   0   4   -0.17    0.24
   6   0   4   -0.44    0.27
  -6   0  -4   -0.12    0.25
  -6  -1   4   -0.17    0.25
   6  -1  -4    0.10    0.25
   6  -1  -4    0.14    0.22
  -6  -1   4    0.12    0.25
  -6   1   4    0.16    0.26
   6   1  -4   -0.02    0.24
   6   1  -4   -0.02    0.23
  -6   1   4    0.09    0.26
   5  -1  -4    7.47    0.38
  -5  -1   4    6.56    0.40
  -5  -1   4    7.41    0.47
   5  -1  -4    6.20    0.41
   5   1  -4    7.34    0.40
  -5   1   4    7.49    0.42
  -5   1   4    7.60    0.44
   5   1  -4    6.90    0.44
   4  -1  -4    0.60    0.15
   4  -1  -4    0.47    0.17
  -4  -1   4    0.50    0.14
   4  -1  -4    0.64    0.12
   4  -1  -4    0.84    0.16
   4  -1  -4    0.67    0.14
  -4  -1   4    0.62    0.19
   4   1  -4    0.69    0.14
  -4   1   4    0.52    0.16
  -4   1   4    0.73    0.12
   4   1  -4    0.32    0.14
  -4   1   4    0.78    0.13
  -4   1   4    0.36    0.17
   4   1  -4    0.41    0.18
   4   1  -4    0.40    0.14
   3  -1  -4    2.86    0.20
  -3  -1   4    2.86    0.22
   3  -1  -4    2.65    0.19
   3  -1  -4    3.25    0.19
   3  -1  -4    2.63    0.22
  -3  -1   4    2.93    0.17
  -3  -1   4    2.65    0.19
   3  -1  -4    2.88    0.17
   3   1  -4    2.68    0.22
   3   1  -4    2.90    0.20
   3   1  -4    2.87    0.20
  -3   1   4    2.66    0.23
  -3   1   4    2.62    0.20
   3   1  -4    2.96    0.16
  -3   1   4    2.79    0.17
   3   1  -4    3.23    0.19
  -3   1   4    3.13    0.19
   2  -1  -4    5.68    0.23
   2  -1  -4    5.40    0.21
  -2  -1   4    5.50    0.22
  -2  -1   4    5.26    0.20
  -2  -1   4    5.67    0.22
   2  -1  -4    5.71    0.23
   2  -1  -4    5.99    0.22
   2  -1  -4    5.32    0.22
   2   1  -4    5.60    0.22
   2   1  -4    5.02    0.24
   2   1  -4    5.39    0.21
   2   1  -4    5.33    0.22
   2   1  -4    5.32    0.20
  -2   1   4    5.60    0.21
   1  -1  -4  103.80    2.59
   1  -1  -4  103.36    2.58
  -1  -1   4  104.50    2.57
   1  -1  -4   99.85    2.62
   1  -1  -4  102.60    2.60
  -1  -1   4  103.12    2.59
   1  -1  -4  107.11    2.58
   1   1  -4  104.77    2.57
   1   1  -4  104.89    2.62
  -1   1   4  102.39    2.58
   1   1  -4  105.77    2.61
   1   1  -4  103.21    2.59
   1   1  -4  106.87    2.57
   0  -1  -4    2.42    0.11
   0  -1  -4    1.93    0.13
   0  -1   4    1.91    0.12
   0  -1  -4    2.06    0.14
   0   1  -4    1.99    0.15
   0   1  -4    2.13    0.14
   0   1   4    2.25    0.12
   0   1  -4    2.06    0.10
   0   1   4    2.19    0.13
   1  -1   4    9.86    0.35
  -1  -1  -4   10.50    0.28
  -1  -1  -4   10.65    0.34
   1  -1   4    9.96    0.28
  -1  -1  -4   10.60    0.33
  -1  -1  -4   10.38    0.33
  -1   1  -4   10.45    0.28
  -1   1  -4   10.18    0.34
   1   1   4    9.91    0.34
  -1   1  -4   10.44    0.33
  -1   1  -4    9.91    0.31
   1   1   4   10.62    0.33
   2  -1   4   -0.03    0.08
   2  -1   4    0.20    0.08
  -2  -1  -4    0.40    0.13
   2  -1   4    0.41    0.12
  -2  -1  -4    0.12    0.10
   2   1   4   -0.25    0.08
  -2   1  -4    0.32    0.11
  -2   1  -4    0.41    0.09
  -2   1  -4    0.22    0.11
  -2   1  -4   -0.03    0.08
  -3  -1  -4    4.67    0.28
   3  -1   4    3.90    0.27
  -3  -1  -4    3.72    0.23
   3  -1   4    3.86    0.22
   3   1   4    4.44    0.28
  -3   1  -4    4.06    0.26
   3   1   4    3.99    0.23
  -3   1  -4    3.73    0.23
  -3   1  -4    4.57    0.24
  -4  -1  -4    0.13    0.16
   4  -1   4    0.17    0.21
   4  -1   4    0.07    0.15
  -4  -1  -4    0.03    0.17
  -4   1  -4    0.13    0.19
   4   1   4    0.35    0.21
  -4   1  -4    0.36    0.17
   4   1   4    0.38    0.17
   5  -1   4    1.10    0.23
  -5  -1  -4    1.07    0.27
   5  -1   4    1.00    0.26
  -5  -1  -4    0.81    0.23
   5   1   4    1.36    0.23
   5   1   4    0.89    0.28
  -5   1  -4    1.10    0.24
  -5   1  -4    0.99    0.22
   6  -1   4    0.26    0.25
  -6  -1  -4    0.26    0.27
   6  -1   4    0.18    0.33
  -6  -1  -4    0.14    0.26
  -6   1  -4   -0.13    0.25
   6   1   4   -0.01    0.29
  -6   1  -4    0.08    0.26
   6  -2  -4    4.45    0.42
  -6  -2   4    4.23    0.37
  -6  -2   4    4.02    0.40
   6  -2  -4    4.46    0.36
  -6   2   4    5.00    0.45
  -6   2   4    4.19    0.37
   6   2  -4    4.43    0.37
   6   2  -4    3.09    0.35
   5  -2  -4   21.47    0.77
  -5  -2   4   21.86    0.81
  -5  -2   4   23.30    0.76
   5  -2  -4   21.60    0.72
   5  -2  -4   22.96    0.74
  -5   2   4   21.61    0.76
   5   2  -4   22.12    0.78
  -5   2   4   22.20    0.82
   5   2  -4   22.90    0.74
  -4  -2   4    7.20    0.37
   4  -2  -4    7.70    0.37
  -4  -2   4    7.76    0.35
   4  -2  -4    7.60    0.34
   4  -2  -4    6.94    0.32
  -4   2   4    7.21    0.30
  -4   2   4    7.18    0.37
   4   2  -4    7.14    0.31
  -4   2   4    7.78    0.36
  -4   2   4    7.26    0.29
   4   2  -4    7.29    0.34
   4   2  -4    6.91    0.35
  -3  -2   4  126.78    3.18
   3  -2  -4  125.22    3.21
   3  -2  -4  129.09    3.17
  -3  -2   4  125.73    3.21
   3  -2  -4  129.34    3.17
   3  -2  -4  124.32    3.18
   3  -2  -4  128.00    3.18
  -3   2   4  128.32    3.18
   3   2  -4  126.46    3.15
   3   2  -4  125.49    3.19
  -3   2   4  125.48    3.17
   3   2  -4  123.53    3.19
   3   2  -4  129.66    3.20
   3   2  -4  127.60    3.17
  -3   2   4  123.89    3.18
  -2  -2   4   43.05    1.15
  -2  -2   4   42.47    1.15
   2  -2  -4   44.52    1.14
   2  -2  -4   43.35    1.15
  -2  -2   4   44.14    1.13
   2  -2  -4   45.09    1.16
   2  -2  -4   43.74    1.17
   2  -2  -4   44.65    1.15
  -2   2   4   43.39    1.16
   2   2  -4   45.70    1.18
   2   2  -4   44.10    1.15
   2   2  -4   44.07    1.13
   2   2  -4   43.79    1.14
  -2   2   4   43.67    1.14
   2   2  -4   43.79    1.15
   1  -2  -4   86.09    2.12
   1  -2  -4   85.34    2.16
  -1  -2   4   82.71    2.11
   1  -2  -4   86.18    2.14
   1  -2  -4   83.84    2.12
  -1  -2   4   83.89    2.13
  -1   2   4   83.61    2.15
   1   2  -4   83.88    2.13
   1   2  -4   86.87    2.10
   1   2  -4   85.72    2.15
   1   2  -4   84.60    2.15
  -1   2   4   85.50    2.12
   0  -2  -4  135.52    3.36
   0  -2  -4  138.89    3.32
   0  -2  -4  135.26    3.38
   0  -2  -4  133.57    3.38
   0  -2   4  136.60    3.37
   0  -2   4  136.57    3.31
   0   2  -4  137.44    3.33
   0   2  -4  133.42    3.39
   0   2   4  135.12    3.38
   0   2   4  132.68    3.36
   0   2  -4  138.01    3.38
   1  -2   4   18.93    0.56
  -1  -2  -4   18.37    0.55
   1  -2   4   19.57    0.51
  -1  -2  -4   20.09    0.56
  -1  -2  -4   19.65    0.51
  -1  -2  -4   19.02    0.55
   1   2   4   19.59    0.57
  -1   2  -4   20.14    0.55
   1   2   4   20.86    0.55
  -1   2  -4   19.51    0.57
  -1   2  -4   18.55    0.53
   2  -2   4    1.08    0.10
  -2  -2  -4    0.68    0.10
  -2  -2  -4    0.95    0.12
   2  -2   4    1.24    0.15
  -2  -2  -4    1.12    0.15
   2   2   4    0.94    0.11
  -2   2  -4    1.31    0.14
  -2   2  -4    1.17    0.13
   2   2   4    1.05    0.14
  -2   2  -4    1.10    0.10
  -3  -2  -4    8.95    0.34
   3  -2   4    9.00    0.34
   3  -2   4    9.31    0.40
  -3  -2  -4    8.83    0.32
  -3  -2  -4    9.15    0.39
  -3   2  -4    8.26    0.36
  -3   2  -4    9.57    0.34
   3   2   4    8.58    0.34
   3   2   4    8.49    0.38
  -3   2  -4    9.30    0.35
  -4  -2  -4    5.63    0.33
   4  -2   4    5.34    0.36
  -4  -2  -4    5.53    0.35
   4  -2   4    5.03    0.30
   4   2   4    5.34    0.32
  -4   2  -4    4.65    0.31
   4   2   4    5.25    0.36
  -4   2  -4    5.75    0.32
  -4   2  -4    5.77    0.36
  -5  -2  -4    0.47    0.21
   5  -2   4    0.60    0.21
  -5  -2  -4    0.58    0.26
   5  -2   4    0.79    0.28
  -5   2  -4    0.47    0.21
  -5   2  -4    0.45    0.22
   5   2   4    0.87    0.26
  -6  -2  -4    0.47    0.26
  -6  -2  -4    0.24    0.29
   6  -2   4    0.27    0.32
   6  -2   4    0.25    0.25
   6   2   4    0.36    0.33
  -6   2  -4    0.09    0.25
  -6   2  -4    0.38    0.29
   6  -3  -4    0.80    0.31
  -6  -3   4    0.86    0.28
   6  -3  -4    0.86    0.26
  -6  -3   4    0.77    0.29
   6   3  -4    0.35    0.25
  -6   3   4    0.85    0.26
   6   3  -4    0.85    0.25
  -6   3   4    0.59    0.31
  -5  -3   4    0.13    0.18
   5  -3  -4    0.30    0.17
  -5  -3   4   -0.24    0.22
   5  -3  -4    0.06    0.19
   5  -3  -4   -0.35    0.21
   5   3  -4    0.17    0.21
  -5   3   4   -0.29    0.20
   5   3  -4    0.17    0.18
  -5   3   4    0.02    0.21
   4  -3  -4   46.30    1.24
   4  -3  -4   44.64    1.30
  -4  -3   4   46.41    1.26
  -4  -3   4   47.43    1.31
   4  -3  -4   45.57    1.25
   4   3  -4   44.20    1.26
   4   3  -4   45.95    1.24
  -4   3   4   46.25    1.27
   4   3  -4   43.86    1.28
  -4   3   4   45.23    1.21
   3  -3  -4    4.14    0.22
   3  -3  -4    4.05    0.23
   3  -3  -4    3.64    0.26
  -3  -3   4    4.36    0.22
   3  -3  -4    4.25    0.21
   3  -3  -4    4.03    0.21
  -3  -3   4    4.16    0.24
   3   3  -4    3.96    0.18
   3   3  -4    4.41    0.23
  -3   3   4    4.30    0.24
   3   3  -4    4.46    0.23
  -3   3   4    4.42    0.22
   3   3  -4    4.09    0.23
  -3   3   4    4.18    0.21
   2  -3  -4   65.49    1.69
   2  -3  -4   66.26    1.66
   2  -3  -4   66.80    1.70
   2  -3  -4   65.34    1.68
  -2  -3   4   67.14    1.67
   2  -3  -4   64.37    1.70
  -2  -3   4   64.76    1.69
  -2  -3   4   64.23    1.69
  -2   3   4   64.53    1.69
   2   3  -4   68.49    1.69
  -2   3   4   67.35    1.70
  -2   3   4   64.90    1.67
   2   3  -4   62.92    1.69
   2   3  -4   67.06    1.68
   2   3  -4   67.80    1.71
   2   3  -4   67.71    1.66
  -1  -3   4    7.90    0.22
  -1  -3   4    7.74    0.24
   1  -3  -4    8.30    0.26
   1  -3  -4    8.22    0.26
   1  -3  -4    7.64    0.29
  -1  -3   4    7.95    0.27
   1  -3  -4    7.80    0.28
   1   3  -4    8.20    0.22
   1   3  -4    8.10    0.27
  -1   3   4    8.22    0.29
   1   3  -4    8.20    0.28
  -1   3   4    8.09    0.25
   1   3  -4    8.25    0.29
   0  -3  -4   58.42    1.51
   0  -3  -4   57.92    1.50
   0  -3  -4   57.01    1.52
   0  -3   4   62.53    1.46
   0  -3  -4   60.56    1.47
   0  -3   4   59.67    1.51
   0   3  -4   60.96    1.46
   0   3   4   57.74    1.52
   0   3  -4   60.09    1.52
   0   3  -4   57.76    1.53
   0   3   4   57.49    1.49
   1  -3   4   36.87    0.92
  -1  -3  -4   36.28    0.96
  -1  -3  -4   36.38    0.96
   1  -3   4   36.08    0.97
  -1  -3  -4   35.86    0.92
  -1  -3  -4   34.60    0.96
  -1   3  -4   35.54    0.93
  -1   3  -4   36.93    0.98
  -1   3  -4   36.24    0.95
   1   3   4   36.05    0.96
   1   3   4   36.13    0.97
   2  -3   4    0.14    0.11
  -2  -3  -4   -0.04    0.07
   2  -3   4    0.04    0.07
  -2  -3  -4   -0.02    0.11
  -2  -3  -4    0.16    0.08
   2   3   4   -0.03    0.10
   2   3   4    0.08    0.08
  -2   3  -4   -0.03    0.07
  -2   3  -4   -0.01    0.09
  -2   3  -4    0.10    0.09
  -3  -3  -4    8.17    0.33
  -3  -3  -4    7.71    0.30
  -3  -3  -4    8.47    0.37
   3  -3   4    9.28    0.39
   3  -3   4    8.13    0.32
  -3   3  -4    9.24    0.36
   3   3   4    7.79    0.36
  -3   3  -4    8.26    0.34
  -4  -3  -4    3.59    0.30
  -4  -3  -4    3.09    0.26
   4  -3   4    4.15    0.33
   4  -3   4    3.44    0.28
  -4   3  -4    3.49    0.28
  -4   3  -4    3.64    0.26
  -4   3  -4    3.63    0.29
   4   3   4    3.62    0.32
   5  -3   4    0.04    0.25
  -5  -3  -4    0.04    0.22
   5  -3   4    0.08    0.20
  -5  -3  -4   -0.14    0.21
  -5   3  -4   -0.06    0.23
  -5   3  -4   -0.20    0.20
   5   3   4   -0.37    0.22
   6  -3   4    0.04    0.24
  -6  -3  -4    0.44    0.31
   6  -3   4    0.46    0.30
  -6  -3  -4    0.21    0.26
  -6   3  -4    0.29    0.30
  -6   3  -4    0.64    0.28
   6   3   4    0.38    0.34
   6  -4  -4    7.01    0.54
  -6  -4   4    8.39    0.51
  -6  -4   4    7.58    0.57
  -6   4   4    8.74    0.59
  -6   4   4    7.32    0.47
   6   4  -4    7.48    0.46
   5  -4  -4    9.11    0.46
   5  -4  -4   10.71    0.43
  -5  -4   4   10.38    0.48
   5  -4  -4   10.10    0.52
  -5  -4   4    8.95    0.49
  -5   4   4    9.35    0.53
  -5   4   4    9.52    0.45
   5   4  -4    9.70    0.47
   5   4  -4    9.95    0.48
   4  -4  -4   14.19    0.51
  -4  -4   4   13.76    0.53
  -4  -4   4   13.63    0.50
   4  -4  -4   13.50    0.47
   4  -4  -4   13.85    0.55
  -4   4   4   14.32    0.46
   4   4  -4   13.38    0.51
  -4   4   4   15.17    0.52
   4   4  -4   14.32    0.52
   4   4  -4   14.49    0.49
   3  -4  -4   46.79    1.23
  -3  -4   4   45.89    1.26
   3  -4  -4   46.64    1.22
  -3  -4   4   46.63    1.23
   3  -4  -4   43.95    1.27
   3  -4  -4   48.16    1.23
   3  -4  -4   46.31    1.25
   3   4  -4   45.85    1.26
   3   4  -4   45.76    1.25
   3   4  -4   47.22    1.20
  -3   4   4   46.19    1.23
  -3   4   4   49.13    1.24
   2  -4  -4    1.28    0.13
  -2  -4   4    1.02    0.09
   2  -4  -4    1.13    0.12
   2  -4  -4    1.04    0.09
   2  -4  -4    0.90    0.11
   2  -4  -4    1.21    0.13
  -2  -4   4    1.30    0.13
  -2  -4   4    1.03    0.11
  -2   4   4    0.90    0.09
  -2   4   4    1.03    0.12
   2   4  -4    1.30    0.13
   2   4  -4    0.98    0.12
  -2   4   4    1.17    0.13
   2   4  -4    0.84    0.10
   1  -4  -4   31.30    0.81
  -1  -4   4   30.00    0.78
  -1  -4   4   29.52    0.81
   1  -4  -4   30.13    0.82
   1  -4  -4   30.98    0.80
  -1  -4   4   29.84    0.76
   1  -4  -4   31.03    0.83
   1   4  -4   29.38    0.81
  -1   4   4   30.13    0.82
   1   4  -4   29.00    0.82
  -1   4   4   30.44    0.78
   1   4  -4   31.01    0.83
   0  -4  -4   60.05    1.57
   0  -4   4   63.30    1.51
   0  -4  -4   62.41    1.52
   0  -4  -4   61.74    1.55
   0  -4   4   61.99    1.56
   0   4  -4   59.43    1.56
   0   4   4   61.38    1.54
   0   4  -4   57.30    1.57
   0   4   4   59.12    1.57
   0   4  -4   61.90    1.49
  -1  -4  -4    3.32    0.14
   1  -4   4    3.23    0.13
   1  -4   4    3.06    0.17
  -1  -4  -4    3.42    0.17
  -1  -4  -4    3.79    0.18
   1   4   4    3.31    0.18
  -1   4  -4    3.27    0.17
  -1   4  -4    3.08    0.14
   1   4   4    3.52    0.18
  -1   4  -4    3.34    0.19
   2  -4   4   22.24    0.61
  -2  -4  -4   21.08    0.61
   2  -4   4   21.91    0.66
  -2  -4  -4   21.90    0.61
  -2  -4  -4   20.67    0.64
  -2   4  -4   21.95    0.62
   2   4   4   22.04    0.61
  -2   4  -4   22.41    0.65
  -2   4  -4   21.64    0.60
   2   4   4   20.63    0.64
   3  -4   4    3.74    0.23
  -3  -4  -4    3.25    0.26
  -3  -4  -4    3.68    0.20
   3  -4   4    3.97    0.30
  -3  -4  -4    3.43    0.23
   3   4   4    3.34    0.26
  -3   4  -4    3.33    0.23
  -3   4  -4    3.76    0.24
   3   4   4    3.21    0.18
  -4  -4  -4    3.14    0.26
   4  -4   4    3.33    0.30
  -4  -4  -4    3.11    0.28
   4  -4   4    2.96    0.25
   4   4   4    3.27    0.29
  -4   4  -4    3.47    0.28
  -4   4  -4    3.15    0.25
  -4   4  -4    2.68    0.24
   5  -4   4    1.46    0.28
  -5  -4  -4    1.30    0.25
  -5  -4  -4    1.68    0.28
   5  -4   4    1.53    0.25
   5   4   4    0.91    0.27
  -5   4  -4    1.14    0.27
  -5   4  -4    1.17    0.24
  -6  -4  -4    0.18    0.31
   6  -4   4    0.04    0.23
  -6  -4  -4   -0.03    0.26
   6  -4   4   -0.27    0.29
  -6   4  -4    0.25    0.26
   6   4   4   -0.11    0.29
  -6   4  -4    0.35    0.30
   6  -5  -4    1.70    0.30
  -6  -5   4    1.89    0.32
   6  -5  -4    2.11    0.34
  -6  -5   4    2.07    0.37
   6   5  -4    1.59    0.32
  -6   5   4    1.96    0.33
  -6   5   4    1.56    0.32
  -5  -5   4    2.98    0.29
  -5  -5   4    2.85    0.31
   5  -5  -4    2.69    0.32
   5  -5  -4    2.72    0.27
  -5   5   4    2.71    0.34
  -5   5   4    2.62    0.27
   5   5  -4    3.20    0.29
   4  -5  -4    4.03    0.27
  -4  -5   4    4.84    0.29
  -4  -5   4    5.31    0.34
   4  -5  -4    4.49    0.25
   4  -5  -4    4.79    0.35
  -4   5   4    4.92    0.30
   4   5  -4    4.38    0.29
   4   5  -4    4.58    0.29
  -4   5   4    4.31    0.25
  -3  -5   4   12.70    0.42
   3  -5  -4   12.80    0.42
   3  -5  -4   12.95    0.42
   3  -5  -4   12.57    0.47
   3  -5  -4   12.76    0.40
   3  -5  -4   12.74    0.44
  -3  -5   4   12.64    0.45
  -3   5   4   13.29    0.43
  -3   5   4   12.35    0.42
   3   5  -4   13.03    0.45
   3   5  -4   13.02    0.44
   3   5  -4   12.32    0.39
   2  -5  -4   80.86    2.09
  -2  -5   4   77.59    2.04
   2  -5  -4   84.85    2.08
   2  -5  -4   83.38    2.03
   2  -5  -4   80.65    2.07
   2  -5  -4   82.34    2.07
  -2  -5   4   78.74    2.07
  -2  -5   4   82.54    2.08
  -2   5   4   80.47    2.08
  -2   5   4   80.57    2.07
  -2   5   4   81.85    2.03
   2   5  -4   79.59    2.08
   2   5  -4   84.54    2.06
   2   5  -4   82.32    2.09
   1  -5  -4   22.34    0.64
   1  -5  -4   22.51    0.63
  -1  -5   4   22.27    0.57
  -1  -5   4   23.56    0.64
   1  -5  -4   23.07    0.64
  -1  -5   4   23.13    0.61
   1  -5  -4   23.76    0.66
  -1   5   4   22.96    0.60
   1   5  -4   22.11    0.65
   1   5  -4   22.40    0.65
   1   5  -4   23.67    0.64
  -1   5   4   22.80    0.65
  -1   5   4   23.40    0.64
   0  -5   4   12.00    0.32
   0  -5  -4   10.88    0.37
   0  -5  -4   11.37    0.36
   0  -5  -4   11.37    0.33
   0  -5   4   11.28    0.35
   0  -5  -4   10.81    0.36
   0   5  -4   11.43    0.38
   0   5   4   11.15    0.34
   0   5   4   10.90    0.37
   0   5  -4   11.16    0.36
  -1  -5  -4  151.08    3.85
  -1  -5  -4  152.67    3.87
   1  -5   4  157.21    3.88
   1  -5   4  160.19    3.84
  -1  -5  -4  155.12    3.88
  -1   5  -4  157.54    3.87
   1   5   4  153.33    3.87
  -1   5  -4  162.72    3.84
  -1   5  -4  154.26    3.90
   1   5   4  154.57    3.88
   2  -5   4    0.03    0.11
   2  -5   4    0.15    0.08
  -2  -5  -4    0.10    0.08
  -2  -5  -4    0.19    0.13
  -2  -5  -4    0.10    0.09
  -2   5  -4    0.08    0.11
   2   5   4   -0.05    0.10
  -2   5  -4    0.16    0.09
  -2   5  -4    0.01    0.07
   2   5   4    0.08    0.09
  -3  -5  -4   31.52    0.92
  -3  -5  -4   31.59    0.89
   3  -5   4   31.49    0.88
   3  -5   4   32.60    0.92
  -3   5  -4   31.52    0.89
   3   5   4   30.70    0.84
   3   5   4   29.52    0.91
  -3   5  -4   29.82    0.88
  -4  -5  -4    1.15    0.20
   4  -5   4    1.56    0.21
  -4  -5  -4    1.33    0.25
   4  -5   4    1.54    0.23
   4   5   4    1.17    0.23
  -4   5  -4    1.20    0.19
  -4   5  -4    0.85    0.19
  -5  -5  -4    0.34    0.27
   5  -5   4   -0.25    0.25
  -5  -5  -4    0.02    0.20
   5  -5   4    0.31    0.21
  -5   5  -4    0.23    0.21
   5   5   4   -0.04    0.24
  -5   5  -4    0.07    0.20
   6  -5   4   -0.23    0.31
  -6  -5  -4    0.45    0.32
   6  -5   4    0.20    0.25
  -6  -5  -4    0.32    0.26
   6   5   4   -0.25    0.32
  -6   5  -4    0.16    0.30
  -6   5  -4    0.45    0.26
  -6  -6   4   -0.06    0.28
   6  -6  -4    0.31    0.29
  -6  -6   4    0.22    0.26
   6  -6  -4    0.52    0.26
   6   6  -4    0.30    0.26
  -6   6   4    0.03    0.26
  -6   6   4    0.07    0.24
  -5  -6   4    1.97    0.27
  -5  -6   4    2.05    0.28
   5  -6  -4    1.71    0.30
   5  -6  -4    1.77    0.26
  -5   6   4    2.17    0.28
   5   6  -4    2.18    0.29
   4  -6  -4    0.06    0.12
   4  -6  -4   -0.05    0.14
  -4  -6   4    0.04    0.14
   4  -6  -4   -0.03    0.16
  -4  -6   4    0.36    0.19
   4   6  -4    0.12    0.14
  -4   6   4    0.11    0.13
   4   6  -4    0.21    0.16
  -4   6   4    0.05    0.15
   3  -6  -4    8.95    0.29
   3  -6  -4    8.30    0.37
   3  -6  -4    8.15    0.31
   3  -6  -4    7.99    0.33
  -3  -6   4    7.64    0.31
  -3  -6   4    7.76    0.35
   3   6  -4    7.86    0.35
  -3   6   4    8.41    0.32
   3   6  -4    8.47    0.28
   3   6  -4    8.13    0.35
  -3   6   4    7.98    0.32
  -2  -6   4    4.34    0.22
   2  -6  -4    4.80    0.17
   2  -6  -4    4.59    0.24
  -2  -6   4    4.46    0.18
   2  -6  -4    4.22    0.21
   2  -6  -4    4.60    0.22
  -2  -6   4    4.50    0.22
  -2   6   4    4.52    0.22
   2   6  -4    4.39    0.22
  -2   6   4    4.77    0.17
   2   6  -4    4.71    0.25
   2   6  -4    4.77    0.21
  -2   6   4    4.47    0.22
   1  -6  -4   33.97    0.89
  -1  -6   4   32.41    0.88
   1  -6  -4   32.64    0.89
   1  -6  -4   33.80    0.88
  -1  -6   4   31.97    0.86
  -1   6   4   33.49    0.89
  -1   6   4   32.49    0.90
   1   6  -4   33.07    0.90
   1   6  -4   31.65    0.88
  -1   6   4   32.41    0.83
   1   6  -4   32.87    0.90
   0  -6  -4    0.95    0.11
   0  -6   4    1.14    0.09
   0  -6  -4    0.89    0.09
   0  -6  -4    0.70    0.10
   0  -6   4    1.10    0.11
   0   6   4    1.57    0.11
   0   6  -4    0.83    0.11
   0   6  -4    0.94    0.12
   0   6   4    0.85    0.12
  -1  -6  -4    3.14    0.18
   1  -6   4    3.17    0.19
  -1  -6  -4    3.31    0.16
   1  -6   4    2.99    0.14
  -1  -6  -4    3.00    0.17
   1   6   4    3.46    0.19
  -1   6  -4    3.06    0.13
  -1   6  -4    2.80    0.17
   1   6   4    3.28    0.17
  -1   6  -4    3.21    0.21
  -2  -6  -4   19.03    0.57
   2  -6   4   20.02    0.57
   2  -6   4   19.49    0.61
  -2  -6  -4   19.72    0.56
  -2  -6  -4   19.33    0.61
  -2   6  -4   19.35    0.55
  -2   6  -4   18.85    0.60
   2   6   4   19.40    0.57
  -2   6  -4   19.88    0.56
   2   6   4   19.13    0.59
   3  -6   4    2.12    0.23
  -3  -6  -4    2.05    0.23
   3  -6   4    2.18    0.19
  -3  -6  -4    1.62    0.18
  -3   6  -4    1.83    0.19
   3   6   4    1.79    0.21
   3   6   4    1.80    0.16
  -3   6  -4    1.88    0.19
   4  -6   4    0.25    0.17
  -4  -6  -4   -0.11    0.17
   4  -6   4   -0.11    0.20
  -4  -6  -4   -0.02    0.22
  -4   6  -4    0.10    0.17
   4   6   4   -0.12    0.18
  -4   6  -4    0.20    0.16
   5  -6   4    0.66    0.25
   5  -6   4    0.97    0.23
  -5  -6  -4    0.63    0.23
  -5  -6  -4    0.68    0.26
  -5   6  -4    0.83    0.25
  -5   6  -4    0.92    0.24
   5   6   4    0.47    0.29
  -6  -6  -4    0.13    0.28
  -6  -6  -4   -0.39    0.33
   6  -6   4   -0.06    0.24
   6  -6   4   -0.30    0.30
   6   6   4   -0.39    0.32
  -6   6  -4    0.24    0.29
  -6   6  -4    0.06    0.28
   6  -7  -4    1.76    0.33
  -6  -7   4    2.06    0.34
  -6  -7   4    2.25    0.33
   6  -7  -4    2.68    0.34
  -6   7   4    2.47    0.33
   6   7  -4    3.20    0.37
  -6   7   4    2.01    0.34
   5  -7  -4   17.46    0.63
   5  -7  -4   16.65    0.68
  -5  -7   4   17.03    0.64
  -5  -7   4   17.69    0.68
   5   7  -4   16.33    0.63
  -5   7   4   16.92    0.58
  -5   7   4   16.53    0.64
   4  -7  -4   86.87    2.30
   4  -7  -4   88.84    2.35
  -4  -7   4   88.90    2.33
  -4  -7   4   88.04    2.29
  -4   7   4   87.49    2.31
   4   7  -4   86.06    2.31
   4   7  -4   90.14    2.30
  -4   7   4   86.90    2.27
  -3  -7   4    0.25    0.10
  -3  -7   4    0.27    0.14
   3  -7  -4    0.18    0.08
   3  -7  -4    0.11    0.11
   3  -7  -4    0.30    0.13
   3  -7  -4    0.48    0.15
   3   7  -4    0.33    0.09
  -3   7   4    0.28    0.12
   3   7  -4    0.56    0.15
  -3   7   4    0.28    0.12
   3   7  -4    0.00    0.13
  -2  -7   4  151.04    3.80
   2  -7  -4  152.36    3.80
   2  -7  -4  153.17    3.79
   2  -7  -4  148.06    3.81
   2  -7  -4  154.43    3.73
  -2  -7   4  150.46    3.75
  -2  -7   4  150.84    3.79
  -2   7   4  149.83    3.73
   2   7  -4  156.29    3.78
  -2   7   4  153.47    3.80
   2   7  -4  153.21    3.81
   2   7  -4  150.57    3.80
  -2   7   4  149.00    3.79
  -1  -7   4  115.51    2.86
   1  -7  -4  117.03    2.89
   1  -7  -4  117.03    2.89
   1  -7  -4  113.53    2.88
  -1  -7   4  113.76    2.88
  -1   7   4  116.64    2.90
   1   7  -4  113.42    2.88
  -1   7   4  113.71    2.83
   1   7  -4  117.10    2.90
  -1   7   4  117.10    2.89
   1   7  -4  108.85    2.89
   0  -7  -4   15.04    0.46
   0  -7  -4   14.43    0.45
   0  -7   4   15.93    0.43
   0  -7  -4   15.04    0.44
   0  -7   4   14.68    0.45
   0   7   4   15.12    0.43
   0   7  -4   15.48    0.48
   0   7   4   15.12    0.47
   0   7   4   15.37    0.46
   0   7  -4   15.09    0.47
  -1  -7  -4   57.60    1.50
  -1  -7  -4   55.96    1.48
   1  -7   4   56.15    1.49
  -1  -7  -4   57.78    1.47
   1  -7   4   59.49    1.46
  -1   7  -4   59.26    1.44
  -1   7  -4   57.96    1.52
   1   7   4   56.15    1.49
   1   7   4   56.15    1.47
  -1   7  -4   56.08    1.48
  -2  -7  -4    1.48    0.13
  -2  -7  -4    1.18    0.13
   2  -7   4    1.39    0.13
   2  -7   4    1.45    0.18
  -2  -7  -4    1.35    0.17
  -2   7  -4    1.12    0.12
   2   7   4    1.25    0.14
  -2   7  -4    1.30    0.12
  -2   7  -4    0.94    0.15
   2   7   4    1.33    0.14
  -3  -7  -4   12.43    0.50
   3  -7   4   13.04    0.46
   3  -7   4   14.37    0.52
  -3  -7  -4   13.11    0.47
   3   7   4   12.82    0.43
  -3   7  -4   13.21    0.46
  -3   7  -4   13.56    0.49
   3   7   4   13.15    0.48
   4  -7   4    1.99    0.23
  -4  -7  -4    2.16    0.29
  -4  -7  -4    2.15    0.25
   4  -7   4    2.20    0.28
   4   7   4    2.27    0.29
  -4   7  -4    1.91    0.23
  -4   7  -4    2.47    0.25
  -5  -7  -4    3.05    0.36
   5  -7   4    2.44    0.31
   5  -7   4    2.34    0.28
  -5  -7  -4    2.44    0.30
  -5   7  -4    2.50    0.31
   5   7   4    2.30    0.33
  -5   7  -4    2.42    0.29
   6  -7   4    1.25    0.29
  -6  -7  -4    1.52    0.33
   6  -7   4    1.61    0.34
  -6   7  -4    1.58    0.50
  -6   7  -4    1.26    0.30
   6  -8  -4    0.23    0.28
  -6  -8   4    0.48    0.31
   6  -8  -4    0.38    0.28
  -6   8   4   -0.04    0.30
   6   8  -4    0.45    0.26
  -6   8   4    0.14    0.28
   5  -8  -4    1.81    0.31
  -5  -8   4    1.71    0.28
  -5  -8   4    2.07    0.26
   5  -8  -4    1.72    0.25
  -5   8   4    1.56    0.21
  -5   8   4    1.78    0.27
   5   8  -4    1.98    0.27
  -4  -8   4    1.18    0.23
   4  -8  -4    0.85    0.23
   4  -8  -4    1.26    0.20
  -4  -8   4    1.02    0.19
   4   8  -4    1.14    0.20
  -4   8   4    0.73    0.21
   4   8  -4    1.03    0.22
  -4   8   4    0.76    0.18
   3  -8  -4   20.12    0.66
  -3  -8   4   20.01    0.64
  -3  -8   4   19.65    0.59
   3  -8  -4   19.92    0.63
  -3   8   4   20.82    0.63
  -3   8   4   20.38    0.61
   3   8  -4   19.90    0.64
   3   8  -4   20.21    0.65
   2  -8  -4   42.91    1.16
   2  -8  -4   41.26    1.14
  -2  -8   4   41.13    1.13
   2  -8  -4   42.36    1.06
  -2  -8   4   42.99    1.14
   2  -8  -4   42.80    1.14
  -2  -8   4   42.06    1.08
  -2   8   4   41.24    1.14
   2   8  -4   41.69    1.14
  -2   8   4   41.48    1.06
   2   8  -4   44.11    1.13
  -2   8   4   42.68    1.14
   2   8  -4   43.50    1.16
  -1  -8   4    0.82    0.10
  -1  -8   4    0.79    0.11
   1  -8  -4    1.09    0.12
   1  -8  -4    1.05    0.12
   1  -8  -4    1.19    0.13
   1   8  -4    0.88    0.12
  -1   8   4    1.10    0.08
  -1   8   4    0.78    0.11
   1   8  -4    0.98    0.13
  -1   8   4    0.81    0.13
   1   8  -4    0.77    0.12
   0  -8  -4   43.26    1.17
   0  -8   4   44.84    1.17
   0  -8  -4   43.96    1.16
   0  -8  -4   45.69    1.18
   0  -8   4   46.13    1.15
   0   8   4   44.22    1.13
   0   8   4   45.28    1.19
   0   8   4   44.35    1.17
   0   8  -4   42.44    1.18
   1  -8   4    6.80    0.28
  -1  -8  -4    6.31    0.28
  -1  -8  -4    6.85    0.26
   1  -8   4    7.14    0.25
  -1  -8  -4    6.64    0.26
  -1   8  -4    7.30    0.22
  -1   8  -4    6.96    0.30
  -1   8  -4    6.45    0.27
   1   8   4    6.95    0.26
   1   8   4    6.92    0.28
   1   8   4    6.47    0.25
  -2  -8  -4   11.98    0.44
   2  -8   4   11.88    0.40
  -2  -8  -4   11.74    0.40
   2  -8   4   11.96    0.45
  -2  -8  -4   11.99    0.38
   2   8   4   11.67    0.42
  -2   8  -4   11.94    0.38
   2   8   4   11.98    0.41
   2   8   4   12.43    0.37
  -2   8  -4   11.95    0.38
  -2   8  -4   12.50    0.45
  -3  -8  -4    2.82    0.23
   3  -8   4    2.99    0.25
  -3  -8  -4    3.06    0.28
   3  -8   4    3.11    0.24
  -3   8  -4    2.56    0.23
   3   8   4    3.22    0.26
   3   8   4    3.19    0.23
  -3   8  -4    2.97    0.23
   4  -8   4    3.80    0.31
  -4  -8  -4    4.00    0.33
   4  -8   4    4.98    0.39
  -4  -8  -4    4.70    0.37
  -4   8  -4    4.05    0.30
   4   8   4    4.70    0.38
  -4   8  -4    4.45    0.33
  -5  -8  -4    0.07    0.25
   5  -8   4   -0.32    0.20
   5  -8   4   -0.26    0.22
  -5  -8  -4    0.01    0.22
   5   8   4   -0.46    0.26
  -5   8  -4   -0.25    0.22
   6  -9  -4    2.49    0.34
   6  -9  -4    2.72    0.41
  -6  -9   4    2.13    0.38
  -6   9   4    2.78    0.37
   6   9  -4    2.34    0.33
   5  -9  -4    3.82    0.39
  -5  -9   4    3.39    0.34
   5  -9  -4    3.08    0.30
   5   9  -4    2.81    0.30
  -5   9   4    3.11    0.32
  -5   9   4    3.03    0.26
   4  -9  -4   21.32    0.76
  -4  -9   4   21.97    0.73
  -4  -9   4   22.46    0.69
   4  -9  -4   21.57    0.71
   4   9  -4   21.55    0.71
  -4   9   4   22.22    0.73
  -4   9   4   21.97    0.69
   4   9  -4   21.70    0.72
  -3  -9   4    7.25    0.29
   3  -9  -4    6.06    0.34
   3  -9  -4    6.97    0.33
  -3  -9   4    6.65    0.32
  -3   9   4    7.39    0.31
   3   9  -4    6.97    0.35
   3   9  -4    7.30    0.33
  -3   9   4    7.06    0.31
   2  -9  -4   29.69    0.87
   2  -9  -4   30.05    0.85
  -2  -9   4   28.78    0.84
  -2  -9   4   29.64    0.85
   2  -9  -4   30.90    0.86
  -2  -9   4   31.07    0.79
   2   9  -4   29.35    0.85
  -2   9   4   30.46    0.85
   2   9  -4   30.08    0.87
   2   9  -4   31.08    0.84
  -2   9   4   30.62    0.85
  -1  -9   4   24.49    0.68
   1  -9  -4   24.31    0.69
   1  -9  -4   23.31    0.69
  -1  -9   4   24.21    0.59
  -1  -9   4   23.68    0.67
   1  -9  -4   24.04    0.69
   1   9  -4   23.83    0.68
  -1   9   4   24.00    0.70
   1   9  -4   23.63    0.70
   1   9  -4   23.45    0.70
  -1   9   4   23.87    0.60
  -1   9   4   23.27    0.68
   0  -9  -4   90.55    2.36
   0  -9  -4   92.50    2.35
   0  -9   4   91.31    2.34
   0  -9  -4   91.67    2.35
   0  -9   4   94.90    2.33
   0   9  -4   93.98    2.38
   0   9   4   93.52    2.35
   0   9   4   93.55    2.37
   0   9   4   94.46    2.30
   0   9  -4   90.53    2.36
  -1  -9  -4   35.75    0.97
   1  -9   4   36.20    0.97
  -1  -9  -4   34.91    0.96
   1  -9   4   36.19    0.95
   1  -9   4   33.95    0.91
   1   9   4   35.93    0.99
  -1   9  -4   36.19    0.97
   1   9   4   35.41    0.95
   1   9   4   36.30    0.95
  -1   9  -4   36.27    0.92
   2  -9   4    0.55    0.13
  -2  -9  -4    0.69    0.13
  -2  -9  -4    0.56    0.11
  -2  -9  -4    0.59    0.14
   2  -9   4    0.55    0.14
  -2   9  -4    0.46    0.15
  -2   9  -4    0.49    0.11
   2   9   4    0.67    0.13
   2   9   4    0.74    0.14
   2   9   4    0.74    0.11
  -2   9  -4    0.83    0.11
  -3  -9  -4    7.29    0.38
  -3  -9  -4    7.06    0.35
   3  -9   4    7.88    0.39
   3  -9   4    7.07    0.34
  -3   9  -4    7.15    0.32
  -3   9  -4    6.92    0.36
   3   9   4    7.23    0.33
   3   9   4    7.54    0.37
  -4  -9  -4   10.48    0.50
   4  -9   4   11.45    0.52
   4  -9   4   11.25    0.49
  -4  -9  -4   10.61    0.54
  -4   9  -4   10.90    0.46
   4   9   4    9.79    0.51
  -4   9  -4   10.68    0.47
   5  -9   4    0.03    0.26
   5  -9   4    0.03    0.23
  -5  -9  -4    0.35    0.30
  -5  -9  -4    0.08    0.22
  -5   9  -4   -0.06    0.23
   5   9   4   -0.08    0.27
  -6 -10   4    2.41    0.39
   6 -10  -4    2.29    0.35
   6 -10  -4    2.31    0.40
  -6  10   4    2.41    0.38
   6  10  -4    2.08    0.33
  -5 -10   4    0.18    0.25
   5 -10  -4    0.15    0.24
   5 -10  -4    0.28    0.24
   5  10  -4    0.14    0.21
  -5  10   4    0.28    0.25
  -5  10   4    0.09    0.18
   4 -10  -4    1.49    0.24
  -4 -10   4    1.61    0.25
   4 -10  -4    1.59    0.27
  -4  10   4    1.68    0.22
   4  10  -4    1.13    0.21
   4  10  -4    1.20    0.22
   3 -10  -4   21.24    0.70
  -3 -10   4   23.15    0.71
   3 -10  -4   21.86    0.73
   3  10  -4   21.86    0.69
  -3  10   4   21.96    0.69
   3  10  -4   22.35    0.71
  -3  10   4   21.55    0.66
   2 -10  -4   -0.09    0.12
  -2 -10   4    0.01    0.11
  -2 -10   4    0.14    0.11
   2 -10  -4   -0.11    0.11
  -2 -10   4   -0.01    0.11
   2 -10  -4    0.11    0.13
   2  10  -4   -0.07    0.12
   2  10  -4    0.07    0.13
  -2  10   4   -0.07    0.12
  -2  10   4   -0.03    0.12
   2  10  -4   -0.04    0.10
   1 -10  -4    3.10    0.20
  -1 -10   4    3.41    0.21
  -1 -10   4    3.21    0.19
   1 -10  -4    2.99    0.20
   1 -10  -4    2.94    0.20
   1  10  -4    3.24    0.22
  -1  10   4    2.77    0.22
  -1  10   4    2.85    0.19
   1  10  -4    3.21    0.21
   1  10  -4    3.25    0.22
   0 -10   4    2.79    0.19
   0 -10  -4    2.43    0.18
   0 -10  -4    2.66    0.18
   0 -10  -4    2.59    0.21
   0 -10   4    2.74    0.17
   0 -10   4    2.08    0.11
   0  10   4    2.62    0.20
   0  10   4    2.42    0.17
   0  10  -4    2.57    0.19
   0  10  -4    2.47    0.20
   0  10   4    2.57    0.11
   1 -10   4    7.09    0.24
  -1 -10  -4    7.28    0.29
   1 -10   4    7.69    0.29
  -1 -10  -4    7.38    0.30
   1 -10   4    7.93    0.31
  -1 -10  -4    7.54    0.32
   1  10   4    7.72    0.32
   1  10   4    7.75    0.29
  -1  10  -4    7.22    0.30
   1  10   4    7.65    0.27
  -1  10  -4    7.78    0.24
  -2 -10  -4    7.01    0.32
  -2 -10  -4    7.33    0.28
   2 -10   4    7.42    0.28
   2 -10   4    7.54    0.35
   2 -10   4    7.78    0.31
  -2 -10  -4    7.06    0.35
   2  10   4    6.57    0.31
   2  10   4    7.57    0.28
   2  10   4    7.40    0.33
  -2  10  -4    7.44    0.29
  -2  10  -4    7.83    0.37
  -2  10  -4    7.33    0.27
   3 -10   4    0.50    0.16
  -3 -10  -4    0.29    0.16
  -3 -10  -4    0.30    0.19
   3 -10   4    0.44    0.19
   3  10   4    0.42    0.17
   3  10   4    0.35    0.15
  -3  10  -4    0.40    0.14
  -3  10  -4    0.37    0.19
   4 -10   4    0.27    0.19
  -4 -10  -4    0.12    0.25
   4 -10   4    0.42    0.23
  -4 -10  -4    0.21    0.21
  -4  10  -4    0.39    0.22
   4  10   4    0.26    0.20
  -4  10  -4    0.65    0.20
   5 -10   4    0.07    0.23
  -5 -10  -4    0.13    0.26
   5 -10   4    0.15    0.25
  -5 -10  -4    0.13    0.25
  -5  10  -4    0.31    0.23
   5  10   4    0.56    0.26
   5 -11  -4    5.41    0.40
   5 -11  -4    5.19    0.45
  -5 -11   4    5.55    0.43
  -5  11   4    5.39    0.42
  -5  11   4    5.02    0.36
   5  11  -4    5.53    0.43
  -4 -11   4   29.37    0.92
   4 -11  -4   28.59    0.90
   4 -11  -4   28.62    0.94
   4  11  -4   30.12    0.92
   4  11  -4   28.52    0.91
  -4  11   4   28.36    0.88
   3 -11  -4    5.74    0.36
   3 -11  -4    6.43    0.33
  -3 -11   4    5.39    0.31
  -3 -11   4    6.21    0.33
  -3  11   4    6.11    0.29
  -3  11   4    6.02    0.33
   3  11  -4    5.98    0.33
   3  11  -4    6.03    0.32
  -2 -11   4  122.82    3.17
  -2 -11   4  125.41    3.18
   2 -11  -4  123.67    3.21
   2 -11  -4  125.41    3.19
   2  11  -4  129.00    3.19
  -2  11   4  123.89    3.18
   2  11  -4  123.86    3.21
   2  11  -4  129.13    3.18
  -2  11   4  127.61    3.19
  -1 -11   4   27.67    0.79
  -1 -11   4   29.29    0.80
   1 -11  -4   28.68    0.81
   1 -11  -4   27.53    0.81
   1 -11  -4   28.45    0.82
  -1  11   4   28.61    0.82
  -1  11   4   28.64    0.81
   1  11  -4   29.01    0.80
   1  11  -4   27.39    0.83
   1  11  -4   27.12    0.83
   0 -11   4    8.27    0.31
   0 -11  -4    8.73    0.33
   0 -11  -4    7.46    0.32
   0 -11   4    7.88    0.31
   0 -11  -4    8.61    0.32
   0  11   4    7.99    0.33
   0  11   4    7.88    0.27
   0  11   4    8.72    0.32
   0  11  -4    8.27    0.33
   0  11  -4    8.06    0.35
   1 -11   4  101.99    2.52
  -1 -11  -4  102.19    2.59
   1 -11   4  103.07    2.57
  -1 -11  -4  100.39    2.60
   1 -11   4   99.65    2.58
  -1 -11  -4  101.47    2.57
   1  11   4  100.51    2.60
  -1  11  -4  103.70    2.59
  -1  11  -4  100.76    2.52
   1  11   4  101.44    2.57
  -1  11  -4   99.77    2.62
   1  11   4  103.33    2.54
   2 -11   4    0.15    0.12
   2 -11   4    0.07    0.09
   2 -11   4    0.19    0.14
  -2 -11  -4    0.05    0.16
  -2 -11  -4    0.12    0.10
  -2 -11  -4    0.05    0.13
  -2  11  -4    0.09    0.17
  -2  11  -4    0.02    0.11
   2  11   4    0.01    0.10
   2  11   4    0.09    0.12
   2  11   4   -0.04    0.12
  -2  11  -4    0.11    0.10
  -3 -11  -4   25.60    0.83
   3 -11   4   28.08    0.84
   3 -11   4   25.71    0.80
  -3 -11  -4   26.15    0.81
   3  11   4   25.69    0.79
  -3  11  -4   27.31    0.85
  -3  11  -4   25.51    0.77
   3  11   4   26.01    0.81
  -4 -11  -4    0.65    0.23
   4 -11   4    0.21    0.19
  -4 -11  -4    0.49    0.24
   4 -11   4    0.36    0.22
   4  11   4    0.61    0.23
  -4  11  -4    0.02    0.19
  -4  11  -4    0.48    0.23
  -5 -11  -4    0.32    0.27
   5 -11   4    0.12    0.26
   5 -11   4    0.11    0.24
  -5 -11  -4    0.21    0.29
  -5  11  -4   -0.01    0.24
   5  11   4    0.19    0.26
  -5  11  -4    0.41    0.25
   5 -12  -4    1.64    0.34
  -5 -12   4    1.99    0.30
   5 -12  -4    2.22    0.32
  -5  12   4    1.77    0.26
  -5  12   4    1.42    0.28
   5  12  -4    1.87    0.29
  -4 -12   4    0.93    0.22
   4 -12  -4    1.04    0.22
   4 -12  -4    1.06    0.26
  -4  12   4    1.42    0.23
   4  12  -4    1.10    0.23
   4  12  -4    0.98    0.21
  -3 -12   4    8.08    0.39
   3 -12  -4    7.65    0.42
  -3 -12   4    7.60    0.39
   3 -12  -4    6.83    0.36
  -3  12   4    7.52    0.38
   3  12  -4    7.63    0.41
  -3  12   4    7.89    0.34
   3  12  -4    8.03    0.38
   2 -12  -4   16.04    0.55
  -2 -12   4   15.86    0.53
  -2 -12   4   15.74    0.53
   2 -12  -4   15.83    0.56
   2  12  -4   16.38    0.53
  -2  12   4   15.53    0.53
  -2  12   4   16.31    0.54
   2  12  -4   16.06    0.58
   2  12  -4   17.28    0.53
   1 -12  -4   14.18    0.48
   1 -12  -4   13.28    0.47
   1 -12  -4   13.62    0.48
  -1 -12   4   13.96    0.46
  -1 -12   4   13.34    0.45
   1  12  -4   14.07    0.50
   1  12  -4   13.63    0.46
  -1  12   4   14.02    0.49
   1  12  -4   14.37    0.50
  -1  12   4   14.18    0.48
   0 -12   4   25.90    0.72
   0 -12  -4   24.46    0.74
   0 -12  -4   25.00    0.75
   0 -12   4   25.79    0.72
   0 -12  -4   24.76    0.72
   0  12   4   24.72    0.72
   0  12   4   25.55    0.75
   0  12  -4   24.30    0.76
   0  12  -4   24.68    0.74
   1 -12   4    0.05    0.12
   1 -12   4    0.15    0.11
  -1 -12  -4    0.15    0.11
  -1 -12  -4    0.15    0.13
  -1 -12  -4    0.09    0.12
  -1  12  -4    0.20    0.14
  -1  12  -4    0.19    0.11
   1  12   4    0.09    0.08
   1  12   4    0.18    0.13
   1  12   4   -0.05    0.11
  -2 -12  -4   11.39    0.46
   2 -12   4   10.32    0.41
  -2 -12  -4   10.90    0.43
  -2 -12  -4   10.56    0.37
   2 -12   4   11.45    0.44
  -2  12  -4   10.76    0.45
   2  12   4   10.62    0.40
   2  12   4   10.76    0.43
  -2  12  -4   11.07    0.37
  -2  12  -4   10.83    0.39
   2  12   4   10.61    0.38
  -3 -12  -4    0.52    0.22
  -3 -12  -4    0.45    0.19
   3 -12   4    0.50    0.18
   3 -12   4    0.45    0.19
   3  12   4    0.32    0.17
  -3  12  -4    0.36    0.19
  -3  12  -4    0.38    0.15
   3  12   4    0.34    0.17
   4 -12   4    0.94    0.24
   4 -12   4    0.58    0.22
  -4 -12  -4    0.87    0.24
  -4 -12  -4    0.55    0.25
   4  12   4    0.68    0.24
  -4  12  -4    1.07    0.22
  -4  12  -4    1.05    0.26
  -5 -12  -4    0.20    0.28
  -5 -12  -4    0.28    0.31
   5 -12   4   -0.14    0.24
  -5  12  -4    0.65    0.27
   5  12   4   -0.17    0.28
  -5  12  -4    0.17    0.25
  -5 -13   4    0.25    0.28
   5 -13  -4    0.23    0.30
   5 -13  -4    0.13    0.25
  -5  13   4    0.41    0.28
   5  13  -4    0.39    0.26
  -5  13   4    0.18    0.22
  -4 -13   4   22.30    0.77
   4 -13  -4   22.22    0.77
   4 -13  -4   22.94    0.83
   4  13  -4   20.47    0.74
  -4  13   4   22.02    0.74
   4  13  -4   22.17    0.77
   3 -13  -4    6.47    0.40
  -3 -13   4    5.30    0.32
  -3 -13   4    5.78    0.36
   3 -13  -4    6.32    0.35
   3  13  -4    6.18    0.36
  -3  13   4    6.60    0.34
   3  13  -4    5.60    0.32
  -3  13   4    5.97    0.31
   2 -13  -4   31.04    0.92
  -2 -13   4   31.33    0.90
  -2 -13   4   30.36    0.90
   2 -13  -4   31.22    0.94
  -2  13   4   31.36    0.90
   2  13  -4   30.95    0.90
   2  13  -4   29.96    0.90
  -2  13   4   32.66    0.92
   2  13  -4   32.06    0.95
   1 -13  -4   51.50    1.41
  -1 -13   4   50.44    1.37
  -1 -13   4   52.49    1.38
   1 -13  -4   50.75    1.40
   1  13  -4   52.51    1.38
   1  13  -4   52.32    1.42
  -1  13   4   51.94    1.40
   1  13  -4   51.74    1.42
  -1  13   4   51.02    1.39
   0 -13  -4    4.82    0.25
   0 -13   4    4.98    0.26
   0 -13  -4    4.93    0.27
   0 -13   4    4.77    0.26
   0 -13  -4    4.59    0.28
   0  13  -4    4.88    0.29
   0  13   4    4.98    0.30
   0  13  -4    4.75    0.31
   0  13   4    5.30    0.26
   1 -13   4   27.95    0.82
  -1 -13  -4   28.75    0.85
  -1 -13  -4   28.48    0.81
   1 -13   4   28.98    0.82
  -1 -13  -4   28.33    0.84
   1  13   4   28.34    0.80
   1  13   4   28.23    0.85
  -1  13  -4   27.90    0.83
  -1  13  -4   28.66    0.87
   2 -13   4    0.16    0.16
  -2 -13  -4    0.02    0.16
   2 -13   4    0.13    0.13
  -2 -13  -4    0.07    0.16
   2  13   4    0.12    0.12
   2  13   4    0.06    0.15
  -2  13  -4   -0.09    0.18
  -2  13  -4   -0.01    0.12
   3 -13   4    7.16    0.40
  -3 -13  -4    6.24    0.38
   3 -13   4    6.30    0.36
   3 -13   4    6.38    0.31
  -3 -13  -4    6.30    0.39
   3  13   4    5.54    0.35
  -3  13  -4    5.99    0.39
   3  13   4    6.09    0.35
  -4 -13  -4    0.09    0.24
   4 -13   4   -0.06    0.21
   4 -13   4    0.11    0.21
  -4 -13  -4    0.05    0.22
  -4  13  -4    0.20    0.25
  -5 -13  -4    1.61    0.31
   5 -13   4    1.81    0.32
  -5 -13  -4    1.98    0.35
   5  13   4    1.33    0.33
  -5  13  -4    2.09    0.32
   5 -14  -4    9.46    0.54
  -5 -14   4    8.58    0.56
   5 -14  -4    9.04    0.56
  -5  14   4    9.15    0.53
  -5  14   4    8.34    0.45
   5  14  -4    8.48    0.49
   4 -14  -4    2.22    0.29
   4 -14  -4    1.60    0.30
  -4 -14   4    1.76    0.29
  -4  14   4    1.68    0.26
   4  14  -4    1.79    0.26
   4  14  -4    1.96    0.27
  -3 -14   4   27.40    0.83
  -3 -14   4   28.01    0.85
   3 -14  -4   26.21    0.84
   3 -14  -4   27.11    0.88
   3  14  -4   25.57    0.82
   3  14  -4   27.89    0.87
  -3  14   4   25.87    0.83
  -3  14   4   26.69    0.81
   2 -14  -4    0.28    0.18
  -2 -14   4    0.43    0.16
   2 -14  -4    0.37    0.16
  -2 -14   4    0.62    0.18
   2  14  -4    0.46    0.16
   2  14  -4    0.73    0.18
   2  14  -4    0.34    0.18
  -2  14   4    0.56    0.17
  -2  14   4    0.34    0.17
  -1 -14   4   39.83    1.08
   1 -14  -4   38.61    1.11
   1 -14  -4   39.84    1.13
  -1 -14   4   38.99    1.09
  -1  14   4   39.00    1.11
  -1  14   4   38.41    1.10
   1  14  -4   40.80    1.13
   1  14  -4   39.35    1.14
   1  14  -4   39.50    1.09
   0 -14  -4   45.06    1.25
   0 -14  -4   45.38    1.25
   0 -14   4   45.67    1.21
   0 -14   4   45.19    1.22
   0  14   4   44.44    1.22
   0  14   4   43.99    1.25
   0  14  -4   45.09    1.26
   0  14  -4   45.40    1.28
   1 -14   4   25.44    0.74
   1 -14   4   23.94    0.72
  -1 -14  -4   23.86    0.75
  -1 -14  -4   24.68    0.76
   1  14   4   24.81    0.76
  -1  14  -4   23.72    0.77
  -1  14  -4   24.48    0.75
   1  14   4   23.54    0.71
   2 -14   4   13.36    0.50
  -2 -14  -4   12.30    0.53
  -2 -14  -4   13.92    0.53
   2 -14   4   14.22    0.52
   2  14   4   13.90    0.47
  -2  14  -4   13.51    0.56
  -2  14  -4   13.77    0.49
   2  14   4   13.72    0.53
   3 -14   4   11.53    0.50
  -3 -14  -4   13.28    0.52
  -3 -14  -4   11.14    0.52
   3 -14   4   12.18    0.52
   3  14   4   11.18    0.47
   3  14   4   12.09    0.50
  -3  14  -4   11.52    0.53
  -4 -14  -4    3.77    0.35
   4 -14   4    3.76    0.34
  -4 -14  -4    4.61    0.40
   4  14   4    3.33    0.33
  -4  14  -4    4.41    0.39
  -5 -14  -4    1.70    0.37
  -5 -14  -4    1.10    0.31
   5 -14   4    1.97    0.33
   5  14   4    1.18    0.31
  -5  14  -4    1.53    0.32
   5 -15  -4    0.38    0.33
   5 -15  -4    0.20    0.24
  -5 -15   4   -0.12    0.25
  -5  15   4    0.11    0.26
   5  15  -4    0.01    0.24
  -5  15   4    0.08    0.24
   4 -15  -4    0.88    0.26
   4 -15  -4    0.89    0.28
  -4 -15   4    0.99    0.26
  -4 -15   4    0.66    0.25
   4  15  -4    1.02    0.27
  -4  15   4    0.40    0.24
   4  15  -4    0.55    0.24
   3 -15  -4   -0.14    0.18
  -3 -15   4    0.06    0.17
  -3 -15   4    0.44    0.18
   3 -15  -4   -0.01    0.20
   3  15  -4    0.21    0.20
  -3  15   4    0.12    0.17
   3  15  -4    0.16    0.17
  -3  15   4    0.20    0.20
   2 -15  -4    2.39    0.25
  -2 -15   4    2.54    0.23
  -2 -15   4    2.62    0.24
   2 -15  -4    2.87    0.28
  -2  15   4    2.68    0.24
  -2  15   4    2.43    0.24
   2  15  -4    2.50    0.28
   2  15  -4    2.70    0.24
  -1 -15   4    8.60    0.37
  -1 -15   4    8.37    0.35
   1 -15  -4    8.54    0.40
   1 -15  -4    8.19    0.38
   1  15  -4    6.86    0.38
   1  15  -4    7.82    0.39
  -1  15   4    8.72    0.37
  -1  15   4    8.31    0.38
   1  15  -4    8.30    0.36
   0 -15  -4   22.45    0.71
   0 -15   4   21.06    0.66
   0 -15   4   22.28    0.68
   0 -15  -4   23.21    0.71
   0  15   4   22.00    0.71
   0  15  -4   21.82    0.71
   0  15   4   21.53    0.68
   0  15  -4   21.37    0.73
  -1 -15  -4   16.91    0.60
  -1 -15  -4   16.58    0.59
   1 -15   4   17.35    0.57
   1 -15   4   16.45    0.55
  -1  15  -4   16.70    0.63
   1  15   4   16.82    0.59
  -1  15  -4   16.94    0.59
   1  15   4   16.75    0.54
  -2 -15  -4    0.16    0.18
  -2 -15  -4    0.13    0.18
   2 -15   4    0.04    0.16
   2 -15   4    0.15    0.17
   2  15   4   -0.05    0.19
  -2  15  -4    0.16    0.19
  -2  15  -4    0.07    0.15
   3 -15   4    7.58    0.41
  -3 -15  -4    6.91    0.43
  -3 -15  -4    6.86    0.42
   3  15   4    7.09    0.37
   3  15   4    7.69    0.42
  -3  15  -4    6.58    0.47
  -4 -15  -4    3.55    0.38
  -4 -15  -4    2.97    0.35
   4 -15   4    3.28    0.34
   4  15   4    3.16    0.33
  -4  15  -4    2.81    0.36
  -5 -16   4    1.11    0.31
   5 -16  -4    2.24    0.40
   5 -16  -4    1.04    0.32
  -5 -16   4    1.22    0.33
  -5  16   4    0.99    0.35
  -5  16   4    1.58    0.29
   5  16  -4    1.89    0.33
  -4 -16   4    1.54    0.30
   4 -16  -4    1.18    0.29
  -4 -16   4    1.20    0.28
   4 -16  -4    1.04    0.30
   4  16  -4    1.31    0.27
  -4  16   4    1.70    0.28
   4  16  -4    1.24    0.27
  -3 -16   4   34.83    1.04
  -3 -16   4   35.01    1.06
   3 -16  -4   35.70    1.10
   3 -16  -4   33.69    1.06
   3  16  -4   36.75    1.11
   3  16  -4   35.44    1.05
  -3  16   4   33.73    1.02
  -3  16   4   35.08    1.06
   2 -16  -4    7.61    0.39
  -2 -16   4    7.26    0.37
   2 -16  -4    7.45    0.43
  -2 -16   4    8.38    0.40
  -2  16   4    7.72    0.40
  -2  16   4    7.67    0.38
   2  16  -4    7.40    0.38
   2  16  -4    7.18    0.41
  -1 -16   4   16.85    0.56
  -1 -16   4   18.92    0.59
   1 -16  -4   17.30    0.63
   1 -16  -4   17.73    0.60
   1  16  -4   17.57    0.62
  -1  16   4   17.21    0.62
  -1  16   4   16.58    0.58
   1  16  -4   16.24    0.62
   0 -16  -4   16.52    0.58
   0 -16   4   17.01    0.54
   0 -16   4   17.15    0.57
   0 -16  -4   16.28    0.57
   0  16   4   16.58    0.56
   0  16  -4   16.20    0.60
   0  16   4   16.07    0.58
   0  16  -4   15.32    0.58
  -1 -16  -4    4.11    0.31
   1 -16   4    3.53    0.29
   1 -16   4    4.11    0.27
  -1 -16  -4    3.89    0.32
   1  16   4    3.82    0.26
  -1  16  -4    3.83    0.31
  -1  16  -4    4.06    0.31
   1  16   4    4.08    0.32
   2 -16   4   17.20    0.63
  -2 -16  -4   18.67    0.68
  -2 -16  -4   18.92    0.66
  -2  16  -4   17.93    0.67
   2  16   4   18.51    0.67
  -2  16  -4   18.39    0.62
  -3 -16  -4    1.50    0.29
  -3 -16  -4    0.88    0.24
   3 -16   4    1.21    0.25
  -3  16  -4    0.97    0.26
   3  16   4    1.44    0.26
  -4 -16  -4   -0.26    0.26
   4 -16   4    0.27    0.25
  -4 -16  -4    0.44    0.27
   4  16   4    0.01    0.21
  -4  16  -4    0.67    0.31
   4 -17  -4    2.23    0.36
  -4 -17   4    2.80    0.34
   4 -17  -4    2.24    0.31
  -4 -17   4    2.23    0.31
   4  17  -4    2.93    0.37
  -4  17   4    3.22    0.33
   4  17  -4    2.57    0.30
  -3 -17   4    1.85    0.27
  -3 -17   4    1.59    0.25
   3 -17  -4    1.54    0.25
   3 -17  -4    1.62    0.29
  -3  17   4    1.35    0.24
   3  17  -4    1.51    0.25
   3  17  -4    1.62    0.30
  -3  17   4    1.63    0.23
  -2 -17   4    0.18    0.17
  -2 -17   4    0.29    0.19
   2 -17  -4    0.21    0.21
   2 -17  -4    0.08    0.21
   2  17  -4    0.24    0.18
  -2  17   4    0.68    0.20
   2  17  -4    0.07    0.20
  -2  17   4    0.31    0.18
  -1 -17   4    3.32    0.26
  -1 -17   4    3.36    0.26
   1 -17  -4    2.77    0.28
   1 -17  -4    3.17    0.28
   1  17  -4    2.46    0.28
   1  17  -4    3.85    0.31
  -1  17   4    2.69    0.28
  -1  17   4    2.97    0.26
   0 -17  -4    2.63    0.25
   0 -17   4    2.69    0.22
   0 -17   4    3.10    0.26
   0 -17  -4    2.94    0.28
   0  17  -4    2.72    0.29
   0  17   4    2.71    0.27
   0  17   4    2.83    0.25
   0  17  -4    3.22    0.30
  -1 -17  -4    5.46    0.35
  -1 -17  -4    5.52    0.37
   1 -17   4    6.32    0.33
   1 -17   4    6.19    0.33
   1  17   4    6.35    0.32
  -1  17  -4    5.12    0.37
   1  17   4    6.32    0.38
  -1  17  -4    6.25    0.37
  -2 -17  -4   -0.04    0.18
  -2 -17  -4    0.17    0.21
   2 -17   4    0.00    0.17
   2  17   4   -0.08    0.19
  -2  17  -4    0.36    0.18
  -2  17  -4    0.29    0.23
  -3 -17  -4    2.21    0.30
  -3 -17  -4    2.44    0.31
   3 -17   4    2.03    0.27
  -3  17  -4    2.17    0.31
   3  17   4    2.01    0.28
   4 -17   4    0.89    0.29
  -4 -17  -4    0.34    0.28
  -4 -17  -4    0.59    0.31
  -4  17  -4    0.57    0.28
  -4 -18   4    1.00    0.25
   4 -18  -4    0.83    0.29
   4 -18  -4    0.85    0.29
  -4 -18   4    1.16    0.29
  -4  18   4    1.40    0.29
   4  18  -4    1.00    0.32
   4  18  -4    0.82    0.27
   3 -18  -4   26.51    0.94
  -3 -18   4   26.51    0.86
   3 -18  -4   26.74    0.90
  -3 -18   4   26.46    0.89
   3  18  -4   25.56    0.84
   3  18  -4   26.79    0.95
  -3  18   4   25.60    0.84
  -3  18   4   26.86    0.89
   2 -18  -4    5.03    0.37
  -2 -18   4    4.22    0.32
  -2 -18   4    4.32    0.33
   2 -18  -4    4.97    0.35
   2  18  -4    4.48    0.38
   2  18  -4    4.03    0.33
  -2  18   4    4.99    0.38
  -2  18   4    4.48    0.36
   1 -18  -4   35.28    1.07
  -1 -18   4   34.07    0.98
  -1 -18   4   34.35    1.02
   1 -18  -4   33.31    1.02
   1  18  -4   33.23    1.05
  -1  18   4   34.67    1.02
  -1  18   4   33.10    1.04
   1  18  -4   35.15    1.06
   0 -18   4   29.20    0.84
   0 -18   4   29.50    0.88
   0 -18  -4   29.84    0.93
   0 -18  -4   27.81    0.90
   0  18   4   28.06    0.86
   0  18   4   28.78    0.92
   0  18  -4   26.32    0.90
   0  18  -4   29.66    0.94
   1 -18   4    5.61    0.36
  -1 -18  -4    5.50    0.39
  -1 -18  -4    5.79    0.39
  -1  18  -4    5.86    0.39
   1  18   4    5.46    0.32
   1  18   4    5.87    0.39
  -1  18  -4    5.85    0.38
   2 -18   4   15.46    0.60
  -2 -18  -4   16.06    0.63
  -2 -18  -4   15.14    0.61
   2  18   4   16.79    0.65
  -2  18  -4   16.05    0.64
  -2  18  -4   14.82    0.58
  -3 -18  -4    3.15    0.35
  -3 -18  -4    3.97    0.38
   3 -18   4    2.75    0.32
   3  18   4    2.55    0.32
  -3  18  -4    3.04    0.35
  -4 -18  -4    2.52    0.35
  -4 -18  -4    2.92    0.39
   4 -18   4    2.49    0.35
  -4  18  -4    2.64    0.36
   4 -19  -4    2.13    0.37
   4 -19  -4    1.90    0.34
  -4 -19   4    2.47    0.34
  -4 -19   4    3.63    0.36
  -4  19   4    2.85    0.35
   4  19  -4    2.53    0.39
   4  19  -4    2.29    0.33
  -3 -19   4    2.51    0.29
   3 -19  -4    2.84    0.34
   3 -19  -4    2.33    0.35
  -3 -19   4    3.15    0.30
  -3  19   4    2.93    0.30
  -3  19   4    2.33    0.29
   3  19  -4    2.82    0.30
   3  19  -4    3.01    0.36
  -2 -19   4    0.51    0.21
   2 -19  -4    0.61    0.26
  -2 -19   4    0.72    0.21
   2 -19  -4    0.55    0.22
   2  19  -4    0.62    0.27
  -2  19   4    0.72    0.24
   2  19  -4    0.56    0.20
  -2  19   4    0.83    0.25
  -1 -19   4    0.23    0.16
   1 -19  -4    0.14    0.20
   1 -19  -4    0.14    0.20
  -1 -19   4    0.28    0.20
  -1  19   4   -0.19    0.19
   1  19  -4    0.05    0.20
  -1  19   4   -0.08    0.20
   1  19  -4    0.09    0.23
   0 -19   4    1.43    0.22
   0 -19  -4    1.27    0.24
   0 -19  -4    1.24    0.24
   0  19  -4    1.53    0.28
   0  19   4    0.94    0.21
   0  19   4    1.04    0.23
   0  19  -4    1.02    0.24
  -1 -19  -4    0.02    0.21
   1 -19   4    0.04    0.19
  -1 -19  -4    0.03    0.22
  -1  19  -4    0.09    0.19
   1  19   4    0.18    0.22
  -1  19  -4   -0.03    0.24
   1  19   4    0.20    0.17
  -2 -19  -4    0.28    0.24
  -2 -19  -4    0.29    0.25
  -2  19  -4    0.16    0.24
  -2  19  -4    0.14    0.19
   2  19   4    0.09    0.25
   3 -19   4    0.03    0.24
  -3 -19  -4   -0.27    0.25
  -3 -19  -4    0.14    0.25
   3  19   4    0.08    0.25
  -3  19  -4    0.09    0.30
   4 -20  -4    0.22    0.52
  -4 -20   4    0.36    0.26
  -4 -20   4   -0.09    0.31
   4  20  -4    0.26    0.28
   3 -20  -4    7.22    0.52
  -3 -20   4    6.06    0.47
  -3 -20   4    7.14    0.43
   3 -20  -4    6.39    0.44
  -3  20   4    6.69    0.43
   3  20  -4    6.81    0.43
  -3  20   4    5.79    0.47
   3  20  -4    7.11    0.55
  -2 -20   4    2.40    0.28
  -2 -20   4    2.24    0.25
   2 -20  -4    3.18    0.33
   2 -20  -4    2.38    0.34
   2  20  -4    2.69    0.35
  -2  20   4    2.14    0.31
   2  20  -4    2.18    0.26
  -2  20   4    2.46    0.29
   1 -20  -4    6.50    0.41
  -1 -20   4    7.70    0.43
   1 -20  -4    8.45    0.49
   1  20  -4    7.85    0.48
  -1  20   4    7.39    0.46
   1  20  -4    6.97    0.45
  -1  20   4    7.96    0.44
   0 -20   4   18.97    0.67
   0 -20  -4   19.06    0.68
   0 -20  -4   20.66    0.74
   0  20   4   19.40    0.71
   0  20  -4   19.55    0.72
   0  20  -4   18.13    0.71
   0  20   4   18.70    0.67
  -1 -20  -4    1.47    0.25
   1 -20   4    1.57    0.26
  -1 -20  -4    1.39    0.27
  -1  20  -4    1.71    0.26
  -1  20  -4    1.93    0.30
   1  20   4    1.60    0.28
  -2 -20  -4   11.31    0.57
   2 -20   4   10.23    0.52
  -2 -20  -4   10.46    0.55
  -2  20  -4   12.66    0.59
   2  20   4   10.95    0.55
  -2  20  -4   10.28    0.50
  -3 -20  -4    1.29    0.33
   3 -20   4    0.94    0.27
  -3 -20  -4    0.95    0.30
   3  20   4    1.11    0.30
  -3  20  -4    1.00    0.31
  -3 -21   4    0.35    0.24
  -3 -21   4    0.10    0.27
   3 -21  -4    0.42    0.25
   3 -21  -4    0.77    0.31
   3  21  -4    0.34    0.24
  -3  21   4    0.19    0.24
   3  21  -4   -0.03    0.31
  -3  21   4    0.20    0.25
   2 -21  -4    8.31    0.55
   2 -21  -4    8.96    0.52
  -2 -21   4    8.61    0.50
   2  21  -4    8.50    0.65
  -2  21   4   10.22    0.52
  -2  21   4    9.55    0.52
   2  21  -4    8.97    0.57
   1 -21  -4    1.27    0.25
  -1 -21   4    1.16    0.25
   1 -21  -4    1.41    0.30
   1  21  -4    1.16    0.27
  -1  21   4    0.81    0.27
  -1  21   4    1.32    0.24
   1  21  -4    1.05    0.27
   0 -21   4    0.00    0.22
   0 -21  -4    0.05    0.20
   0 -21  -4   -0.56    0.22
   0  21  -4   -0.04    0.26
   0  21   4    0.02    0.23
   0  21  -4    0.20    0.26
   0  21   4    0.19    0.19
   1 -21   4    1.83    0.27
  -1 -21  -4    1.56    0.28
  -1 -21  -4    2.21    0.31
   1  21   4    2.35    0.32
  -1  21  -4    1.72    0.33
  -1  21  -4    2.43    0.32
  -2 -21  -4    0.15    0.23
   2 -21   4   -0.02    0.24
  -2 -21  -4   -0.17    0.26
  -2  21  -4    0.11    0.30
  -2  21  -4    0.34    0.23
   2  21   4    0.38    0.28
  -3 -21  -4   -0.02    0.25
  -3 -21  -4    0.17    0.26
   3 -21   4    0.34    0.28
  -3  21  -4    0.79    0.34
   3  21   4    0.26    0.28
   3 -22  -4   14.00    0.73
   3 -22  -4   14.09    0.66
  -3 -22   4   14.16    0.66
  -3  22   4   13.79    0.61
   3  22  -4   13.81    0.74
   2 -22  -4    2.30    0.31
  -2 -22   4    2.26    0.30
   2 -22  -4    3.06    0.38
  -2  22   4    2.69    0.32
  -2  22   4    2.94    0.35
   2  22  -4    2.39    0.35
   1 -22  -4    6.59    0.50
  -1 -22   4    5.97    0.40
   1 -22  -4    5.87    0.44
  -1  22   4    5.56    0.44
  -1  22   4    5.55    0.43
   1  22  -4    5.59    0.46
   0 -22   4    4.73    0.37
   0 -22  -4    3.98    0.39
   0 -22  -4    4.31    0.35
   0  22  -4    4.56    0.41
   0  22   4    4.62    0.36
   0  22   4    4.37    0.38
   0  22  -4    3.66    0.36
  -1 -22  -4    0.02    0.21
   1 -22   4    0.07    0.21
  -1 -22  -4   -0.03    0.22
  -1  22  -4    0.07    0.29
  -1  22  -4   -0.16    0.22
   1  22   4    0.26    0.29
  -2 -22  -4    0.80    0.29
   2 -22   4    0.92    0.27
  -2 -22  -4    0.61    0.30
  -2  22  -4    0.88    0.27
   2  22   4    1.11    0.32
  -2  22  -4    0.93    0.34
  -2 -23   4    7.03    0.46
   2 -23  -4    7.26    0.50
   2 -23  -4    7.62    0.57
  -2  23   4    7.18    0.46
  -2  23   4    6.94    0.47
   2  23  -4    7.08    0.54
   1 -23  -4    0.37    0.26
  -1 -23   4    0.10    0.23
   1 -23  -4    0.07    0.25
  -1  23   4    0.28    0.25
   1  23  -4    0.28    0.27
  -1  23   4    0.32    0.26
   0 -23   4    2.81    0.31
   0 -23  -4    3.05    0.34
   0 -23  -4    3.25    0.38
   0  23  -4    3.53    0.39
   0  23  -4    3.31    0.36
   0  23   4    2.69    0.34
   0  23   4    3.23    0.33
  -1 -23  -4    6.12    0.47
  -1 -23  -4    5.98    0.50
   1 -23   4    5.78    0.46
  -1  23  -4    6.91    0.54
  -1  23  -4    5.44    0.44
   1  23   4    6.78    0.49
  -2 -23  -4   -0.30    0.24
   2 -23   4    0.18    0.27
  -2 -23  -4    0.25    0.27
  -2  23  -4   -0.07    0.33
   2  23   4   -0.05    0.27
   1 -24  -4    0.61    0.32
  -1 -24   4    0.41    0.26
   1 -24  -4    0.71    0.28
   1  24  -4    0.58    0.29
  -1  24   4    0.23    0.27
  -1  24   4    0.40    0.28
   0 -24   4    0.40    0.26
   0 -24  -4    0.55    0.27
   0 -24  -4    0.24    0.29
   0  24   4    0.60    0.27
   0  24   4    0.65    0.29
   0  24  -4    0.64    0.31
   0  24  -4    0.35    0.30
  -1 -24  -4    0.10    0.29
   1 -24   4    0.02    0.23
  -1 -24  -4    0.24    0.26
   1  24   4    0.10    0.32
  -1  24  -4   -0.02    0.30
  -1  24  -4   -0.15    0.28
   6   0  -5    0.04    0.23
  -6   0   5   -0.10    0.25
   6   0  -5    0.04    0.27
  -6   0   5   -0.31    0.28
  -5   0   5    0.08    0.20
   5   0  -5    0.01    0.22
   5   0  -5    0.25    0.19
  -5   0   5   -0.01    0.19
  -4   0   5   -0.14    0.14
   4   0  -5    0.16    0.17
   4   0  -5    0.00    0.13
  -4   0   5   -0.05    0.11
   4   0  -5   -0.03    0.11
  -4   0   5    0.15    0.18
  -4   0   5   -0.16    0.13
   4   0  -5    0.01    0.14
   4   0  -5   -0.05    0.14
   3   0  -5    0.71    0.15
   3   0  -5    0.10    0.10
   3   0  -5    0.03    0.10
  -3   0   5    0.07    0.10
   3   0  -5   -0.04    0.12
  -3   0   5    0.05    0.12
  -3   0   5    0.05    0.12
  -3   0   5    0.09    0.11
   3   0  -5    0.01    0.10
   2   0  -5   -0.06    0.08
   2   0  -5    0.28    0.09
   2   0  -5   -0.01    0.09
  -2   0   5    0.05    0.09
   2   0  -5   -0.06    0.07
  -2   0   5    0.42    0.09
   2   0  -5    0.10    0.09
   1   0  -5   -0.03    0.04
  -1   0   5    0.07    0.05
   1   0  -5    0.04    0.05
   1   0  -5    0.05    0.08
   1   0  -5   -0.10    0.09
  -1   0   5    0.10    0.08
   0   0  -5   -0.02    0.09
   0   0   5   -0.03    0.07
   0   0  -5   -0.02    0.08
   0   0  -5    0.03    0.05
  -1   0  -5    0.11    0.08
   1   0   5    0.12    0.09
  -1   0  -5    0.05    0.10
  -1   0  -5   -0.10    0.09
   1   0   5    0.13    0.11
   2   0   5    0.13    0.08
  -2   0  -5    0.03    0.07
   2   0   5    0.02    0.07
  -2   0  -5    0.02    0.11
  -2   0  -5   -0.12    0.09
   2   0   5   -0.08    0.12
  -2   0  -5    0.04    0.11
  -3   0  -5    0.04    0.12
  -3   0  -5   -0.07    0.11
   3   0   5    0.03    0.11
   3   0   5    0.16    0.16
  -3   0  -5    0.28    0.15
  -4   0  -5   -0.03    0.15
   4   0   5    0.12    0.16
   4   0   5    0.17    0.21
  -4   0  -5   -0.14    0.17
  -5   0  -5   -0.13    0.25
   5   0   5   -0.06    0.24
  -6   0  -5   -0.16    0.29
   6   0   5   -0.33    0.35
   6  -1  -5    1.17    0.27
  -6  -1   5    0.45    0.27
   6  -1  -5    0.79    0.31
  -6  -1   5    0.56    0.31
   6   1  -5    1.07    0.27
   6   1  -5    0.49    0.29
  -6   1   5    1.39    0.30
  -6   1   5    0.85    0.32
  -5  -1   5   21.17    0.77
   5  -1  -5   20.54    0.73
   5  -1  -5   19.94    0.68
   5  -1  -5   19.60    0.67
  -5  -1   5   20.08    0.70
   5   1  -5   19.43    0.68
  -5   1   5   21.58    0.72
   5   1  -5   20.39    0.74
  -5   1   5   18.78    0.75
  -4  -1   5   49.91    1.40
   4  -1  -5   49.72    1.35
   4  -1  -5   47.16    1.34
   4  -1  -5   48.19    1.39
   4  -1  -5   49.97    1.31
  -4  -1   5   49.99    1.34
   4  -1  -5   51.57    1.34
  -4  -1   5   49.54    1.36
  -4   1   5   50.89    1.41
   4   1  -5   50.00    1.35
  -4   1   5   49.18    1.35
  -4   1   5   50.32    1.34
  -4   1   5   50.70    1.32
   4   1  -5   49.26    1.36
   4   1  -5   49.31    1.38
   4   1  -5   48.52    1.34
   3  -1  -5   13.56    0.47
  -3  -1   5   13.37    0.47
  -3  -1   5   14.12    0.45
   3  -1  -5   13.89    0.45
   3  -1  -5   14.17    0.45
   3  -1  -5   14.25    0.47
   3  -1  -5   14.21    0.45
  -3  -1   5   13.30    0.47
   3   1  -5   14.34    0.44
  -3   1   5   14.31    0.45
   3   1  -5   14.05    0.44
  -3   1   5   14.26    0.46
  -3   1   5   13.96    0.47
   3   1  -5   13.36    0.46
  -3   1   5   13.34    0.45
   3   1  -5   13.17    0.46
   3   1  -5   13.05    0.46
  -3   1   5   13.57    0.48
   2  -1  -5   83.67    2.11
   2  -1  -5   86.16    2.12
   2  -1  -5   82.75    2.09
  -2  -1   5   84.48    2.09
   2  -1  -5   80.02    2.14
  -2  -1   5   80.89    2.11
   2  -1  -5   82.49    2.10
  -2  -1   5   83.99    2.10
   2   1  -5   83.49    2.08
  -2   1   5   82.32    2.10
   2   1  -5   85.34    2.10
   2   1  -5   83.53    2.12
   2   1  -5   80.76    2.14
  -2   1   5   84.61    2.11
   2   1  -5   80.77    2.11
   1  -1  -5   34.26    0.93
   1  -1  -5   32.77    0.91
   1  -1  -5   34.55    0.86
  -1  -1   5   32.77    0.85
  -1  -1   5   32.70    0.89
   1  -1  -5   32.81    0.87
  -1   1   5   33.37    0.86
   1   1  -5   33.57    0.86
  -1   1   5   34.09    0.88
   1   1  -5   34.09    0.91
   1   1  -5   32.15    0.92
   0  -1  -5   40.04    1.05
   0  -1  -5   39.94    1.09
   0  -1   5   40.45    1.07
   0  -1  -5   40.69    1.09
   0   1   5   40.62    1.07
   0   1  -5   41.06    1.09
   0   1   5   41.79    1.09
   0   1  -5   40.39    1.10
   0   1  -5   41.49    1.03
  -1  -1  -5   58.70    1.47
  -1  -1  -5   56.53    1.50
  -1  -1  -5   57.70    1.49
   1  -1   5   57.27    1.50
  -1  -1  -5   56.58    1.41
  -1   1  -5   57.82    1.47
  -1   1  -5   56.69    1.41
  -1   1  -5   59.12    1.49
  -1   1  -5   55.42    1.50
   1   1   5   54.47    1.49
   1   1   5   59.05    1.49
  -2  -1  -5    0.07    0.09
  -2  -1  -5    0.01    0.10
  -2  -1  -5    0.02    0.11
   2  -1   5    0.04    0.08
   2  -1   5   -0.09    0.11
  -2  -1  -5    0.03    0.07
   2  -1   5    0.02    0.07
   2   1   5    0.05    0.13
  -2   1  -5    0.07    0.11
  -2   1  -5   -0.09    0.06
  -2   1  -5   -0.02    0.08
   2   1   5    0.04    0.09
  -2   1  -5    0.06    0.10
  -3  -1  -5   21.64    0.67
  -3  -1  -5   21.89    0.71
   3  -1   5   22.21    0.73
   3  -1   5   25.20    0.66
  -3  -1  -5   21.24    0.65
   3   1   5   21.23    0.65
  -3   1  -5   22.09    0.69
  -3   1  -5   21.76    0.68
   3   1   5   22.86    0.72
   4  -1   5    1.36    0.25
  -4  -1  -5    1.34    0.24
  -4  -1  -5    1.13    0.19
   4  -1   5    1.02    0.19
  -4   1  -5    1.25    0.19
   4   1   5    1.11    0.19
   4   1   5    1.20    0.24
  -4   1  -5    1.77    0.25
   5  -1   5    0.52    0.27
  -5  -1  -5   -0.12    0.25
   5   1   5    0.59    0.28
  -5   1  -5    0.66    0.26
  -6  -1  -5    0.59    0.29
   6  -1   5    0.92    0.38
  -6   1  -5    0.46    0.32
  -6  -2   5    2.81    0.38
   6  -2  -5    2.48    0.32
   6  -2  -5    2.02    0.35
  -6  -2   5    2.34    0.34
  -6   2   5    2.63    0.35
  -6   2   5    1.91    0.32
   6   2  -5    3.09    0.37
   6   2  -5    2.17    0.30
  -5  -2   5    0.20    0.20
   5  -2  -5    0.09    0.23
  -5  -2   5    0.11    0.23
   5  -2  -5    0.06    0.19
   5  -2  -5    0.13    0.17
  -5   2   5    0.11    0.20
   5   2  -5    0.06    0.20
  -5   2   5    0.01    0.23
   5   2  -5    0.24    0.22
  -4  -2   5    0.11    0.15
   4  -2  -5    0.43    0.18
  -4  -2   5    0.07    0.14
   4  -2  -5    0.08    0.13
   4  -2  -5    0.26    0.12
   4  -2  -5    0.29    0.15
   4  -2  -5   -0.02    0.12
   4   2  -5   -0.01    0.13
  -4   2   5   -0.03    0.18
   4   2  -5   -0.06    0.15
  -4   2   5    0.17    0.12
   4   2  -5   -0.07    0.14
  -4   2   5    0.24    0.14
  -4   2   5    0.05    0.15
   3  -2  -5    3.05    0.23
  -3  -2   5    3.79    0.25
  -3  -2   5    3.42    0.20
   3  -2  -5    2.93    0.20
  -3  -2   5    3.79    0.24
   3  -2  -5    3.45    0.22
   3  -2  -5    3.54    0.23
   3  -2  -5    3.50    0.21
  -3   2   5    3.17    0.23
   3   2  -5    3.79    0.24
   3   2  -5    3.57    0.19
  -3   2   5    3.02    0.22
  -3   2   5    2.81    0.24
   3   2  -5    4.25    0.25
  -3   2   5    3.30    0.21
   3   2  -5    4.22    0.24
  -3   2   5    3.10    0.20
   3   2  -5    3.60    0.20
   2  -2  -5    2.11    0.15
   2  -2  -5    2.07    0.17
   2  -2  -5    2.23    0.15
   2  -2  -5    1.95    0.16
   2  -2  -5    2.16    0.16
  -2  -2   5    2.05    0.13
  -2  -2   5    2.11    0.16
  -2  -2   5    2.16    0.15
   2   2  -5    2.01    0.13
  -2   2   5    2.38    0.15
   2   2  -5    2.03    0.18
   2   2  -5    1.88    0.15
  -2   2   5    1.76    0.16
   2   2  -5    2.12    0.16
   2   2  -5    2.29    0.15
   1  -2  -5   22.50    0.66
   1  -2  -5   21.47    0.67
  -1  -2   5   23.72    0.65
  -1  -2   5   23.27    0.60
   1  -2  -5   22.98    0.61
   1  -2  -5   22.54    0.63
  -1   2   5   22.69    0.67
   1   2  -5   24.07    0.67
   1   2  -5   23.45    0.60
  -1   2   5   23.16    0.63
   1   2  -5   23.65    0.68
   0  -2  -5    0.14    0.10
   0  -2   5    0.15    0.08
   0  -2  -5    0.20    0.03
   0  -2  -5    0.17    0.07
   0  -2  -5    0.00    0.09
   0   2  -5    0.24    0.05
   0   2  -5    0.21    0.10
   0   2  -5    0.17    0.09
   0   2   5    0.16    0.09
   0   2   5    0.20    0.08
   1  -2   5    0.27    0.10
  -1  -2  -5    0.56    0.12
   1  -2   5    0.21    0.04
  -1  -2  -5    0.27    0.10
  -1  -2  -5    0.36    0.05
  -1  -2  -5    0.51    0.10
   1   2   5    0.26    0.10
  -1   2  -5    0.22    0.12
  -1   2  -5    0.31    0.08
   1   2   5    0.33    0.11
  -1   2  -5    0.32    0.09
   2  -2   5    2.18    0.14
   2  -2   5    2.62    0.22
   2  -2   5    2.54    0.15
  -2  -2  -5    2.28    0.14
  -2  -2  -5    2.17    0.18
  -2  -2  -5    2.29    0.18
  -2  -2  -5    2.55    0.20
  -2   2  -5    2.54    0.14
  -2   2  -5    2.62    0.20
  -2   2  -5    2.49    0.19
   2   2   5    2.51    0.17
  -2   2  -5    2.17    0.17
   2   2   5    2.70    0.22
   3  -2   5    0.61    0.13
  -3  -2  -5    0.86    0.14
   3  -2   5    1.02    0.21
  -3  -2  -5    0.61    0.18
  -3  -2  -5    0.89    0.15
  -3   2  -5    0.88    0.16
   3   2   5    1.01    0.19
  -3   2  -5    0.72    0.13
  -3   2  -5    1.04    0.18
   4  -2   5    0.04    0.15
  -4  -2  -5    0.12    0.19
  -4  -2  -5   -0.02    0.15
   4  -2   5   -0.01    0.22
   4   2   5   -0.11    0.22
  -4   2  -5   -0.02    0.18
  -4   2  -5    0.35    0.16
  -5  -2  -5    0.16    0.26
   5  -2   5    0.04    0.25
   5   2   5    0.04    0.28
  -5   2  -5    0.10    0.22
   6  -2   5    0.08    0.30
  -6  -2  -5   -0.13    0.30
  -6   2  -5    0.03    0.30
  -6  -3   5    4.97    0.40
   6  -3  -5    5.18    0.46
  -6  -3   5    5.67    0.48
  -6   3   5    5.95    0.49
  -6   3   5    5.47    0.43
   6   3  -5    5.49    0.42
  -5  -3   5    1.60    0.28
   5  -3  -5    1.67    0.26
  -5  -3   5    1.19    0.23
   5  -3  -5    1.97    0.22
   5  -3  -5    1.61    0.22
  -5   3   5    1.58    0.24
  -5   3   5    1.48    0.27
   5   3  -5    1.86    0.28
   5   3  -5    1.71    0.24
   4  -3  -5   23.08    0.73
  -4  -3   5   23.99    0.77
   4  -3  -5   23.39    0.69
   4  -3  -5   23.90    0.70
   4  -3  -5   23.82    0.71
  -4  -3   5   22.39    0.72
   4  -3  -5   23.27    0.77
  -4   3   5   23.98    0.71
  -4   3   5   23.20    0.78
   4   3  -5   23.10    0.75
  -4   3   5   23.61    0.74
   4   3  -5   22.97    0.73
   4   3  -5   23.63    0.73
  -4   3   5   23.81    0.70
  -3  -3   5    6.87    0.31
   3  -3  -5    6.52    0.29
  -3  -3   5    7.31    0.32
   3  -3  -5    6.96    0.33
   3  -3  -5    7.57    0.32
  -3  -3   5    6.71    0.28
   3  -3  -5    7.13    0.28
   3  -3  -5    7.38    0.30
  -3   3   5    6.76    0.31
   3   3  -5    7.06    0.31
  -3   3   5    6.90    0.29
   3   3  -5    7.00    0.30
   3   3  -5    7.15    0.28
   3   3  -5    7.32    0.27
   3   3  -5    6.84    0.33
  -3   3   5    7.17    0.29
   2  -3  -5  148.46    3.71
  -2  -3   5  147.48    3.72
  -2  -3   5  146.70    3.71
   2  -3  -5  151.75    3.72
   2  -3  -5  149.48    3.74
   2  -3  -5  147.68    3.73
   2  -3  -5  151.12    3.70
  -2  -3   5  150.58    3.69
  -2   3   5  149.81    3.70
   2   3  -5  153.66    3.73
   2   3  -5  148.90    3.68
  -2   3   5  147.41    3.74
   2   3  -5  145.04    3.72
   2   3  -5  148.47    3.75
   1  -3  -5   16.38    0.53
  -1  -3   5   16.80    0.50
  -1  -3   5   17.22    0.46
   1  -3  -5   16.80    0.52
   1  -3  -5   17.20    0.47
   1  -3  -5   17.21    0.49
   1   3  -5   17.36    0.50
   1   3  -5   16.80    0.52
   1   3  -5   17.19    0.53
   1   3  -5   16.99    0.44
  -1   3   5   15.72    0.52
  -1   3   5   16.60    0.48
   0  -3  -5   57.84    1.41
   0  -3  -5   58.25    1.46
   0  -3  -5   55.17    1.49
   0  -3   5   59.26    1.41
   0  -3   5   56.50    1.47
   0  -3  -5   57.08    1.49
   0   3   5   55.20    1.46
   0   3  -5   58.67    1.42
   0   3  -5   56.12    1.49
   0   3   5   57.08    1.49
   0   3  -5   55.76    1.50
  -1  -3  -5   49.53    1.33
  -1  -3  -5   49.61    1.32
  -1  -3  -5   49.42    1.26
   1  -3   5   48.90    1.32
  -1  -3  -5   50.74    1.31
   1  -3   5   51.02    1.25
   1   3   5   51.23    1.33
  -1   3  -5   51.74    1.32
  -1   3  -5   47.33    1.28
   1   3   5   51.62    1.32
  -1   3  -5   51.36    1.35
  -2  -3  -5    0.38    0.11
  -2  -3  -5    0.24    0.13
   2  -3   5    0.34    0.14
   2  -3   5    0.22    0.08
  -2  -3  -5    0.26    0.08
  -2   3  -5    0.33    0.13
   2   3   5    0.24    0.10
  -2   3  -5    0.37    0.10
   2   3   5    0.26    0.12
  -2   3  -5    0.23    0.10
   3  -3   5    5.18    0.25
  -3  -3  -5    5.23    0.31
   3  -3   5    5.09    0.34
  -3  -3  -5    5.02    0.26
  -3  -3  -5    5.26    0.25
  -3   3  -5    5.08    0.29
   3   3   5    5.01    0.31
  -3   3  -5    5.24    0.26
  -3   3  -5    5.35    0.29
  -4  -3  -5    2.96    0.25
   4  -3   5    3.36    0.26
  -4  -3  -5    3.44    0.32
   4  -3   5    3.41    0.32
   4   3   5    2.50    0.29
  -4   3  -5    2.94    0.26
  -4   3  -5    2.78    0.24
  -4   3  -5    3.28    0.25
  -5  -3  -5    2.12    0.32
   5  -3   5    1.32    0.30
  -5   3  -5    1.76    0.29
   5   3   5    1.52    0.30
   6  -3   5   -0.09    0.36
  -6   3  -5   -0.04    0.29
   6  -4  -5    2.08    0.36
  -6  -4   5    2.68    0.34
  -6  -4   5    3.16    0.40
   6   4  -5    2.87    0.34
  -6   4   5    2.49    0.33
  -6   4   5    2.31    0.35
  -5  -4   5   10.67    0.53
   5  -4  -5    9.52    0.52
  -5  -4   5    9.51    0.46
   5  -4  -5   10.08    0.47
  -5   4   5    9.04    0.52
   5   4  -5    9.48    0.45
  -5   4   5    9.67    0.49
  -4  -4   5   13.88    0.49
   4  -4  -5   13.56    0.47
   4  -4  -5   13.48    0.51
   4  -4  -5   12.56    0.52
  -4  -4   5   14.53    0.54
   4  -4  -5   13.98    0.48
   4  -4  -5   14.42    0.47
   4   4  -5   13.46    0.50
  -4   4   5   13.36    0.47
  -4   4   5   13.67    0.52
  -4   4   5   13.57    0.47
   4   4  -5   14.65    0.53
  -3  -4   5   72.78    1.85
   3  -4  -5   73.27    1.88
  -3  -4   5   71.62    1.89
   3  -4  -5   70.61    1.84
   3  -4  -5   71.05    1.87
   3  -4  -5   71.53    1.87
  -3  -4   5   74.11    1.89
   3  -4  -5   70.85    1.90
  -3   4   5   71.36    1.88
   3   4  -5   71.02    1.90
   3   4  -5   72.63    1.89
  -3   4   5   73.47    1.87
  -3   4   5   72.72    1.85
   3   4  -5   73.01    1.85
   2  -4  -5    1.61    0.14
  -2  -4   5    1.41    0.14
  -2  -4   5    1.68    0.12
  -2  -4   5    1.70    0.14
   2  -4  -5    1.52    0.15
   2  -4  -5    1.63    0.16
   2  -4  -5    1.77    0.13
   2  -4  -5    2.21    0.18
  -2   4   5    1.65    0.17
   2   4  -5    1.94    0.19
  -2   4   5    1.80    0.17
   2   4  -5    2.02    0.16
   2   4  -5    1.56    0.15
   2   4  -5    1.68    0.11
  -2   4   5    1.41    0.12
   1  -4  -5   17.88    0.57
   1  -4  -5   19.19    0.53
   1  -4  -5   19.15    0.57
  -1  -4   5   18.54    0.55
  -1  -4   5   19.17    0.48
  -1  -4   5   19.04    0.51
   1  -4  -5   18.28    0.54
   1   4  -5   18.96    0.55
   1   4  -5   19.93    0.59
  -1   4   5   17.52    0.57
  -1   4   5   18.93    0.52
   1   4  -5   19.78    0.48
   1   4  -5   19.49    0.57
   0  -4  -5   38.19    1.08
   0  -4  -5   39.60    1.07
   0  -4  -5   40.34    1.01
   0  -4   5   40.58    1.06
   0  -4  -5   40.55    1.06
   0  -4   5   41.52    1.00
   0   4   5   39.82    1.08
   0   4   5   39.88    1.05
   0   4  -5   39.92    1.10
   0   4  -5   40.95    0.99
   0   4  -5   38.83    1.08
   1  -4   5    9.47    0.34
  -1  -4  -5    9.47    0.33
  -1  -4  -5    8.75    0.33
  -1  -4  -5    9.14    0.28
  -1  -4  -5    8.70    0.34
   1  -4   5    9.62    0.27
   1   4   5    9.39    0.34
  -1   4  -5    8.97    0.29
   1   4   5    9.31    0.34
  -1   4  -5    9.04    0.35
  -1   4  -5    8.69    0.32
  -2  -4  -5    8.59    0.33
   2  -4   5    9.40    0.39
  -2  -4  -5    8.99    0.30
   2  -4   5    8.64    0.30
  -2  -4  -5    8.48    0.35
  -2   4  -5    8.73    0.36
  -2   4  -5    8.61    0.31
   2   4   5    9.11    0.37
  -2   4  -5    9.20    0.32
   2   4   5    8.85    0.33
  -3  -4  -5    0.56    0.17
  -3  -4  -5    0.56    0.14
  -3  -4  -5    0.54    0.13
   3  -4   5    0.85    0.14
   3  -4   5    0.84    0.20
  -3   4  -5    0.68    0.17
   3   4   5    0.93    0.19
  -3   4  -5    0.56    0.15
   4  -4   5    0.85    0.19
  -4  -4  -5    0.69    0.18
  -4  -4  -5    0.44    0.21
   4  -4   5    0.88    0.23
  -4   4  -5    0.92    0.21
   4   4   5    0.62    0.25
  -4   4  -5    0.73    0.18
  -4   4  -5    0.73    0.17
   5  -4   5    1.57    0.30
  -5  -4  -5    1.84    0.32
   5   4   5    0.87    0.28
  -5   4  -5    1.23    0.25
  -6  -5   5    0.64    0.28
   6  -5  -5    0.90    0.32
   6  -5  -5    0.28    0.25
   6   5  -5    0.35    0.27
  -6   5   5    0.45    0.32
  -6   5   5    0.19    0.28
  -5  -5   5    2.65    0.28
   5  -5  -5    3.13    0.34
  -5  -5   5    2.84    0.31
   5  -5  -5    2.85    0.29
  -5   5   5    2.68    0.33
  -5   5   5    2.90    0.31
   5   5  -5    2.72    0.28
   4  -5  -5   19.51    0.65
  -4  -5   5   20.16    0.65
   4  -5  -5   20.49    0.71
  -4  -5   5   19.52    0.68
   4  -5  -5   20.71    0.62
   4  -5  -5   20.74    0.63
  -4   5   5   20.43    0.68
   4   5  -5   20.00    0.67
  -4   5   5   20.85    0.64
  -4   5   5   20.60    0.63
   4   5  -5   20.45    0.67
  -3  -5   5    2.39    0.18
   3  -5  -5    2.13    0.18
  -3  -5   5    2.38    0.20
   3  -5  -5    2.62    0.16
   3  -5  -5    2.36    0.19
   3  -5  -5    2.36    0.20
  -3  -5   5    2.33    0.21
   3  -5  -5    2.44    0.22
  -3   5   5    2.77    0.22
   3   5  -5    2.50    0.22
  -3   5   5    2.11    0.18
  -3   5   5    2.65    0.18
   3   5  -5    2.57    0.18
   3   5  -5    2.45    0.20
  -2  -5   5   41.52    1.11
   2  -5  -5   42.91    1.15
  -2  -5   5   38.98    1.08
   2  -5  -5   42.02    1.13
   2  -5  -5   43.29    1.14
   2  -5  -5   43.86    1.09
  -2  -5   5   42.05    1.14
   2  -5  -5   42.69    1.14
  -2   5   5   41.70    1.14
   2   5  -5   41.98    1.13
  -2   5   5   42.55    1.15
   2   5  -5   41.39    1.16
  -2   5   5   43.22    1.09
   2   5  -5   42.03    1.14
  -1  -5   5   66.68    1.66
   1  -5  -5   65.88    1.71
   1  -5  -5   66.81    1.69
  -1  -5   5   64.09    1.69
   1  -5  -5   67.34    1.68
   1  -5  -5   65.00    1.72
  -1   5   5   65.52    1.66
   1   5  -5   67.18    1.72
  -1   5   5   64.98    1.72
   1   5  -5   64.93    1.70
   1   5  -5   66.81    1.72
   0  -5   5   10.08    0.28
   0  -5   5   10.12    0.35
   0  -5  -5   10.07    0.35
   0  -5  -5    9.33    0.36
   0  -5  -5   10.21    0.30
   0  -5  -5   10.24    0.34
   0   5  -5    9.76    0.37
   0   5   5    9.77    0.35
   0   5  -5    9.70    0.35
   0   5   5    9.99    0.33
  -1  -5  -5   66.07    1.70
  -1  -5  -5   67.49    1.75
   1  -5   5   68.94    1.69
   1  -5   5   69.06    1.75
  -1  -5  -5   64.16    1.74
   1   5   5   69.56    1.75
  -1   5  -5   66.33    1.77
  -1   5  -5   67.32    1.74
  -1   5  -5   67.66    1.70
   1   5   5   67.76    1.75
  -2  -5  -5    0.98    0.13
   2  -5   5    0.89    0.16
   2  -5   5    0.87    0.11
  -2  -5  -5    1.06    0.16
  -2  -5  -5    0.99    0.12
   2   5   5    0.96    0.13
   2   5   5    0.87    0.15
  -2   5  -5    1.12    0.13
  -2   5  -5    0.89    0.17
  -2   5  -5    1.02    0.13
  -3  -5  -5   14.80    0.56
   3  -5   5   16.01    0.51
  -3  -5  -5   15.53    0.52
   3  -5   5   16.39    0.57
  -3   5  -5   16.43    0.56
  -3   5  -5   15.52    0.53
   3   5   5   16.12    0.58
   4  -5   5    0.23    0.20
  -4  -5  -5    0.02    0.16
  -4  -5  -5   -0.01    0.19
   4  -5   5   -0.02    0.16
  -4   5  -5    0.00    0.17
   4   5   5    0.18    0.23
  -4   5  -5    0.21    0.16
  -4   5  -5    0.16    0.19
   5  -5   5   -0.11    0.28
  -5  -5  -5    0.10    0.28
  -5   5  -5    0.19    0.24
   5   5   5    0.02    0.29
   6  -6  -5    4.71    0.40
   6  -6  -5    5.62    0.49
  -6  -6   5    4.38    0.42
  -6   6   5    4.96    0.41
  -6   6   5    4.92    0.47
   6   6  -5    5.53    0.43
   5  -6  -5    8.58    0.43
   5  -6  -5    9.02    0.52
  -5  -6   5    7.72    0.63
  -5  -6   5    8.19    0.47
   5   6  -5    8.50    0.44
  -5   6   5    8.50    0.47
   4  -6  -5    8.31    0.40
   4  -6  -5    8.03    0.42
  -4  -6   5    8.76    0.38
  -4  -6   5    8.77    0.41
  -4   6   5    9.73    0.42
   4   6  -5    7.89    0.39
  -4   6   5    8.36    0.35
  -4   6   5    8.99    0.37
   4   6  -5    8.88    0.40
   3  -6  -5   22.09    0.73
  -3  -6   5   24.47    0.72
  -3  -6   5   24.98    0.73
   3  -6  -5   23.95    0.70
  -3  -6   5   22.94    0.67
   3  -6  -5   23.99    0.66
   3  -6  -5   22.84    0.69
   3  -6  -5   23.41    0.71
  -3   6   5   23.16    0.71
   3   6  -5   23.57    0.67
   3   6  -5   23.48    0.71
  -3   6   5   23.65    0.71
   3   6  -5   23.09    0.73
  -3   6   5   23.93    0.66
  -2  -6   5   18.56    0.57
   2  -6  -5   19.16    0.58
  -2  -6   5   17.92    0.51
   2  -6  -5   18.61    0.58
   2  -6  -5   18.46    0.56
   2  -6  -5   19.23    0.52
   2  -6  -5   18.71    0.58
  -2  -6   5   18.43    0.55
  -2   6   5   18.48    0.58
   2   6  -5   19.49    0.58
  -2   6   5   18.46    0.58
   2   6  -5   19.23    0.57
  -2   6   5   18.81    0.52
   2   6  -5   18.44    0.59
  -1  -6   5   89.65    2.25
   1  -6  -5   88.88    2.24
   1  -6  -5   88.21    2.23
  -1  -6   5   89.17    2.21
   1  -6  -5   84.59    2.25
   1  -6  -5   89.65    2.27
  -1   6   5   87.86    2.26
   1   6  -5   86.60    2.24
   1   6  -5   88.84    2.27
  -1   6   5   87.96    2.20
   1   6  -5   89.25    2.27
   0  -6  -5   52.37    1.36
   0  -6  -5   52.31    1.32
   0  -6  -5   50.16    1.37
   0  -6   5   52.38    1.36
   0  -6   5   53.08    1.31
   0   6   5   52.01    1.34
   0   6  -5   50.66    1.37
   0   6  -5   51.47    1.39
   0   6   5   52.84    1.38
  -1  -6  -5    2.61    0.15
  -1  -6  -5    2.57    0.17
   1  -6   5    3.08    0.14
   1  -6   5    2.61    0.19
  -1   6  -5    2.77    0.21
   1   6   5    2.52    0.19
  -1   6  -5    2.52    0.18
   1   6   5    2.88    0.19
  -1   6  -5    3.00    0.14
   2  -6   5   58.09    1.54
  -2  -6  -5   55.02    1.48
  -2  -6  -5   55.40    1.52
  -2  -6  -5   56.19    1.47
   2  -6   5   57.81    1.46
   2   6   5   56.60    1.51
  -2   6  -5   59.22    1.47
   2   6   5   57.18    1.49
  -2   6  -5   56.82    1.53
  -2   6  -5   54.67    1.47
  -3  -6  -5    0.66    0.19
  -3  -6  -5    0.47    0.15
   3  -6   5    0.50    0.18
   3  -6   5    0.68    0.13
  -3   6  -5    0.28    0.16
   3   6   5    0.63    0.15
   3   6   5    0.97    0.20
  -3   6  -5    0.54    0.16
  -4  -6  -5    8.37    0.39
   4  -6   5    8.48    0.48
  -4  -6  -5    7.71    0.47
   4  -6   5    7.22    0.37
   4   6   5    7.01    0.46
  -4   6  -5    7.37    0.40
  -4   6  -5    7.71    0.40
   5  -6   5    0.14    0.28
  -5  -6  -5    0.13    0.28
  -5   6  -5    0.07    0.24
   5   6   5   -0.06    0.29
   6  -7  -5    0.27    0.24
   6  -7  -5    0.43    0.32
  -6  -7   5   -0.03    0.29
   6   7  -5    0.64    0.30
  -6   7   5    0.02    0.25
  -6   7   5    0.22    0.30
   5  -7  -5   -0.18    0.20
   5  -7  -5   -0.08    0.24
  -5  -7   5    0.13    0.23
   5   7  -5    0.15    0.24
  -5   7   5   -0.06    0.16
  -5   7   5   -0.05    0.23
   4  -7  -5   13.73    0.56
  -4  -7   5   13.19    0.51
   4  -7  -5   13.13    0.50
  -4   7   5   13.33    0.47
   4   7  -5   12.96    0.53
  -4   7   5   13.52    0.51
  -4   7   5   11.99    0.50
   4   7  -5   13.40    0.52
  -3  -7   5    3.20    0.27
  -3  -7   5    2.83    0.24
   3  -7  -5    3.33    0.28
   3  -7  -5    2.70    0.21
  -3  -7   5    3.05    0.22
   3  -7  -5    3.15    0.23
   3   7  -5    3.11    0.25
  -3   7   5    3.21    0.24
  -3   7   5    3.38    0.25
   3   7  -5    3.15    0.20
   3   7  -5    3.10    0.24
   2  -7  -5    8.20    0.32
   2  -7  -5    8.54    0.33
  -2  -7   5    8.11    0.32
   2  -7  -5    8.94    0.34
  -2  -7   5    8.59    0.33
   2   7  -5    8.30    0.33
  -2   7   5    8.54    0.33
  -2   7   5    8.23    0.34
   2   7  -5    8.75    0.34
   2   7  -5    8.01    0.36
  -2   7   5    8.78    0.27
  -1  -7   5    2.27    0.17
   1  -7  -5    2.24    0.18
   1  -7  -5    2.86    0.17
   1  -7  -5    2.09    0.17
  -1  -7   5    2.33    0.14
   1   7  -5    2.14    0.17
   1   7  -5    2.54    0.20
  -1   7   5    2.00    0.18
  -1   7   5    2.35    0.12
   0  -7  -5   13.68    0.45
   0  -7  -5   13.93    0.44
   0  -7   5   13.68    0.43
   0  -7  -5   14.02    0.41
   0  -7   5   13.94    0.39
   0   7  -5   13.49    0.47
   0   7   5   13.08    0.46
   0   7  -5   12.07    0.44
   0   7   5   13.93    0.41
   1  -7   5    0.81    0.09
  -1  -7  -5    0.95    0.14
   1  -7   5    1.06    0.15
  -1  -7  -5    0.90    0.13
  -1  -7  -5    0.65    0.10
  -1   7  -5    0.88    0.09
  -1   7  -5    0.67    0.12
   1   7   5    0.79    0.12
  -1   7  -5    0.47    0.13
   1   7   5    0.97    0.15
  -2  -7  -5    0.17    0.11
  -2  -7  -5    0.15    0.11
   2  -7   5    0.18    0.14
  -2  -7  -5    0.11    0.14
   2  -7   5    0.00    0.09
  -2   7  -5    0.01    0.10
  -2   7  -5    0.11    0.14
   2   7   5    0.05    0.12
  -2   7  -5    0.08    0.10
   2   7   5    0.09    0.12
   3  -7   5    0.95    0.20
  -3  -7  -5    0.39    0.15
  -3  -7  -5    0.53    0.19
   3  -7   5    0.57    0.14
  -3   7  -5    0.99    0.16
   3   7   5    0.57    0.14
  -3   7  -5    0.97    0.19
   3   7   5    0.32    0.17
  -4  -7  -5    0.50    0.19
   4  -7   5    0.54    0.18
  -4  -7  -5    0.25    0.22
   4  -7   5    0.52    0.24
  -4   7  -5    0.70    0.20
  -4   7  -5    0.40    0.19
   4   7   5    0.13    0.24
   5  -7   5    0.74    0.27
  -5  -7  -5    0.83    0.31
  -5   7  -5    0.50    0.25
   5   7   5    0.68    0.28
  -6  -8   5    5.15    0.47
   6  -8  -5    4.56    0.45
   6  -8  -5    4.18    0.39
  -6   8   5    4.53    0.40
  -6   8   5    3.82    0.40
   6   8  -5    4.14    0.39
   5  -8  -5   13.04    0.57
  -5  -8   5   11.01    0.58
   5  -8  -5   12.70    0.59
  -5   8   5   12.58    0.58
  -5   8   5   12.92    0.50
   4  -8  -5    0.68    0.22
   4  -8  -5    0.28    0.17
  -4  -8   5    0.74    0.21
   4   8  -5    0.75    0.19
  -4   8   5    0.60    0.19
   4   8  -5    0.54    0.19
  -4   8   5    0.56    0.18
  -3  -8   5  119.72    2.97
   3  -8  -5  115.21    2.97
   3  -8  -5  116.56    3.00
   3  -8  -5  116.20    2.96
  -3  -8   5  115.60    2.97
  -3   8   5  117.41    2.96
   3   8  -5  116.02    2.99
  -3   8   5  114.89    2.95
   3   8  -5  112.53    2.97
  -2  -8   5    2.64    0.19
   2  -8  -5    2.38    0.20
   2  -8  -5    2.74    0.21
  -2  -8   5    2.93    0.21
   2  -8  -5    2.71    0.22
   2   8  -5    2.79    0.22
   2   8  -5    2.93    0.20
  -2   8   5    2.87    0.21
   2   8  -5    2.94    0.21
  -2   8   5    3.03    0.21
  -1  -8   5   86.47    2.21
   1  -8  -5   85.13    2.22
   1  -8  -5   87.70    2.20
   1  -8  -5   86.50    2.22
  -1  -8   5   89.01    2.18
   1   8  -5   84.60    2.21
   1   8  -5   82.24    2.23
  -1   8   5   87.53    2.22
  -1   8   5   85.14    2.15
   1   8  -5   89.45    2.24
  -1   8   5   86.95    2.23
   0  -8  -5   67.51    1.78
   0  -8  -5   69.61    1.79
   0  -8   5   71.12    1.74
   0  -8   5   68.00    1.77
   0  -8  -5   68.48    1.75
   0   8   5   69.49    1.74
   0   8   5   68.31    1.78
   0   8  -5   69.83    1.82
   0   8  -5   68.21    1.79
   0   8   5   66.79    1.80
   1  -8   5   25.45    0.73
  -1  -8  -5   25.26    0.72
   1  -8   5   25.30    0.68
  -1  -8  -5   24.29    0.69
  -1   8  -5   23.76    0.71
   1   8   5   24.27    0.70
   1   8   5   25.02    0.74
  -1   8  -5   25.47    0.76
  -1   8  -5   24.39    0.69
   2  -8   5   22.29    0.71
  -2  -8  -5   21.87    0.70
  -2  -8  -5   21.77    0.65
  -2  -8  -5   21.68    0.65
   2  -8   5   22.77    0.64
   2   8   5   21.83    0.68
   2   8   5   21.98    0.67
  -2   8  -5   22.25    0.65
  -2   8  -5   22.80    0.72
  -2   8  -5   22.92    0.64
   3  -8   5    0.56    0.15
  -3  -8  -5    0.57    0.16
   3  -8   5    0.58    0.21
  -3  -8  -5    0.49    0.19
   3   8   5    0.30    0.19
  -3   8  -5    0.42    0.15
   3   8   5    0.50    0.15
  -3   8  -5    0.44    0.19
   4  -8   5    2.80    0.32
   4  -8   5    1.64    0.23
  -4  -8  -5    1.68    0.23
  -4  -8  -5    2.13    0.31
  -4   8  -5    1.94    0.26
   4   8   5    1.88    0.28
  -4   8  -5    2.09    0.25
   5  -8   5    1.54    0.33
  -5  -8  -5    1.71    0.31
  -5   8  -5    0.81    0.28
   5   8   5    0.90    0.32
   6  -9  -5    0.34    0.33
   6  -9  -5    0.29    0.29
  -6  -9   5    0.32    0.31
  -6   9   5    0.04    0.31
  -6   9   5   -0.23    0.29
   6   9  -5    0.99    0.48
   5  -9  -5    1.25    0.27
   5  -9  -5    0.72    0.26
  -5  -9   5    0.75    0.28
  -5   9   5    0.54    0.27
   5   9  -5    0.75    0.24
  -5   9   5    0.92    0.22
   4  -9  -5    5.12    0.33
   4  -9  -5    5.05    0.36
  -4  -9   5    5.07    0.36
  -4   9   5    4.53    0.32
   4   9  -5    4.73    0.33
   4   9  -5    4.70    0.35
  -3  -9   5   -0.11    0.14
   3  -9  -5   -0.03    0.15
   3  -9  -5    0.08    0.15
  -3  -9   5    0.22    0.13
   3  -9  -5   -0.10    0.14
  -3   9   5   -0.01    0.12
   3   9  -5    0.32    0.15
  -3   9   5   -0.17    0.13
   3   9  -5    0.07    0.17
  -2  -9   5    2.98    0.22
   2  -9  -5    2.70    0.21
   2  -9  -5    2.66    0.22
  -2  -9   5    2.99    0.22
   2  -9  -5    2.63    0.21
   2   9  -5    2.88    0.22
   2   9  -5    3.14    0.23
  -2   9   5    3.01    0.22
  -2   9   5    2.81    0.22
   2   9  -5    3.01    0.24
   1  -9  -5    1.64    0.17
   1  -9  -5    1.49    0.15
   1  -9  -5    1.40    0.16
  -1  -9   5    1.50    0.16
  -1  -9   5    1.51    0.13
  -1   9   5    1.31    0.15
   1   9  -5    1.42    0.18
  -1   9   5    1.19    0.16
   1   9  -5    1.38    0.17
   1   9  -5    1.40    0.16
   0  -9  -5    1.39    0.15
   0  -9  -5    1.24    0.13
   0  -9  -5    1.44    0.16
   0  -9   5    1.26    0.12
   0  -9   5    1.35    0.15
   0   9  -5    1.24    0.16
   0   9   5    1.28    0.15
   0   9   5    1.18    0.11
   0   9   5    1.04    0.16
   0   9  -5    1.07    0.16
  -1  -9  -5    0.12    0.12
   1  -9   5    0.11    0.09
   1  -9   5   -0.09    0.13
  -1  -9  -5    0.03    0.09
  -1  -9  -5    0.04    0.10
   1   9   5    0.05    0.10
   1   9   5    0.02    0.13
   1   9   5   -0.02    0.10
  -1   9  -5    0.11    0.11
  -1   9  -5   -0.06    0.11
   2  -9   5    0.26    0.11
  -2  -9  -5    0.07    0.11
  -2  -9  -5    0.21    0.15
  -2  -9  -5    0.03    0.11
   2  -9   5    0.13    0.14
  -2   9  -5    0.31    0.15
   2   9   5    0.03    0.13
   2   9   5    0.15    0.14
  -2   9  -5    0.02    0.10
  -2   9  -5    0.27    0.12
   2   9   5    0.17    0.10
  -3  -9  -5    0.24    0.19
  -3  -9  -5    0.40    0.16
   3  -9   5    0.32    0.14
   3  -9   5    0.42    0.20
  -3   9  -5    0.18    0.14
   3   9   5    0.40    0.17
   3   9   5    0.12    0.14
  -3   9  -5    0.31    0.19
  -4  -9  -5    0.82    0.22
   4  -9   5    0.61    0.20
  -4  -9  -5    0.57    0.25
   4  -9   5    0.92    0.27
  -4   9  -5    0.93    0.21
   4   9   5    0.80    0.26
  -4   9  -5    0.89    0.24
   5  -9   5   -0.29    0.27
  -5  -9  -5   -0.07    0.26
  -5   9  -5   -0.06    0.24
   5   9   5   -0.21    0.29
  -5 -10   5    4.34    0.39
   5 -10  -5    4.84    0.42
   5 -10  -5    4.81    0.38
  -5  10   5    4.67    0.35
   5  10  -5    4.66    0.38
  -5  10   5    4.08    0.36
  -4 -10   5    3.68    0.31
   4 -10  -5    3.75    0.34
  -4 -10   5    3.63    0.31
   4 -10  -5    3.86    0.31
   4  10  -5    3.38    0.31
  -4  10   5    3.78    0.29
   4  10  -5    3.35    0.29
  -3 -10   5   43.81    1.24
   3 -10  -5   45.16    1.29
  -3 -10   5   44.52    1.26
   3 -10  -5   45.34    1.26
  -3  10   5   47.34    1.25
   3  10  -5   43.52    1.26
  -3  10   5   44.49    1.25
   3  10  -5   45.54    1.28
   2 -10  -5   22.13    0.69
  -2 -10   5   21.38    0.67
  -2 -10   5   21.83    0.66
   2 -10  -5   21.66    0.68
   2 -10  -5   22.74    0.69
   2  10  -5   22.95    0.68
   2  10  -5   22.59    0.68
   2  10  -5   21.62    0.71
  -2  10   5   21.51    0.68
  -2  10   5   22.66    0.69
   1 -10  -5   62.55    1.63
  -1 -10   5   63.39    1.60
   1 -10  -5   62.23    1.64
   1 -10  -5   61.18    1.64
  -1 -10   5   61.56    1.62
   1  10  -5   61.01    1.66
   1  10  -5   60.97    1.65
   1  10  -5   60.61    1.63
  -1  10   5   62.79    1.64
  -1  10   5   63.20    1.65
   0 -10   5   47.70    1.22
   0 -10   5   47.41    1.25
   0 -10  -5   45.58    1.24
   0 -10  -5   44.39    1.25
   0 -10  -5   47.20    1.27
   0  10   5   47.76    1.20
   0  10  -5   45.24    1.29
   0  10   5   47.42    1.28
   0  10   5   48.28    1.26
   0  10  -5   45.84    1.27
   1 -10   5    0.92    0.12
  -1 -10  -5    0.73    0.13
   1 -10   5    0.83    0.15
  -1 -10  -5    1.04    0.17
  -1 -10  -5    1.07    0.15
   1  10   5    0.89    0.14
   1  10   5    1.14    0.13
   1  10   5    1.06    0.18
  -1  10  -5    1.01    0.18
  -1  10  -5    0.82    0.13
  -2 -10  -5   36.69    1.01
  -2 -10  -5   37.54    1.03
   2 -10   5   36.52    1.06
   2 -10   5   39.54    1.02
  -2 -10  -5   35.60    1.06
   2  10   5   37.43    1.05
  -2  10  -5   35.01    1.07
  -2  10  -5   37.21    1.01
   2  10   5   36.64    1.00
   2  10   5   36.54    1.03
  -3 -10  -5    0.71    0.23
   3 -10   5    0.84    0.17
  -3 -10  -5    1.13    0.19
   3 -10   5    1.13    0.24
   3  10   5    0.68    0.20
   3  10   5    0.93    0.18
  -3  10  -5    0.88    0.23
  -3  10  -5    0.57    0.25
   4 -10   5    3.49    0.29
  -4 -10  -5    3.74    0.32
  -4 -10  -5    4.25    0.39
   4 -10   5    4.38    0.37
   4  10   5    3.38    0.32
  -4  10  -5    3.94    0.34
  -4  10  -5    3.65    0.30
  -5 -10  -5    0.16    0.31
   5 -10   5    0.65    0.28
   5  10   5    0.58    0.31
   5 -11  -5    1.05    0.31
  -5 -11   5    1.20    0.27
   5 -11  -5    1.06    0.26
  -5  11   5    1.34    0.28
  -5  11   5    1.23    0.23
   5  11  -5    1.61    0.29
  -4 -11   5    1.08    0.22
   4 -11  -5    1.09    0.24
  -4 -11   5    0.77    0.22
   4 -11  -5    1.06    0.26
   4  11  -5    0.96    0.21
   4  11  -5    1.09    0.24
  -4  11   5    0.68    0.19
  -3 -11   5    3.05    0.26
   3 -11  -5    2.89    0.26
   3 -11  -5    3.05    0.28
  -3 -11   5    2.93    0.27
   3  11  -5    2.75    0.27
  -3  11   5    2.74    0.23
   3  11  -5    2.97    0.25
  -3  11   5    2.99    0.26
   2 -11  -5    0.59    0.17
   2 -11  -5    0.35    0.15
  -2 -11   5    0.57    0.16
  -2 -11   5    0.74    0.15
   2 -11  -5    0.59    0.15
  -2  11   5    0.44    0.15
   2  11  -5    0.59    0.17
  -2  11   5    0.54    0.15
   2  11  -5    0.57    0.14
   2  11  -5    0.52    0.16
   1 -11  -5    7.58    0.33
   1 -11  -5    6.84    0.33
   1 -11  -5    7.28    0.32
  -1 -11   5    7.22    0.30
  -1 -11   5    7.07    0.32
   1  11  -5    6.79    0.35
   1  11  -5    6.86    0.32
  -1  11   5    6.82    0.33
  -1  11   5    7.16    0.33
   1  11  -5    6.46    0.33
   0 -11  -5    3.37    0.23
   0 -11   5    4.06    0.21
   0 -11  -5    3.56    0.27
   0 -11   5    3.93    0.23
   0 -11  -5    3.14    0.24
   0  11   5    3.75    0.25
   0  11  -5    3.75    0.29
   0  11   5    3.57    0.24
   0  11  -5    3.74    0.24
  -1 -11  -5   15.56    0.51
   1 -11   5   15.77    0.53
   1 -11   5   16.13    0.49
  -1 -11  -5   16.24    0.56
  -1 -11  -5   15.41    0.51
   1  11   5   16.07    0.48
  -1  11  -5   15.51    0.52
   1  11   5   14.69    0.50
   1  11   5   15.85    0.54
  -1  11  -5   16.48    0.58
  -2 -11  -5    0.40    0.17
   2 -11   5    0.10    0.13
  -2 -11  -5    0.15    0.14
  -2 -11  -5    0.15    0.12
   2 -11   5    0.17    0.17
  -2  11  -5   -0.05    0.15
   2  11   5    0.08    0.13
  -2  11  -5    0.07    0.12
   2  11   5    0.07    0.12
   2  11   5    0.02    0.14
  -3 -11  -5    4.55    0.32
   3 -11   5    5.30    0.33
   3 -11   5    5.62    0.38
  -3 -11  -5    5.73    0.38
   3  11   5    5.30    0.34
   3  11   5    5.12    0.35
  -3  11  -5    5.52    0.37
  -4 -11  -5    0.54    0.22
   4 -11   5    0.39    0.25
   4 -11   5    0.50    0.21
  -4 -11  -5    0.22    0.24
  -4  11  -5    0.22    0.23
   4  11   5    0.46    0.24
   5 -11   5   -0.13    0.28
  -5 -11  -5   -0.07    0.32
   5  11   5   -0.36    0.29
  -5  11  -5   -0.61    0.36
   5 -12  -5   16.08    0.73
  -5 -12   5   14.29    0.63
  -5 -12   5   16.11    0.69
   5 -12  -5   15.25    0.64
   5  12  -5   14.51    0.63
  -5  12   5   15.70    0.66
  -5  12   5   14.58    0.61
  -4 -12   5    7.23    0.41
   4 -12  -5    6.95    0.47
   4 -12  -5    6.55    0.40
  -4 -12   5    6.93    0.40
  -4  12   5    7.09    0.40
   4  12  -5    6.89    0.40
   4  12  -5    7.13    0.41
  -3 -12   5   28.30    0.88
   3 -12  -5   29.30    0.89
  -3 -12   5   29.05    0.87
   3 -12  -5   30.07    0.93
   3  12  -5   28.10    0.87
  -3  12   5   28.11    0.86
  -3  12   5   28.42    0.87
   3  12  -5   29.77    0.92
   2 -12  -5    2.67    0.23
   2 -12  -5    2.20    0.22
   2 -12  -5    2.56    0.24
  -2 -12   5    2.62    0.23
  -2 -12   5    3.21    0.24
   2  12  -5    3.10    0.28
  -2  12   5    2.40    0.22
   2  12  -5    2.71    0.24
  -2  12   5    2.01    0.21
   2  12  -5    2.79    0.23
   1 -12  -5   19.78    0.63
   1 -12  -5   19.06    0.63
   1 -12  -5   20.28    0.63
  -1 -12   5   19.64    0.59
  -1 -12   5   18.68    0.60
   1  12  -5   19.59    0.64
   1  12  -5   18.94    0.65
  -1  12   5   20.14    0.63
  -1  12   5   19.24    0.64
   0 -12  -5   17.56    0.60
   0 -12  -5   18.77    0.63
   0 -12   5   20.00    0.61
   0 -12  -5   18.51    0.61
   0 -12   5   19.35    0.58
   0  12   5   20.36    0.61
   0  12  -5   18.89    0.65
   0  12   5   20.35    0.64
   0  12  -5   19.51    0.63
  -1 -12  -5    7.24    0.37
  -1 -12  -5    8.42    0.34
  -1 -12  -5    8.03    0.35
   1 -12   5    7.27    0.35
   1 -12   5    7.91    0.32
   1  12   5    8.06    0.32
   1  12   5    7.90    0.33
  -1  12  -5    7.42    0.40
   1  12   5    8.49    0.39
  -1  12  -5    7.58    0.35
   2 -12   5    8.78    0.41
  -2 -12  -5    8.79    0.41
  -2 -12  -5    8.34    0.39
  -2 -12  -5    8.49    0.34
   2 -12   5    8.57    0.35
  -2  12  -5    7.76    0.34
  -2  12  -5    8.53    0.42
   2  12   5    7.84    0.38
   2  12   5    7.66    0.36
   3 -12   5    0.44    0.21
  -3 -12  -5    0.10    0.18
  -3 -12  -5    0.18    0.22
   3 -12   5    0.00    0.17
   3  12   5    0.26    0.18
   3  12   5   -0.07    0.18
  -3  12  -5    0.24    0.21
  -4 -12  -5    0.40    0.22
  -4 -12  -5    0.92    0.29
   4 -12   5    0.55    0.24
   4 -12   5   -0.03    0.22
  -4  12  -5    0.53    0.26
   5 -12   5    0.85    0.45
  -5 -12  -5    0.64    0.33
  -5  12  -5    0.61    0.28
   5  12   5    0.30    0.31
  -5 -13   5   10.74    0.59
  -5 -13   5   10.38    0.54
   5 -13  -5   11.14    0.64
   5 -13  -5   11.49    0.59
  -5  13   5   11.22    0.60
  -5  13   5   10.49    0.52
   5  13  -5   10.53    0.54
   4 -13  -5    7.03    0.48
   4 -13  -5    8.34    0.47
  -4 -13   5    7.67    0.45
  -4 -13   5    7.07    0.45
   4  13  -5    7.51    0.45
  -4  13   5    6.92    0.40
   4  13  -5    6.93    0.45
   3 -13  -5    0.21    0.21
  -3 -13   5   -0.04    0.15
   3 -13  -5    0.04    0.18
  -3 -13   5    0.06    0.17
  -3  13   5   -0.05    0.16
  -3  13   5    0.06    0.17
   3  13  -5    0.06    0.19
   3  13  -5    0.06    0.20
   2 -13  -5   57.98    1.63
  -2 -13   5   59.29    1.60
   2 -13  -5   60.40    1.65
  -2 -13   5   59.83    1.61
   2  13  -5   59.35    1.61
  -2  13   5   62.76    1.63
   2  13  -5   62.00    1.66
   2  13  -5   60.72    1.63
  -2  13   5   59.01    1.62
  -1 -13   5    1.35    0.18
   1 -13  -5    1.27    0.19
  -1 -13   5    1.25    0.16
   1 -13  -5    1.51    0.19
   1 -13  -5    0.93    0.18
  -1  13   5    1.19    0.19
   1  13  -5    1.10    0.21
  -1  13   5    1.28    0.19
   1  13  -5    1.15    0.20
   0 -13  -5   15.33    0.53
   0 -13  -5   14.59    0.52
   0 -13   5   14.97    0.51
   0 -13  -5   14.23    0.52
   0 -13   5   16.07    0.50
   0  13   5   15.44    0.55
   0  13  -5   14.92    0.57
   0  13   5   15.22    0.52
   0  13  -5   15.61    0.54
   1 -13   5    3.21    0.24
  -1 -13  -5    3.22    0.26
   1 -13   5    3.22    0.26
  -1 -13  -5    3.21    0.26
  -1 -13  -5    3.05    0.23
   1  13   5    3.03    0.23
  -1  13  -5    2.81    0.28
  -1  13  -5    3.00    0.25
   1  13   5    3.32    0.26
  -2 -13  -5    0.14    0.20
  -2 -13  -5    0.09    0.16
   2 -13   5    0.31    0.15
   2 -13   5    0.25    0.18
  -2  13  -5    0.06    0.18
  -2  13  -5    0.20    0.14
   2  13   5   -0.10    0.13
   2  13   5   -0.02    0.16
   3 -13   5    1.55    0.23
  -3 -13  -5    1.72    0.23
   3 -13   5    1.77    0.24
  -3 -13  -5    1.66    0.26
  -3  13  -5    2.06    0.30
   3  13   5    1.36    0.23
   3  13   5    1.50    0.23
  -4 -13  -5    2.16    0.30
   4 -13   5    2.19    0.42
   4 -13   5    2.48    0.31
  -4 -13  -5    2.19    0.32
  -4  13  -5    2.61    0.35
   4  13   5    2.78    0.30
   5  13   5    0.35    0.30
  -5  13  -5    0.73    0.31
  -5 -14   5    0.22    0.28
   5 -14  -5    0.08    0.24
   5 -14  -5    0.31    0.29
  -5 -14   5    0.48    0.29
  -5  14   5   -0.02    0.25
   5  14  -5    0.22    0.28
  -5  14   5    0.36    0.24
  -4 -14   5    0.88    0.26
  -4 -14   5    0.99    0.24
   4 -14  -5    1.17    0.30
   4 -14  -5    1.11    0.25
   4  14  -5    1.06    0.24
  -4  14   5    1.00    0.23
   4  14  -5    0.76    0.26
   3 -14  -5    8.56    0.48
   3 -14  -5    7.84    0.42
  -3 -14   5    8.31    0.43
  -3 -14   5    8.72    0.43
   3  14  -5    8.53    0.44
  -3  14   5    9.02    0.41
   3  14  -5    8.47    0.48
  -3  14   5    9.03    0.42
   2 -14  -5    6.38    0.35
  -2 -14   5    6.62    0.34
   2 -14  -5    5.92    0.37
  -2 -14   5    6.69    0.33
  -2  14   5    5.72    0.35
   2  14  -5    6.03    0.33
   2  14  -5    6.60    0.40
   2  14  -5    6.50    0.35
  -2  14   5    5.66    0.34
  -1 -14   5   19.55    0.63
   1 -14  -5   20.58    0.66
   1 -14  -5   19.90    0.65
  -1 -14   5   20.16    0.62
  -1  14   5   19.34    0.66
   1  14  -5   20.09    0.69
   1  14  -5   19.19    0.67
  -1  14   5   20.30    0.65
   0 -14  -5    5.71    0.32
   0 -14   5    5.96    0.31
   0 -14   5    5.82    0.29
   0 -14  -5    5.53    0.31
   0 -14  -5    5.92    0.35
   0  14  -5    5.60    0.37
   0  14   5    5.77    0.35
   0  14  -5    5.55    0.34
   0  14   5    5.95    0.30
   1 -14   5    0.73    0.17
  -1 -14  -5    0.34    0.16
  -1 -14  -5    0.16    0.19
   1 -14   5    0.27    0.14
  -1 -14  -5    0.48    0.14
  -1  14  -5    0.39    0.16
   1  14   5    0.39    0.15
  -1  14  -5    0.36    0.19
   1  14   5    0.43    0.20
  -2 -14  -5    7.82    0.44
   2 -14   5    8.11    0.40
  -2 -14  -5    7.64    0.39
   2 -14   5    7.05    0.35
  -2  14  -5    6.95    0.35
  -2  14  -5    7.18    0.42
   2  14   5    8.04    0.41
   3 -14   5    0.80    0.23
  -3 -14  -5    0.83    0.28
  -3 -14  -5    1.09    0.23
   3 -14   5    0.98    0.22
   3  14   5    1.01    0.23
   3  14   5    1.07    0.21
  -3  14  -5    1.43    0.29
  -4 -14  -5    4.06    0.36
  -4 -14  -5    3.93    0.40
  -4  14  -5    4.44    0.40
   4  14   5    4.01    0.36
   5 -15  -5    2.65    0.39
  -5 -15   5    1.90    0.32
   5 -15  -5    2.80    0.42
  -5 -15   5    2.30    0.36
  -5  15   5    2.62    0.32
   5  15  -5    2.51    0.33
  -5  15   5    2.70    0.41
   4 -15  -5   14.57    0.62
  -4 -15   5   14.87    0.63
  -4 -15   5   15.18    0.63
   4 -15  -5   15.31    0.66
  -4  15   5   13.96    0.61
   4  15  -5   14.31    0.62
   4  15  -5   14.97    0.66
  -3 -15   5    1.85    0.23
   3 -15  -5    2.12    0.30
  -3 -15   5    1.51    0.24
   3 -15  -5    1.97    0.28
   3  15  -5    2.00    0.27
  -3  15   5    1.48    0.23
  -3  15   5    1.73    0.23
   3  15  -5    1.31    0.26
   2 -15  -5   21.83    0.75
   2 -15  -5   21.37    0.74
  -2 -15   5   21.91    0.72
  -2 -15   5   23.20    0.73
  -2  15   5   22.18    0.73
   2  15  -5   22.87    0.74
   2  15  -5   22.45    0.79
  -2  15   5   23.17    0.74
   2  15  -5   23.22    0.73
   1 -15  -5    8.82    0.43
   1 -15  -5    8.93    0.42
  -1 -15   5    8.81    0.39
  -1 -15   5    8.82    0.38
   1  15  -5   10.20    0.46
   1  15  -5    8.36    0.43
  -1  15   5    9.33    0.42
  -1  15   5    9.00    0.41
   0 -15  -5    5.10    0.33
   0 -15   5    5.28    0.30
   0 -15  -5    5.77    0.34
   0 -15   5    5.76    0.29
   0  15   5    5.79    0.32
   0  15  -5    5.24    0.37
   0  15  -5    5.73    0.36
   0  15   5    5.00    0.33
  -1 -15  -5   31.29    0.95
  -1 -15  -5   29.37    0.92
   1 -15   5   30.87    0.91
   1 -15   5   31.02    0.90
   1  15   5   30.87    0.96
  -1  15  -5   32.79    0.98
  -1  15  -5   30.77    0.93
   1  15   5   31.28    0.90
  -2 -15  -5    0.38    0.23
   2 -15   5    0.74    0.21
   2 -15   5    0.38    0.18
  -2 -15  -5    0.76    0.21
  -2  15  -5    0.44    0.18
  -2  15  -5    0.82    0.24
   2  15   5    0.49    0.20
   3 -15   5    3.25    0.31
  -3 -15  -5    3.25    0.30
  -3 -15  -5    2.77    0.32
   3 -15   5    2.51    0.27
  -3  15  -5    2.89    0.35
   3  15   5    2.93    0.30
  -4 -15  -5    0.58    0.28
  -4 -15  -5    0.37    0.28
   4  15   5    0.47    0.24
  -4  15  -5    0.24    0.29
   4 -16  -5    0.38    0.27
  -4 -16   5    0.78    0.26
  -4 -16   5    0.27    0.23
   4 -16  -5    0.16    0.26
   4  16  -5    0.23    0.25
  -4  16   5    0.38    0.25
   4  16  -5    0.15    0.26
   3 -16  -5    8.05    0.49
   3 -16  -5    7.91    0.46
  -3 -16   5    7.76    0.43
  -3 -16   5    7.38    0.40
   3  16  -5    6.55    0.39
   3  16  -5    7.83    0.49
  -3  16   5    8.12    0.42
  -3  16   5    7.03    0.41
  -2 -16   5    1.11    0.20
  -2 -16   5    1.05    0.19
   2 -16  -5    1.09    0.25
   2 -16  -5    0.96    0.24
  -2  16   5    0.88    0.23
  -2  16   5    1.15    0.21
   2  16  -5    0.96    0.19
   2  16  -5    1.06    0.24
  -1 -16   5    2.78    0.24
   1 -16  -5    2.97    0.27
   1 -16  -5    2.30    0.26
  -1 -16   5    2.59    0.23
   1  16  -5    2.89    0.29
   1  16  -5    2.19    0.27
  -1  16   5    3.12    0.27
  -1  16   5    2.83    0.25
   0 -16   5    4.22    0.28
   0 -16  -5    4.13    0.32
   0 -16   5    4.61    0.29
   0 -16  -5    4.12    0.32
   0  16   5    3.68    0.30
   0  16  -5    3.74    0.30
   0  16   5    3.60    0.30
   0  16  -5    3.83    0.31
  -1 -16  -5    1.15    0.21
   1 -16   5    1.16    0.19
   1 -16   5    1.27    0.20
  -1 -16  -5    1.27    0.23
   1  16   5    1.30    0.19
  -1  16  -5    0.74    0.23
   1  16   5    1.33    0.25
  -1  16  -5    1.41    0.21
  -2 -16  -5    2.35    0.27
   2 -16   5    2.19    0.27
   2 -16   5    1.74    0.22
  -2 -16  -5    1.96    0.29
  -2  16  -5    2.11    0.24
  -2  16  -5    1.80    0.29
   2  16   5    1.84    0.27
   3 -16   5    0.62    0.22
  -3 -16  -5    0.80    0.25
  -3 -16  -5    0.96    0.29
   3  16   5    1.12    0.27
  -3  16  -5    0.42    0.26
  -4 -16  -5    0.28    0.28
  -4  16  -5    0.08    0.30
  -4 -17   5   12.16    0.55
   4 -17  -5   11.26    0.60
   4 -17  -5   11.86    0.58
  -4 -17   5   12.17    0.59
  -4  17   5   10.77    0.54
   4  17  -5   12.39    0.63
   4  17  -5   11.06    0.54
  -3 -17   5   -0.08    0.21
   3 -17  -5    0.33    0.25
  -3 -17   5   -0.02    0.21
   3 -17  -5    0.04    0.24
   3  17  -5    0.07    0.23
  -3  17   5    0.13    0.18
   3  17  -5    0.15    0.20
  -3  17   5    0.17    0.22
  -2 -17   5   25.05    0.78
   2 -17  -5   23.17    0.83
   2 -17  -5   23.84    0.80
  -2 -17   5   24.15    0.78
  -2  17   5   24.51    0.79
  -2  17   5   23.79    0.80
   2  17  -5   23.87    0.83
   2  17  -5   23.52    0.78
   1 -17  -5   11.51    0.51
   1 -17  -5   11.02    0.51
  -1 -17   5   11.64    0.46
  -1 -17   5   10.80    0.43
   1  17  -5   10.98    0.52
   1  17  -5   11.29    0.51
  -1  17   5   11.24    0.52
  -1  17   5   11.82    0.48
   0 -17  -5   16.25    0.61
   0 -17  -5   16.16    0.60
   0 -17   5   17.08    0.56
   0 -17   5   16.47    0.57
   0  17  -5   17.08    0.66
   0  17  -5   14.82    0.61
   0  17   5   15.99    0.61
   0  17   5   15.37    0.58
  -1 -17  -5   11.36    0.53
   1 -17   5   11.39    0.47
   1 -17   5   12.00    0.46
  -1 -17  -5   11.25    0.50
  -1  17  -5   10.84    0.50
   1  17   5   10.50    0.50
   1  17   5   11.24    0.46
  -1  17  -5   11.33    0.56
  -2 -17  -5    0.50    0.23
  -2 -17  -5    0.84    0.27
   2 -17   5    0.69    0.20
   2  17   5    1.11    0.26
  -2  17  -5    0.52    0.28
  -2  17  -5    0.55    0.20
  -3 -17  -5    6.40    0.51
  -3 -17  -5    6.40    0.45
   3 -17   5    6.06    0.43
  -3  17  -5    6.76    0.50
   3  17   5    6.14    0.45
  -4 -17  -5    0.31    0.33
  -4  17  -5    0.52    0.29
  -4 -18   5    3.63    0.37
   4 -18  -5    3.54    0.37
  -4 -18   5    4.12    0.37
   4 -18  -5    3.96    0.44
   4  18  -5    3.95    0.35
   4  18  -5    4.43    0.43
  -4  18   5    3.04    0.34
  -3 -18   5    0.39    0.23
   3 -18  -5    0.26    0.26
  -3 -18   5    0.80    0.25
   3 -18  -5    0.90    0.29
  -3  18   5    0.30    0.25
   3  18  -5    0.58    0.22
  -3  18   5    0.58    0.23
   3  18  -5    0.35    0.26
  -2 -18   5    0.64    0.21
  -2 -18   5    0.97    0.21
   2 -18  -5    0.61    0.25
   2 -18  -5    0.85    0.23
   2  18  -5    0.57    0.24
  -2  18   5    0.50    0.24
  -2  18   5    0.72    0.25
   2  18  -5    0.57    0.22
   1 -18  -5    0.85    0.24
   1 -18  -5    0.87    0.22
  -1 -18   5    1.36    0.21
  -1 -18   5    1.16    0.22
  -1  18   5    1.23    0.26
   1  18  -5    2.30    0.29
  -1  18   5    0.80    0.21
   1  18  -5    0.95    0.25
   0 -18   5    0.43    0.18
   0 -18  -5    0.73    0.22
   0 -18   5    0.55    0.17
   0 -18  -5    0.77    0.24
   0  18   5    0.58    0.20
   0  18  -5    0.32    0.22
   0  18  -5    0.47    0.22
   0  18   5    1.05    0.24
   1 -18   5    0.10    0.17
   1 -18   5    0.06    0.19
  -1 -18  -5    0.03    0.20
  -1 -18  -5    0.34    0.21
   1  18   5    0.39    0.25
   1  18   5   -0.03    0.17
  -1  18  -5    0.08    0.21
  -1  18  -5    0.13    0.23
  -2 -18  -5    0.07    0.21
   2 -18   5    0.29    0.20
  -2 -18  -5    0.01    0.26
  -2  18  -5   -0.15    0.19
   2  18   5   -0.04    0.24
  -2  18  -5   -0.28    0.27
   3 -18   5    0.10    0.23
  -3 -18  -5    0.10    0.26
  -3 -18  -5    0.09    0.25
  -3  18  -5    0.05    0.27
   3  18   5   -0.44    0.25
  -4 -19   5    8.62    0.50
   4 -19  -5    8.27    0.61
  -4 -19   5    8.95    0.50
   4  19  -5    8.75    0.49
  -4  19   5    9.21    0.75
   4  19  -5    9.12    0.60
   3 -19  -5    0.02    0.27
  -3 -19   5    0.23    0.23
   3 -19  -5    0.04    0.23
  -3 -19   5    0.11    0.23
  -3  19   5   -0.19    0.26
   3  19  -5    0.07    0.28
   3  19  -5   -0.10    0.21
  -3  19   5    0.08    0.20
  -2 -19   5   22.26    0.78
  -2 -19   5   23.17    0.76
   2 -19  -5   22.36    0.80
   2 -19  -5   23.54    0.85
  -2  19   5   22.83    0.81
   2  19  -5   23.25    0.86
  -2  19   5   21.87    0.80
   2  19  -5   24.10    0.78
  -1 -19   5    9.28    0.44
   1 -19  -5    9.63    0.51
  -1 -19   5    9.02    0.42
   1 -19  -5    8.68    0.46
  -1  19   5    8.68    0.44
   1  19  -5    8.85    0.53
   1  19  -5    8.73    0.49
  -1  19   5    9.30    0.51
   0 -19   5    6.76    0.40
   0 -19   5    7.53    0.38
   0 -19  -5    7.60    0.43
   0 -19  -5    7.94    0.46
   0  19   5    7.84    0.42
   0  19   5    8.84    0.50
   0  19  -5    8.31    0.50
   0  19  -5    7.26    0.47
   1 -19   5   15.54    0.60
  -1 -19  -5   17.10    0.67
  -1 -19  -5   17.07    0.66
   1  19   5   15.31    0.67
  -1  19  -5   14.91    0.63
  -1  19  -5   16.48    0.68
  -2 -19  -5    0.53    0.25
   2 -19   5    0.72    0.22
  -2 -19  -5    0.22    0.27
   2  19   5    0.49    0.26
  -2  19  -5    1.03    0.32
  -2  19  -5    0.44    0.22
   3 -19   5    3.52    0.35
  -3 -19  -5    3.93    0.39
  -3 -19  -5    4.59    0.40
   3  19   5    4.25    0.41
  -3  19  -5    4.71    0.43
   3 -20  -5    4.67    0.44
   3 -20  -5    4.80    0.42
  -3 -20   5    4.64    0.37
  -3 -20   5    4.14    0.38
   3  20  -5    4.54    0.37
  -3  20   5    3.96    0.36
   3  20  -5    4.61    0.46
  -3  20   5    4.62    0.37
   2 -20  -5   -0.02    0.25
  -2 -20   5   -0.12    0.20
  -2 -20   5    0.20    0.22
   2 -20  -5   -0.06    0.22
   2  20  -5    0.05    0.20
   2  20  -5    0.27    0.26
  -2  20   5   -0.36    0.23
  -2  20   5   -0.08    0.25
  -1 -20   5    1.93    0.25
   1 -20  -5    1.68    0.29
   1 -20  -5    1.91    0.31
  -1 -20   5    1.85    0.24
   1  20  -5    2.31    0.32
   1  20  -5    1.57    0.30
  -1  20   5    1.79    0.28
  -1  20   5    2.13    0.29
   0 -20   5    4.28    0.35
   0 -20  -5    4.18    0.34
   0 -20  -5    4.27    0.37
   0  20   5    3.28    0.35
   0  20  -5    4.32    0.39
   0  20   5    4.95    0.36
   0  20  -5    4.30    0.40
  -1 -20  -5    0.56    0.24
   1 -20   5    0.82    0.23
  -1 -20  -5    0.49    0.25
   1  20   5    0.49    0.26
  -1  20  -5    0.80    0.26
  -1  20  -5    0.37    0.29
   2 -20   5    0.79    0.24
  -2 -20  -5    0.29    0.28
  -2 -20  -5    0.65    0.26
   2  20   5    0.77    0.27
  -2  20  -5    0.81    0.26
  -2  20  -5    0.66    0.29
  -3 -20  -5    0.33    0.29
   3 -20   5   -0.02    0.38
  -3 -20  -5    0.06    0.27
  -3  20  -5    0.39    0.34
   3  20   5    0.14    0.28
  -3 -21   5    1.07    0.28
   3 -21  -5    0.83    0.30
  -3 -21   5    0.58    0.26
   3 -21  -5    1.07    0.32
   3  21  -5    0.60    0.34
  -3  21   5    0.85    0.29
   3  21  -5    0.66    0.27
  -3  21   5    0.81    0.28
  -2 -21   5   13.93    0.60
   2 -21  -5   14.41    0.64
  -2 -21   5   12.96    0.55
   2 -21  -5   13.67    0.67
  -2  21   5   14.13    0.63
  -2  21   5   14.32    0.61
   2  21  -5   13.28    0.65
  -1 -21   5    1.99    0.27
   1 -21  -5    2.50    0.35
   1 -21  -5    1.74    0.30
  -1  21   5    2.40    0.31
   1  21  -5    2.60    0.34
  -1  21   5    2.05    0.33
   1  21  -5    2.29    0.33
   0 -21  -5    4.18    0.38
   0 -21   5    4.07    0.33
   0 -21  -5    3.91    0.37
   0  21   5    4.09    0.37
   0  21  -5    3.84    0.38
   0  21   5    4.32    0.36
   0  21  -5    4.58    0.39
   1 -21   5    6.28    0.42
  -1 -21  -5    6.52    0.44
  -1 -21  -5    7.27    0.49
  -1  21  -5    6.45    0.48
  -1  21  -5    6.51    0.50
   1  21   5    6.84    0.48
  -2 -21  -5    0.28    0.27
   2 -21   5    0.09    0.24
  -2 -21  -5    0.08    0.27
   2  21   5    0.42    0.31
  -2  21  -5    0.23    0.32
   2 -22  -5    1.51    0.34
  -2 -22   5    1.05    0.25
   2 -22  -5    2.18    0.31
  -2  22   5    0.95    0.28
   2  22  -5    1.77    0.33
  -2  22   5    1.69    0.32
  -1 -22   5    5.83    0.43
   1 -22  -5    6.18    0.48
   1 -22  -5    5.97    0.43
   1  22  -5    5.22    0.43
  -1  22   5    5.37    0.42
  -1  22   5    6.12    0.45
   0 -22   5    4.44    0.36
   0 -22  -5    4.35    0.41
   0 -22  -5    4.36    0.39
   0  22   5    4.83    0.38
   0  22   5    4.47    0.42
   0  22  -5    4.68    0.42
   0  22  -5    4.57    0.43
  -1 -22  -5   -0.08    0.25
   1 -22   5    0.28    0.22
  -1 -22  -5    0.37    0.27
   1  22   5    0.24    0.27
  -1  22  -5    0.70    0.29
  -1  22  -5   -0.10    0.30
  -2 -22  -5    4.12    0.39
   2 -22   5    3.37    0.35
  -2 -22  -5    3.95    0.39
   2  22   5    3.27    0.40
  -2  22  -5    3.97    0.43
  -2 -23   5    1.14    0.29
   2 -23  -5    1.62    0.35
  -2  23   5    1.28    0.32
  -1 -23   5    1.23    0.28
   1 -23  -5    1.75    0.35
   1 -23  -5    1.28    0.28
  -1  23   5    0.93    0.29
  -1  23   5    1.22    0.30
   1  23  -5    1.13    0.36
   0 -23  -5    0.89    0.30
   0 -23   5    1.25    0.29
   0 -23  -5    1.40    0.33
   0  23  -5    1.40    0.33
   0  23   5    1.29    0.29
   0  23  -5    1.26    0.30
   0  23   5    1.16    0.34
  -1 -23  -5    1.73    0.30
   1 -23   5    2.08    0.30
  -1 -23  -5    1.93    0.34
  -1  23  -5    1.89    0.31
  -1  23  -5    1.49    0.34
   1  23   5    1.60    0.36
   0 -24   5    3.36    0.35
   0 -24  -5    3.56    0.43
   0  24  -5    3.20    0.40
   0  24   5    2.38    0.33
   0  24  -5    2.77    0.45
   6   0  -6    2.82    0.37
  -6   0   6    3.58    0.37
  -6   0   6    2.63    0.36
   6   0  -6    2.94    0.34
   5   0  -6    6.08    0.38
  -5   0   6    5.71    0.43
  -5   0   6    6.45    0.40
   5   0  -6    6.27    0.40
   4   0  -6   36.21    1.05
   4   0  -6   36.35    1.08
   4   0  -6   36.94    1.05
  -4   0   6   37.46    1.09
  -4   0   6   35.56    1.07
  -4   0   6   37.21    1.07
  -4   0   6   37.36    1.03
  -4   0   6   37.52    1.06
   4   0  -6   37.30    1.02
   4   0  -6   38.45    1.07
   3   0  -6   43.35    1.16
  -3   0   6   41.31    1.17
   3   0  -6   42.14    1.19
   3   0  -6   42.04    1.15
   3   0  -6   41.14    1.16
  -3   0   6   44.05    1.16
  -3   0   6   43.52    1.15
   3   0  -6   42.74    1.14
   2   0  -6    5.92    0.23
   2   0  -6    5.95    0.26
   2   0  -6    4.93    0.26
  -2   0   6    5.78    0.23
   2   0  -6    5.49    0.23
  -2   0   6    6.03    0.26
   2   0  -6    5.84    0.31
  -1   0   6   30.14    0.79
   1   0  -6   31.50    0.82
   1   0  -6   30.38    0.89
  -1   0   6   31.09    0.85
   1   0  -6   32.09    0.88
   0   0   6  136.74    3.45
   0   0  -6  136.54    3.48
   0   0  -6  139.71    3.42
   0   0  -6  138.61    3.49
   1   0   6    6.56    0.28
   1   0   6    6.35    0.30
  -1   0  -6    6.10    0.26
  -1   0  -6    6.27    0.29
  -1   0  -6    6.02    0.31
   2   0   6    2.62    0.21
  -2   0  -6    3.38    0.25
  -2   0  -6    3.27    0.22
  -2   0  -6    3.42    0.23
   2   0   6    3.27    0.25
   3   0   6    0.21    0.20
  -3   0  -6   -0.09    0.14
  -3   0  -6    0.09    0.15
   4   0   6    0.17    0.22
  -4   0  -6    0.37    0.19
   5   0   6   -0.13    0.29
  -5   0  -6    0.03    0.23
  -6  -1   6    0.12    0.26
   6  -1  -6    0.23    0.25
  -6  -1   6    0.27    0.29
   6  -1  -6    0.14    0.31
   6   1  -6   -0.13    0.27
   6   1  -6    0.03    0.24
  -6   1   6    0.19    0.28
  -6   1   6    0.23    0.26
   5  -1  -6    0.02    0.19
   5  -1  -6   -0.11    0.18
   5  -1  -6    0.24    0.23
  -5  -1   6   -0.27    0.19
  -5  -1   6   -0.02    0.19
  -5   1   6   -0.14    0.22
   5   1  -6    0.23    0.22
   5   1  -6    0.00    0.20
  -5   1   6    0.07    0.20
   4  -1  -6    0.24    0.16
   4  -1  -6   -0.01    0.17
   4  -1  -6    0.09    0.15
  -4  -1   6   -0.04    0.13
   4  -1  -6    0.09    0.15
  -4  -1   6    0.10    0.16
  -4  -1   6    0.03    0.17
   4  -1  -6    0.10    0.13
  -4  -1   6    0.21    0.15
  -4   1   6    0.02    0.13
   4   1  -6    0.20    0.17
  -4   1   6   -0.29    0.16
   4   1  -6    0.04    0.14
  -4   1   6    0.09    0.16
   4   1  -6    0.26    0.17
  -4   1   6    0.05    0.15
  -4   1   6    0.10    0.16
   4   1  -6    0.00    0.14
   3  -1  -6   11.12    0.40
   3  -1  -6   11.10    0.39
   3  -1  -6   11.43    0.42
   3  -1  -6   11.24    0.40
   3  -1  -6   10.52    0.44
  -3  -1   6   11.37    0.41
  -3  -1   6   11.13    0.39
  -3  -1   6   11.37    0.41
  -3   1   6   11.60    0.40
   3   1  -6   10.66    0.40
  -3   1   6   11.40    0.42
   3   1  -6   11.01    0.42
  -3   1   6   11.23    0.44
  -3   1   6   11.53    0.41
   3   1  -6   11.21    0.45
   3   1  -6   11.14    0.38
   3   1  -6   11.43    0.41
  -2  -1   6    2.58    0.18
   2  -1  -6    2.34    0.21
   2  -1  -6    2.20    0.18
   2  -1  -6    2.50    0.19
   2  -1  -6    2.27    0.16
   2  -1  -6    2.34    0.16
  -2  -1   6    2.55    0.16
   2   1  -6    2.61    0.20
  -2   1   6    2.65    0.18
   2   1  -6    2.85    0.20
   2   1  -6    2.52    0.15
   2   1  -6    2.73    0.16
   2   1  -6    2.40    0.21
  -2   1   6    2.16    0.16
  -1  -1   6    2.06    0.17
   1  -1  -6    2.43    0.19
  -1  -1   6    2.13    0.10
   1  -1  -6    2.31    0.14
   1  -1  -6    1.91    0.18
   1  -1  -6    1.96    0.11
  -1   1   6    2.09    0.10
   1   1  -6    2.05    0.18
   1   1  -6    2.30    0.12
  -1   1   6    2.31    0.16
   1   1  -6    1.83    0.18
   0  -1  -6   17.67    0.58
   0  -1   6   18.53    0.56
   0  -1  -6   18.16    0.59
   0  -1  -6   18.28    0.53
   0   1   6   18.19    0.55
   0   1  -6   18.80    0.59
   0   1  -6   19.01    0.51
   0   1  -6   18.88    0.58
   0   1   6   19.42    0.59
  -1  -1  -6    5.40    0.27
   1  -1   6    5.25    0.27
  -1  -1  -6    5.18    0.24
  -1  -1  -6    5.17    0.28
  -1   1  -6    5.77    0.23
  -1   1  -6    4.94    0.26
   1   1   6    5.23    0.26
   1   1   6    6.07    0.27
  -1   1  -6    5.09    0.29
  -2  -1  -6    0.95    0.16
  -2  -1  -6    0.63    0.14
  -2  -1  -6    0.51    0.13
   2  -1   6    0.53    0.16
   2  -1   6    0.65    0.13
  -2   1  -6    0.85    0.14
   2   1   6    0.64    0.15
  -2   1  -6    0.51    0.13
   2   1   6    0.59    0.14
  -2   1  -6    0.67    0.16
  -3  -1  -6   50.90    1.40
   3  -1   6   49.02    1.42
  -3  -1  -6   50.78    1.39
  -3   1  -6   51.68    1.39
   3   1   6   51.71    1.43
  -3   1  -6   50.65    1.39
  -4  -1  -6    0.61    0.21
   4  -1   6    1.25    0.29
   4   1   6    0.66    0.24
  -4   1  -6    0.80    0.21
  -5  -1  -6   -0.05    0.27
   5  -1   6   -0.15    0.29
  -5   1  -6    0.16    0.26
   5   1   6    0.40    0.28
   6  -2  -6    9.75    0.60
  -6  -2   6   10.30    0.61
   6   2  -6   10.00    0.58
  -6   2   6    9.92    0.52
   6   2  -6    9.94    0.54
  -6   2   6   10.60    0.62
  -5  -2   6   11.92    0.56
  -5  -2   6   11.51    0.51
   5  -2  -6   11.03    0.48
   5  -2  -6   11.79    0.50
   5  -2  -6   11.59    0.56
  -5   2   6   11.20    0.51
  -5   2   6   11.48    0.49
   5   2  -6   11.29    0.54
  -5   2   6   11.61    0.57
   5   2  -6   12.12    0.52
   4  -2  -6    1.00    0.18
   4  -2  -6    0.74    0.17
  -4  -2   6    0.56    0.19
  -4  -2   6    0.20    0.16
   4  -2  -6    1.05    0.18
   4  -2  -6    0.87    0.16
  -4  -2   6    1.02    0.18
   4   2  -6    0.95    0.16
   4   2  -6    0.88    0.19
  -4   2   6    0.72    0.16
  -4   2   6    0.61    0.18
  -4   2   6    0.83    0.19
   4   2  -6    0.81    0.17
   4   2  -6    0.73    0.18
  -4   2   6    0.73    0.17
  -4   2   6    1.01    0.21
   3  -2  -6  108.70    2.81
  -3  -2   6  112.57    2.83
   3  -2  -6  110.17    2.82
   3  -2  -6  108.63    2.80
  -3  -2   6  111.75    2.80
   3  -2  -6  111.48    2.84
  -3  -2   6  110.99    2.83
   3  -2  -6  111.30    2.83
  -3   2   6  111.07    2.82
  -3   2   6  111.95    2.84
   3   2  -6  113.61    2.81
   3   2  -6  108.25    2.82
   3   2  -6  107.92    2.79
   3   2  -6  107.51    2.86
  -3   2   6  113.19    2.81
   3   2  -6  112.62    2.82
  -3   2   6  112.22    2.82
  -3   2   6  110.40    2.85
  -2  -2   6    0.57    0.13
   2  -2  -6    0.52    0.10
  -2  -2   6    0.36    0.08
   2  -2  -6    0.64    0.15
   2  -2  -6    0.52    0.13
   2  -2  -6    0.40    0.10
   2  -2  -6    0.44    0.10
  -2  -2   6    0.52    0.10
   2   2  -6    0.15    0.11
   2   2  -6    0.42    0.08
  -2   2   6    0.45    0.10
  -2   2   6    0.71    0.16
   2   2  -6    0.94    0.17
   2   2  -6    0.43    0.13
  -2   2   6    0.67    0.11
   1  -2  -6  122.78    3.19
   1  -2  -6  126.00    3.21
  -1  -2   6  122.78    3.11
   1  -2  -6  125.29    3.15
   1  -2  -6  132.43    3.12
  -1  -2   6  124.08    3.17
  -1   2   6  125.89    3.16
  -1   2   6  126.99    3.12
  -1   2   6  128.91    3.21
   1   2  -6  127.25    3.21
   1   2  -6  127.64    3.20
   1   2  -6  126.58    3.12
   0  -2  -6    6.58    0.30
   0  -2   6    6.09    0.26
   0  -2  -6    6.04    0.28
   0  -2  -6    6.50    0.25
   0   2  -6    6.50    0.30
   0   2   6    5.80    0.28
   0   2  -6    5.86    0.29
   0   2   6    6.34    0.26
   0   2  -6    6.31    0.21
  -1  -2  -6   26.70    0.78
   1  -2   6   26.11    0.77
  -1  -2  -6   26.07    0.77
  -1  -2  -6   26.57    0.74
   1   2   6   26.88    0.78
   1   2   6   27.37    0.76
  -1   2  -6   25.98    0.78
  -1   2  -6   25.70    0.76
  -1   2  -6   25.17    0.71
   2  -2   6   42.94    1.11
   2  -2   6   41.84    1.17
  -2  -2  -6   40.67    1.12
  -2  -2  -6   39.03    1.14
  -2  -2  -6   39.50    1.14
   2   2   6   42.58    1.17
  -2   2  -6   40.90    1.16
  -2   2  -6   40.22    1.12
  -2   2  -6   42.02    1.12
   2   2   6   43.16    1.12
   3  -2   6    0.09    0.18
  -3  -2  -6    0.04    0.17
  -3  -2  -6    0.00    0.14
   3   2   6    0.10    0.19
  -3   2  -6    0.17    0.16
  -3   2  -6    0.05    0.15
   4  -2   6    7.43    0.45
  -4  -2  -6    7.83    0.45
   4   2   6    8.02    0.46
  -4   2  -6    7.42    0.42
  -5  -2  -6    0.70    0.29
   5  -2   6    0.87    0.29
  -5   2  -6    1.07    0.28
   5   2   6    0.44    0.31
  -6  -3   6    1.69    0.32
   6  -3  -6    1.74    0.35
  -6   3   6    1.88    0.33
   6   3  -6    1.59    0.30
  -6   3   6    1.18    0.32
  -5  -3   6    0.53    0.26
   5  -3  -6    0.83    0.26
   5  -3  -6    0.69    0.22
  -5  -3   6    0.77    0.25
  -5   3   6    1.07    0.22
   5   3  -6    0.87    0.24
  -5   3   6    0.90    0.27
  -4  -3   6   13.22    0.48
   4  -3  -6   12.91    0.47
  -4  -3   6   13.83    0.52
   4  -3  -6   13.78    0.54
   4  -3  -6   13.73    0.50
   4  -3  -6   13.76    0.48
  -4  -3   6   14.70    0.54
   4  -3  -6   13.01    0.49
   4   3  -6   14.24    0.53
  -4   3   6   13.07    0.48
  -4   3   6   13.07    0.51
   4   3  -6   13.55    0.51
  -4   3   6   13.68    0.49
  -4   3   6   12.92    0.50
   4   3  -6   14.89    0.53
  -4   3   6   13.46    0.54
   3  -3  -6    0.27    0.14
   3  -3  -6    0.14    0.13
   3  -3  -6    0.34    0.12
  -3  -3   6    0.05    0.13
   3  -3  -6    0.48    0.16
  -3  -3   6    0.15    0.12
  -3  -3   6    0.14    0.10
   3  -3  -6    0.19    0.13
   3   3  -6    0.24    0.14
  -3   3   6    0.20    0.15
  -3   3   6    0.19    0.12
   3   3  -6    0.31    0.11
   3   3  -6    0.06    0.14
   3   3  -6    0.25    0.12
  -3   3   6    0.39    0.15
  -2  -3   6   45.79    1.17
   2  -3  -6   46.18    1.19
   2  -3  -6   46.90    1.21
   2  -3  -6   43.67    1.24
  -2  -3   6   45.34    1.19
  -2  -3   6   46.74    1.23
   2  -3  -6   44.97    1.23
   2  -3  -6   46.07    1.20
  -2   3   6   45.24    1.19
   2   3  -6   46.90    1.17
   2   3  -6   44.64    1.22
  -2   3   6   43.05    1.25
   2   3  -6   44.97    1.23
   2   3  -6   45.65    1.26
   1  -3  -6   23.53    0.71
   1  -3  -6   23.35    0.70
   1  -3  -6   24.35    0.63
  -1  -3   6   23.29    0.62
   1  -3  -6   23.73    0.66
  -1  -3   6   24.18    0.68
  -1   3   6   23.29    0.65
   1   3  -6   23.70    0.71
  -1   3   6   22.85    0.70
   1   3  -6   23.25    0.70
   1   3  -6   23.54    0.61
   0  -3  -6   16.07    0.50
   0  -3   6   17.08    0.52
   0  -3  -6   16.84    0.54
   0  -3  -6   16.91    0.55
   0   3   6   17.14    0.55
   0   3  -6   16.91    0.55
   0   3  -6   17.69    0.45
   0   3  -6   16.90    0.54
   0   3   6   16.13    0.50
  -1  -3  -6   17.34    0.57
   1  -3   6   17.96    0.56
  -1  -3  -6   17.35    0.56
  -1  -3  -6   16.96    0.54
  -1   3  -6   17.24    0.58
   1   3   6   18.04    0.57
  -1   3  -6   17.41    0.50
  -1   3  -6   17.37    0.55
   1   3   6   18.24    0.56
   2  -3   6    1.39    0.19
  -2  -3  -6    1.23    0.18
  -2  -3  -6    1.38    0.17
  -2   3  -6    1.66    0.16
  -2   3  -6    1.39    0.16
   2   3   6    1.51    0.17
   2   3   6    1.39    0.20
  -2   3  -6    1.37    0.20
   3  -3   6    0.56    0.19
  -3  -3  -6   -0.01    0.14
  -3  -3  -6    0.14    0.18
  -3   3  -6    0.02    0.15
   3   3   6    0.13    0.19
  -3   3  -6    0.01    0.15
   4  -3   6    0.15    0.25
  -4  -3  -6    0.32    0.23
  -4   3  -6    0.30    0.20
  -4   3  -6    0.14    0.18
   4   3   6    0.29    0.26
  -5  -3  -6    0.19    0.25
   5  -3   6    0.15    0.30
   5   3   6    0.17    0.31
  -5   3  -6    0.26    0.22
  -6  -4   6    2.10    0.34
   6  -4  -6    2.52    0.38
   6  -4  -6    2.24    0.30
   6   4  -6    1.85    0.33
  -6   4   6    1.47    0.31
  -6   4   6    2.16    0.37
   5  -4  -6    4.27    0.33
  -5  -4   6    5.18    0.42
   5  -4  -6    4.19    0.37
  -5   4   6    4.27    0.37
   5   4  -6    4.90    0.39
  -5   4   6    4.91    0.38
   4  -4  -6    8.28    0.42
   4  -4  -6    8.12    0.35
   4  -4  -6    8.02    0.38
  -4  -4   6    8.24    0.41
  -4  -4   6    7.22    0.40
   4  -4  -6    7.65    0.37
   4  -4  -6    7.96    0.35
  -4   4   6    7.83    0.39
  -4   4   6    7.96    0.37
  -4   4   6    7.15    0.35
  -4   4   6    7.06    0.42
  -4   4   6    8.47    0.35
   4   4  -6    8.14    0.40
   4   4  -6    8.32    0.41
   3  -4  -6    6.58    0.32
  -3  -4   6    6.24    0.27
   3  -4  -6    6.40    0.30
   3  -4  -6    7.05    0.33
   3  -4  -6    6.54    0.31
  -3  -4   6    6.54    0.31
   3  -4  -6    6.80    0.28
  -3  -4   6    6.20    0.30
  -3   4   6    6.51    0.32
   3   4  -6    6.70    0.29
   3   4  -6    6.01    0.31
  -3   4   6    6.26    0.33
  -3   4   6    6.68    0.28
   3   4  -6    5.99    0.35
   2  -4  -6   15.93    0.50
   2  -4  -6   16.21    0.52
  -2  -4   6   15.65    0.46
   2  -4  -6   15.26    0.53
   2  -4  -6   16.76    0.51
  -2  -4   6   16.32    0.48
  -2  -4   6   16.17    0.52
   2   4  -6   16.43    0.53
  -2   4   6   16.64    0.48
  -2   4   6   15.43    0.53
   2   4  -6   17.22    0.53
   2   4  -6   16.35    0.55
   1  -4  -6   42.27    1.03
  -1  -4   6   39.35    1.01
   1  -4  -6   39.77    1.06
   1  -4  -6   39.84    1.11
   1  -4  -6   39.65    1.09
  -1  -4   6   38.02    1.07
   1   4  -6   40.10    1.11
   1   4  -6   39.03    1.10
  -1   4   6   39.59    1.04
  -1   4   6   39.65    1.10
   0  -4  -6   19.26    0.60
   0  -4  -6   20.02    0.51
   0  -4   6   18.79    0.50
   0  -4   6   19.83    0.59
   0  -4  -6   18.92    0.59
   0  -4  -6   19.36    0.57
   0   4   6   19.08    0.56
   0   4   6   19.81    0.60
   0   4  -6   18.94    0.60
   0   4  -6   18.73    0.61
   0   4  -6   19.29    0.50
  -1  -4  -6    0.59    0.13
  -1  -4  -6    1.11    0.15
   1  -4   6    0.62    0.14
  -1  -4  -6    0.82    0.16
  -1   4  -6    0.52    0.13
  -1   4  -6    0.66    0.10
   1   4   6    0.79    0.15
   1   4   6    0.88    0.14
  -1   4  -6    0.65    0.15
  -2  -4  -6   23.55    0.76
   2  -4   6   24.99    0.79
  -2  -4  -6   24.26    0.75
   2   4   6   26.14    0.75
  -2   4  -6   25.04    0.73
  -2   4  -6   25.66    0.73
  -2   4  -6   26.06    0.79
   2   4   6   26.73    0.77
   3  -4   6    0.23    0.21
  -3  -4  -6    0.11    0.13
  -3  -4  -6    0.02    0.18
  -3   4  -6   -0.17    0.14
  -3   4  -6   -0.09    0.14
   3   4   6   -0.06    0.17
  -4  -4  -6    3.35    0.33
   4  -4   6    3.46    0.36
   4   4   6    3.27    0.33
  -4   4  -6    2.90    0.27
  -4   4  -6    2.75    0.28
  -5  -4  -6   -0.24    0.27
   5  -4   6   -0.05    0.30
   5   4   6   -0.14    0.30
  -5   4  -6    0.08    0.24
   6  -5  -6    0.33    0.27
   6  -5  -6    0.18    0.26
  -6  -5   6    0.08    0.28
   6   5  -6    0.01    0.23
  -6   5   6    0.20    0.29
  -6   5   6   -0.16    0.26
   5  -5  -6   14.11    0.63
   5  -5  -6   14.61    0.59
  -5  -5   6   15.41    0.64
  -5  -5   6   14.57    0.62
  -5   5   6   13.34    0.63
   5   5  -6   15.09    0.59
  -5   5   6   14.61    0.61
   4  -5  -6   19.58    0.65
   4  -5  -6   21.13    0.72
   4  -5  -6   21.57    0.68
  -4  -5   6   19.83    0.69
  -4  -5   6   21.15    0.70
   4  -5  -6   20.55    0.66
  -4   5   6   20.38    0.66
  -4   5   6   20.10    0.66
  -4   5   6   21.08    0.69
   4   5  -6   20.34    0.70
   4   5  -6   20.42    0.68
  -3  -5   6   17.19    0.56
   3  -5  -6   15.70    0.53
   3  -5  -6   15.85    0.55
   3  -5  -6   15.34    0.48
   3  -5  -6   14.85    0.54
  -3  -5   6   16.61    0.53
   3  -5  -6   14.95    0.53
   3   5  -6   15.93    0.56
   3   5  -6   15.64    0.55
  -3   5   6   15.42    0.49
  -3   5   6   15.05    0.54
  -3   5   6   16.63    0.54
   3   5  -6   15.58    0.51
  -2  -5   6   57.89    1.49
  -2  -5   6   55.21    1.44
   2  -5  -6   53.74    1.47
   2  -5  -6   56.74    1.47
   2  -5  -6   54.80    1.50
   2  -5  -6   55.64    1.49
  -2   5   6   54.69    1.50
  -2   5   6   55.71    1.49
   2   5  -6   56.72    1.49
  -2   5   6   55.85    1.43
   2   5  -6   56.73    1.49
   2   5  -6   56.26    1.52
  -1  -5   6   12.67    0.42
   1  -5  -6   12.31    0.43
  -1  -5   6   12.57    0.36
   1  -5  -6   11.92    0.40
   1  -5  -6   12.94    0.38
   1  -5  -6   12.88    0.45
  -1   5   6   12.24    0.44
   1   5  -6   11.68    0.44
  -1   5   6   12.56    0.38
   1   5  -6   11.57    0.44
   0  -5  -6   13.21    0.46
   0  -5   6   14.78    0.38
   0  -5  -6   13.88    0.48
   0  -5   6   14.54    0.46
   0  -5  -6   14.00    0.44
   0  -5  -6   13.75    0.39
   0   5   6   13.26    0.44
   0   5  -6   14.19    0.50
   0   5   6   14.11    0.49
   0   5  -6   13.39    0.47
  -1  -5  -6   34.45    0.96
  -1  -5  -6   34.62    0.96
   1  -5   6   34.90    0.96
  -1   5  -6   32.79    0.89
   1   5   6   34.57    0.96
   1   5   6   34.40    0.96
  -1   5  -6   33.85    0.95
  -1   5  -6   34.18    0.99
  -2  -5  -6    0.12    0.13
   2  -5   6    0.36    0.16
  -2  -5  -6    0.17    0.16
  -2   5  -6    0.56    0.16
   2   5   6    0.17    0.15
  -2   5  -6    0.29    0.12
   2   5   6    0.13    0.13
  -2   5  -6    0.24    0.13
  -3  -5  -6    2.73    0.28
   3  -5   6    2.72    0.29
   3   5   6    2.50    0.27
  -3   5  -6    2.51    0.26
  -3   5  -6    3.06    0.23
   4  -5   6    0.53    0.26
  -4  -5  -6    0.30    0.25
  -4   5  -6    0.38    0.20
   4   5   6    0.53    0.24
  -4   5  -6    0.40    0.19
   5  -5   6    0.58    0.28
  -5  -5  -6    0.83    0.31
  -5   5  -6    0.61    0.25
   5   5   6    0.68    0.32
   6  -6  -6    4.03    0.36
  -6  -6   6    4.11    0.42
   6  -6  -6    2.98    0.38
  -6   6   6    3.24    0.39
   6   6  -6    3.36    0.36
  -6   6   6    3.83    0.39
   5  -6  -6    2.19    0.27
   5  -6  -6    1.81    0.28
  -5  -6   6    1.86    0.30
  -5  -6   6    1.95    0.28
  -5   6   6    1.69    0.26
  -5   6   6    1.69    0.30
   5   6  -6    1.81    0.27
   4  -6  -6    8.72    0.45
   4  -6  -6    9.43    0.42
  -4  -6   6    8.78    0.42
   4  -6  -6    8.62    0.39
  -4  -6   6    8.55    0.42
   4   6  -6    8.66    0.43
  -4   6   6    9.02    0.40
   4   6  -6    8.91    0.42
  -4   6   6    9.34    0.43
  -4   6   6    8.38    0.39
   3  -6  -6   52.16    1.43
   3  -6  -6   53.19    1.43
   3  -6  -6   51.07    1.44
   3  -6  -6   55.29    1.44
  -3  -6   6   53.25    1.42
  -3  -6   6   53.04    1.44
   3   6  -6   52.48    1.40
   3   6  -6   51.75    1.43
  -3   6   6   51.22    1.40
  -3   6   6   53.25    1.43
   3   6  -6   51.55    1.46
  -3   6   6   53.82    1.44
   2  -6  -6    3.48    0.23
   2  -6  -6    3.42    0.23
   2  -6  -6    3.66    0.25
   2  -6  -6    3.46    0.23
  -2  -6   6    3.52    0.20
  -2  -6   6    3.29    0.24
   2   6  -6    3.34    0.22
   2   6  -6    3.37    0.25
  -2   6   6    3.52    0.24
  -2   6   6    3.60    0.18
  -2   6   6    3.52    0.27
   2   6  -6    3.47    0.25
   1  -6  -6   19.73    0.60
   1  -6  -6   19.91    0.62
  -1  -6   6   19.87    0.60
  -1  -6   6   20.10    0.55
   1  -6  -6   20.81    0.58
   1   6  -6   19.70    0.64
  -1   6   6   19.89    0.63
   1   6  -6   19.15    0.63
  -1   6   6   20.11    0.56
   0  -6  -6   22.09    0.69
   0  -6  -6   22.77    0.69
   0  -6   6   24.03    0.60
   0  -6   6   22.94    0.67
   0  -6  -6   22.14    0.67
   0  -6  -6   22.42    0.61
   0   6  -6   23.06    0.69
   0   6   6   23.08    0.69
   0   6  -6   21.63    0.71
   0   6   6   22.52    0.65
  -1  -6  -6    2.61    0.21
  -1  -6  -6    2.17    0.19
   1  -6   6    2.32    0.19
   1   6   6    2.21    0.19
  -1   6  -6    2.01    0.21
  -1   6  -6    2.13    0.19
   1   6   6    2.12    0.21
  -2  -6  -6    0.63    0.16
   2  -6   6    0.74    0.19
  -2  -6  -6    0.51    0.15
   2   6   6    0.58    0.15
  -2   6  -6    0.45    0.13
  -2   6  -6    0.62    0.13
  -2   6  -6    0.81    0.19
   2   6   6    0.74    0.18
   3  -6   6    0.31    0.21
  -3  -6  -6    0.35    0.19
  -3   6  -6    0.26    0.15
  -3   6  -6    0.13    0.18
   3   6   6    0.03    0.20
  -4  -6  -6    0.00    0.24
   4  -6   6    0.23    0.23
   4   6   6    0.08    0.25
  -4   6  -6    0.22    0.19
  -4   6  -6   -0.05    0.19
   5  -6   6   -0.25    0.29
  -5  -6  -6    0.17    0.29
  -5   6  -6    0.28    0.24
   5   6   6   -0.13    0.30
  -6  -7   6    2.45    0.38
  -6  -7   6    2.18    0.39
   6  -7  -6    2.09    0.35
   6  -7  -6    2.28    0.34
   6   7  -6    2.20    0.37
  -6   7   6    2.92    0.37
  -6   7   6    2.51    0.37
   5  -7  -6    9.05    0.48
   5  -7  -6    8.20    0.53
  -5  -7   6    8.12    0.46
  -5  -7   6    8.99    0.51
  -5   7   6    8.43    0.42
   5   7  -6    8.21    0.46
  -5   7   6    8.30    0.49
   4  -7  -6   14.17    0.52
  -4  -7   6   14.09    0.56
   4  -7  -6   14.55    0.56
  -4  -7   6   14.39    0.56
   4  -7  -6   14.06    0.59
  -4   7   6   13.93    0.55
  -4   7   6   14.08    0.52
   4   7  -6   15.93    0.58
  -4   7   6   14.44    0.53
   4   7  -6   14.09    0.55
  -3  -7   6    4.30    0.27
   3  -7  -6    4.26    0.29
   3  -7  -6    3.84    0.26
  -3  -7   6    3.65    0.27
   3  -7  -6    3.75    0.29
   3   7  -6    3.87    0.28
  -3   7   6    3.82    0.28
   3   7  -6    3.79    0.29
   3   7  -6    3.94    0.25
  -3   7   6    3.91    0.26
   2  -7  -6   26.65    0.81
  -2  -7   6   28.35    0.82
   2  -7  -6   27.08    0.81
  -2  -7   6   28.59    0.78
   2  -7  -6   28.05    0.84
   2  -7  -6   27.53    0.83
   2   7  -6   28.14    0.82
  -2   7   6   28.78    0.84
  -2   7   6   28.94    0.83
   2   7  -6   27.81    0.82
   2   7  -6   28.04    0.85
  -2   7   6   27.83    0.75
   1  -7  -6    2.32    0.20
   1  -7  -6    2.69    0.21
   1  -7  -6    2.30    0.17
  -1  -7   6    2.58    0.15
  -1  -7   6    2.46    0.20
  -1   7   6    2.38    0.15
  -1   7   6    2.71    0.23
   1   7  -6    2.53    0.22
   1   7  -6    2.40    0.21
  -1   7   6    2.50    0.20
   0  -7   6   30.85    0.87
   0  -7   6   31.83    0.80
   0  -7  -6   30.22    0.82
   0  -7  -6   30.45    0.88
   0  -7  -6   31.66    0.88
   0   7   6   30.66    0.90
   0   7  -6   31.06    0.91
   0   7   6   31.01    0.85
   0   7  -6   29.63    0.88
  -1  -7  -6    3.24    0.18
  -1  -7  -6    3.16    0.24
  -1  -7  -6    3.24    0.24
   1  -7   6    3.54    0.26
   1   7   6    3.59    0.26
   1   7   6    3.34    0.22
  -1   7  -6    2.80    0.22
  -1   7  -6    3.10    0.26
  -2  -7  -6    2.55    0.24
  -2  -7  -6    2.51    0.20
   2  -7   6    2.52    0.24
   2   7   6    2.20    0.22
  -2   7  -6    2.45    0.20
  -2   7  -6    2.30    0.23
   2   7   6    2.92    0.23
   3  -7   6    5.34    0.39
  -3  -7  -6    4.95    0.38
  -3   7  -6    4.69    0.36
   3   7   6    5.35    0.37
  -3   7  -6    4.86    0.32
   4  -7   6    1.83    0.31
  -4  -7  -6    1.69    0.28
  -4   7  -6    1.74    0.25
   4   7   6    1.86    0.29
  -4   7  -6    1.33    0.25
   5  -7   6   -0.12    0.29
  -5  -7  -6   -0.04    0.26
   5   7   6    0.36    0.28
   5  -8  -6    0.62    0.25
  -5  -8   6    0.02    0.25
  -5  -8   6    1.01    0.28
   5  -8  -6    0.21    0.26
   5   8  -6    0.56    0.26
  -5   8   6    0.59    0.21
  -5   8   6    0.49    0.26
  -4  -8   6    2.44    0.26
  -4  -8   6    1.66    0.25
   4  -8  -6    2.10    0.27
   4  -8  -6    1.86    0.23
   4   8  -6    1.73    0.24
  -4   8   6    1.82    0.22
   4   8  -6    1.92    0.26
  -4   8   6    1.62    0.21
  -3  -8   6    1.85    0.22
   3  -8  -6    2.26    0.23
  -3  -8   6    2.39    0.21
   3  -8  -6    2.04    0.23
   3  -8  -6    1.98    0.21
   3   8  -6    2.51    0.24
   3   8  -6    2.82    0.27
  -3   8   6    2.20    0.21
   3   8  -6    1.83    0.19
  -3   8   6    2.10    0.21
  -2  -8   6    1.17    0.14
   2  -8  -6    1.01    0.16
   2  -8  -6    1.23    0.19
   2  -8  -6    1.31    0.17
  -2  -8   6    1.27    0.18
  -2   8   6    1.22    0.18
   2   8  -6    1.12    0.18
  -2   8   6    1.12    0.19
   2   8  -6    1.17    0.19
   2   8  -6    1.17    0.16
   1  -8  -6    3.65    0.25
  -1  -8   6    4.61    0.20
   1  -8  -6    3.93    0.24
   1  -8  -6    4.21    0.22
  -1  -8   6    4.45    0.26
  -1   8   6    4.09    0.29
  -1   8   6    4.22    0.19
   1   8  -6    3.97    0.28
   1   8  -6    4.29    0.26
  -1   8   6    4.20    0.25
   0  -8   6    2.79    0.15
   0  -8  -6    2.64    0.17
   0  -8  -6    2.91    0.21
   0  -8   6    2.78    0.23
   0  -8  -6    2.43    0.20
   0   8   6    2.97    0.19
   0   8  -6    2.76    0.23
   0   8  -6    2.51    0.21
   0   8   6    2.49    0.22
   1  -8   6    6.22    0.26
  -1  -8  -6    6.49    0.33
  -1  -8  -6    6.45    0.31
   1  -8   6    5.98    0.30
  -1  -8  -6    5.81    0.25
   1   8   6    6.06    0.32
   1   8   6    6.75    0.30
  -1   8  -6    5.90    0.33
  -1   8  -6    6.26    0.29
  -2  -8  -6   -0.05    0.18
  -2  -8  -6    0.11    0.13
   2  -8   6    0.13    0.16
   2   8   6    0.17    0.16
  -2   8  -6   -0.11    0.15
   2   8   6    0.25    0.16
  -2   8  -6    0.03    0.12
  -3  -8  -6    0.22    0.22
   3  -8   6    0.03    0.21
   3   8   6    0.10    0.20
  -3   8  -6    0.06    0.21
  -4  -8  -6   -0.40    0.22
   4  -8   6    0.04    0.25
  -4   8  -6    0.07    0.21
   4   8   6   -0.07    0.23
   5  -8   6    0.53    0.31
  -5  -8  -6    0.41    0.29
   5   8   6   -0.06    0.30
   5  -9  -6   13.31    0.59
  -5  -9   6   13.49    0.64
   5  -9  -6   15.15    0.65
  -5  -9   6   14.24    0.61
  -5   9   6   13.84    0.61
   5   9  -6   14.76    0.64
  -5   9   6   15.42    0.58
  -4  -9   6   24.13    0.81
   4  -9  -6   24.12    0.80
  -4  -9   6   24.09    0.79
   4  -9  -6   23.91    0.83
   4   9  -6   24.36    0.82
  -4   9   6   23.51    0.77
  -4   9   6   23.81    0.75
   4   9  -6   23.89    0.80
   3  -9  -6    1.15    0.21
  -3  -9   6    1.01    0.18
   3  -9  -6    1.17    0.20
  -3  -9   6    0.98    0.19
   3  -9  -6    1.38    0.21
   3   9  -6    0.94    0.19
   3   9  -6    0.89    0.20
  -3   9   6    1.24    0.20
  -3   9   6    1.33    0.21
   2  -9  -6  123.31    3.14
   2  -9  -6  121.85    3.14
   2  -9  -6  122.32    3.14
  -2  -9   6  121.61    3.13
  -2  -9   6  123.92    3.10
  -2   9   6  124.54    3.15
   2   9  -6  125.54    3.14
   2   9  -6  123.31    3.13
   2   9  -6  120.41    3.16
   1  -9  -6   31.63    0.91
   1  -9  -6   31.95    0.88
  -1  -9   6   32.64    0.85
  -1  -9   6   32.11    0.90
   1  -9  -6   31.03    0.90
   1   9  -6   30.48    0.94
   1   9  -6   31.02    0.92
  -1   9   6   31.52    0.91
  -1   9   6   30.17    0.92
   0  -9  -6   28.39    0.84
   0  -9  -6   28.30    0.80
   0  -9   6   28.36    0.82
   0  -9  -6   27.75    0.83
   0  -9   6   28.80    0.77
   0   9   6   29.22    0.86
   0   9  -6   28.70    0.87
   0   9   6   29.27    0.83
   0   9   6   28.61    0.79
   0   9  -6   29.71    0.85
  -1  -9  -6   46.27    1.28
   1  -9   6   47.58    1.29
  -1  -9  -6   48.72    1.32
   1  -9   6   48.74    1.24
  -1  -9  -6   45.91    1.25
  -1   9  -6   46.40    1.29
   1   9   6   45.96    1.31
   1   9   6   47.53    1.27
  -1   9  -6   48.96    1.34
   2  -9   6    0.71    0.19
  -2  -9  -6    1.12    0.22
  -2  -9  -6    0.91    0.16
  -2   9  -6    0.93    0.15
   2   9   6    1.09    0.18
   2   9   6    1.22    0.19
  -2   9  -6    0.95    0.22
  -3  -9  -6   15.98    0.63
   3  -9   6   17.88    0.64
   3   9   6   16.61    0.62
  -3   9  -6   16.76    0.64
   4  -9   6    0.06    0.25
  -4  -9  -6    0.04    0.24
  -4   9  -6   -0.08    0.23
   4   9   6   -0.42    0.24
  -5  -9  -6    1.47    0.33
   5  -9   6    1.09    0.32
   5   9   6    1.18    0.35
  -5 -10   6    0.02    0.26
   5 -10  -6    0.06    0.25
   5 -10  -6   -0.01    0.28
  -5 -10   6   -0.21    0.23
   5  10  -6   -0.16    0.25
  -5  10   6    0.26    0.22
  -5  10   6    0.14    0.26
   4 -10  -6    0.59    0.24
   4 -10  -6    0.47    0.20
  -4 -10   6    0.58    0.21
  -4 -10   6    0.29    0.20
   4  10  -6    0.37    0.22
  -4  10   6    0.62    0.21
  -4  10   6    0.56    0.21
   4  10  -6    0.25    0.20
  -3 -10   6    0.30    0.19
   3 -10  -6    0.17    0.16
   3 -10  -6    0.02    0.16
  -3 -10   6    0.20    0.15
   3 -10  -6   -0.03    0.17
   3  10  -6    0.31    0.19
  -3  10   6    0.23    0.18
   3  10  -6   -0.09    0.19
  -3  10   6    0.30    0.18
  -2 -10   6   10.97    0.42
   2 -10  -6   10.29    0.42
   2 -10  -6   10.79    0.42
  -2 -10   6   10.92    0.39
   2 -10  -6    9.91    0.43
  -2  10   6    9.89    0.44
   2  10  -6   10.88    0.44
   2  10  -6   10.41    0.45
  -2  10   6    9.74    0.42
   2  10  -6   11.37    0.43
  -1 -10   6    6.11    0.30
  -1 -10   6    6.08    0.26
   1 -10  -6    6.58    0.33
   1 -10  -6    5.81    0.31
   1 -10  -6    5.87    0.29
  -1  10   6    5.96    0.32
   1  10  -6    5.48    0.32
   1  10  -6    5.61    0.34
  -1  10   6    6.35    0.34
   0 -10   6    0.18    0.09
   0 -10  -6    0.22    0.14
   0 -10  -6    0.16    0.11
   0 -10  -6    0.17    0.15
   0 -10   6    0.18    0.13
   0  10  -6    0.42    0.17
   0  10  -6    0.09    0.15
   0  10   6    0.24    0.15
   0  10   6    0.44    0.15
  -1 -10  -6    4.52    0.26
  -1 -10  -6    4.69    0.30
  -1 -10  -6    4.75    0.25
   1 -10   6    5.49    0.23
   1 -10   6    5.11    0.31
   1  10   6    4.92    0.25
   1  10   6    4.46    0.32
   1  10   6    4.68    0.28
  -1  10  -6    4.84    0.27
  -1  10  -6    4.97    0.33
  -2 -10  -6    1.22    0.23
  -2 -10  -6    1.15    0.17
   2 -10   6    1.33    0.21
  -2  10  -6    1.09    0.17
  -2  10  -6    1.29    0.23
   2  10   6    1.33    0.21
   2  10   6    1.30    0.19
   2  10   6    1.47    0.17
  -3 -10  -6    0.53    0.22
   3 -10   6    0.26    0.22
  -3  10  -6    0.34    0.23
   3  10   6    0.52    0.20
   3  10   6    0.31    0.20
  -4 -10  -6    0.78    0.30
   4 -10   6    0.58    0.27
   4  10   6    0.73    0.28
  -4  10  -6    0.40    0.25
  -5 -10  -6    0.72    0.34
   5 -10   6    0.70    0.32
   5  10   6    0.93    0.34
   5 -11  -6    2.26    0.33
   5 -11  -6    1.95    0.35
  -5 -11   6    1.78    0.29
  -5 -11   6    2.38    0.34
  -5  11   6    2.06    0.33
  -5  11   6    2.42    0.27
   5  11  -6    2.51    0.32
  -4 -11   6   19.76    0.70
   4 -11  -6   19.82    0.69
   4 -11  -6   19.71    0.75
  -4 -11   6   19.26    0.69
   4  11  -6   17.52    0.72
   4  11  -6   19.31    0.69
  -4  11   6   18.30    0.66
   3 -11  -6    0.04    0.18
  -3 -11   6    0.39    0.17
   3 -11  -6    0.41    0.20
   3 -11  -6    0.16    0.17
  -3 -11   6    0.34    0.18
   3  11  -6    0.25    0.19
  -3  11   6   -0.03    0.18
   3  11  -6    0.09    0.17
  -3  11   6    0.48    0.18
   2 -11  -6   21.80    0.69
  -2 -11   6   21.23    0.65
   2 -11  -6   21.24    0.70
  -2 -11   6   20.71    0.68
   2 -11  -6   20.03    0.68
   2  11  -6   23.05    0.70
   2  11  -6   20.62    0.68
  -2  11   6   21.54    0.70
   2  11  -6   21.12    0.71
  -1 -11   6   21.39    0.67
   1 -11  -6   22.22    0.67
   1 -11  -6   22.27    0.69
   1 -11  -6   22.25    0.70
  -1 -11   6   22.40    0.64
   1  11  -6   20.60    0.71
  -1  11   6   22.37    0.71
   1  11  -6   20.86    0.70
  -1  11   6   20.28    0.68
   0 -11   6   20.67    0.59
   0 -11  -6   20.59    0.63
   0 -11  -6   20.28    0.66
   0 -11   6   20.14    0.64
   0 -11  -6   20.61    0.65
   0  11  -6   20.87    0.67
   0  11  -6   20.48    0.70
   0  11   6   19.84    0.68
   0  11   6   20.47    0.64
  -1 -11  -6   24.46    0.75
  -1 -11  -6   23.24    0.72
   1 -11   6   22.51    0.72
  -1 -11  -6   22.22    0.69
   1 -11   6   23.69    0.67
   1  11   6   23.06    0.75
   1  11   6   23.26    0.68
   1  11   6   22.67    0.70
  -1  11  -6   23.84    0.77
  -1  11  -6   22.90    0.72
  -2 -11  -6    1.83    0.20
   2 -11   6    1.98    0.25
  -2 -11  -6    2.40    0.27
   2  11   6    1.51    0.22
  -2  11  -6    2.25    0.21
  -2  11  -6    1.91    0.25
   2  11   6    2.07    0.19
   2  11   6    2.05    0.21
  -3 -11  -6    3.42    0.35
   3 -11   6    4.37    0.35
   3  11   6    3.50    0.31
  -3  11  -6    3.31    0.34
   3  11   6    4.14    0.32
   4 -11   6    0.52    0.24
  -4 -11  -6    0.36    0.29
  -4  11  -6    0.33    0.23
   4  11   6    0.39    0.26
   5 -11   6    0.44    0.28
   5  11   6   -0.36    0.30
   5 -12  -6    1.00    0.33
  -5 -12   6    1.16    0.29
  -5 -12   6    1.42    0.29
   5 -12  -6    1.37    0.30
  -5  12   6    1.16    0.31
  -5  12   6    0.61    0.24
   5  12  -6    1.41    0.29
  -4 -12   6    7.23    0.46
   4 -12  -6    8.26    0.47
  -4 -12   6    7.48    0.44
   4 -12  -6    8.15    0.50
  -4  12   6    7.84    0.44
   4  12  -6    7.04    0.46
   4  12  -6    8.01    0.49
   3 -12  -6    6.19    0.40
  -3 -12   6    6.14    0.35
  -3 -12   6    6.20    0.35
   3 -12  -6    6.28    0.36
  -3  12   6    6.06    0.35
   3  12  -6    5.96    0.36
   3  12  -6    5.59    0.41
  -3  12   6    5.86    0.36
   2 -12  -6    0.28    0.18
   2 -12  -6    0.02    0.16
  -2 -12   6    0.15    0.14
  -2 -12   6    0.22    0.16
   2 -12  -6    0.17    0.16
   2  12  -6    0.32    0.16
   2  12  -6    0.25    0.19
  -2  12   6   -0.04    0.18
  -2  12   6    0.04    0.16
   2  12  -6   -0.03    0.16
   1 -12  -6   21.94    0.70
   1 -12  -6   22.93    0.72
   1 -12  -6   21.73    0.71
  -1 -12   6   21.93    0.69
  -1 -12   6   24.24    0.67
   1  12  -6   22.49    0.74
   1  12  -6   22.16    0.74
  -1  12   6   22.20    0.73
  -1  12   6   22.22    0.71
   0 -12   6    0.18    0.11
   0 -12  -6    0.11    0.15
   0 -12  -6    0.34    0.16
   0 -12   6    0.21    0.15
   0 -12  -6    0.29    0.14
   0  12  -6    0.05    0.17
   0  12  -6    0.11    0.15
   0  12   6    0.11    0.17
   0  12   6    0.26    0.14
   1 -12   6    0.92    0.18
  -1 -12  -6    1.06    0.18
  -1 -12  -6    1.10    0.20
  -1 -12  -6    0.84    0.16
   1 -12   6    0.93    0.14
   1  12   6    1.12    0.17
   1  12   6    1.20    0.22
  -1  12  -6    1.45    0.24
  -1  12  -6    1.05    0.19
   2 -12   6    5.91    0.36
  -2 -12  -6    6.07    0.38
  -2 -12  -6    5.25    0.35
  -2  12  -6    5.77    0.33
   2  12   6    5.88    0.33
   2  12   6    6.61    0.38
  -2  12  -6    5.92    0.43
  -3 -12  -6   -0.05    0.25
   3 -12   6    0.54    0.23
   3  12   6    0.09    0.20
   3  12   6    0.18    0.19
  -3  12  -6   -0.04    0.25
  -4 -12  -6    1.62    0.34
   4 -12   6    0.95    0.29
   4  12   6    0.75    0.27
  -4  12  -6    0.77    0.27
  -5 -13   6    1.87    0.33
   5 -13  -6    1.77    0.36
   5 -13  -6    1.84    0.31
  -5 -13   6    1.91    0.31
   5  13  -6    1.33    0.29
  -5  13   6    1.28    0.30
  -5  13   6    1.71    0.30
  -4 -13   6   13.47    0.58
   4 -13  -6   14.32    0.59
  -4 -13   6   13.52    0.60
   4 -13  -6   13.62    0.61
   4  13  -6   13.56    0.63
   4  13  -6   14.53    0.61
  -4  13   6   12.72    0.57
  -3 -13   6    0.27    0.21
   3 -13  -6    0.48    0.21
  -3 -13   6    0.36    0.19
   3 -13  -6    0.72    0.21
   3  13  -6    0.64    0.20
  -3  13   6    0.30    0.19
   3  13  -6    0.39    0.24
  -3  13   6    0.60    0.22
   2 -13  -6   27.12    0.86
   2 -13  -6   25.44    0.84
  -2 -13   6   27.65    0.84
   2 -13  -6   28.06    0.86
  -2 -13   6   26.40    0.80
   2  13  -6   26.32    0.83
  -2  13   6   27.93    0.86
   2  13  -6   26.83    0.87
   2  13  -6   27.66    0.85
  -2  13   6   26.84    0.85
   1 -13  -6    0.16    0.16
   1 -13  -6    0.10    0.17
   1 -13  -6    0.16    0.15
  -1 -13   6    0.33    0.14
  -1 -13   6    0.33    0.16
  -1  13   6   -0.01    0.15
   1  13  -6    0.27    0.20
  -1  13   6   -0.04    0.17
   1  13  -6    0.22    0.18
   0 -13  -6   14.23    0.52
   0 -13   6   14.11    0.51
   0 -13  -6   13.58    0.50
   0 -13  -6   14.34    0.53
   0 -13   6   13.52    0.46
   0  13  -6   14.02    0.58
   0  13  -6   14.37    0.54
   0  13   6   13.85    0.52
   0  13   6   13.83    0.53
  -1 -13  -6   10.00    0.41
  -1 -13  -6    9.89    0.41
  -1 -13  -6   10.54    0.48
   1 -13   6    9.95    0.38
   1 -13   6    9.56    0.41
   1  13   6    9.99    0.45
  -1  13  -6   10.77    0.51
  -1  13  -6    9.87    0.43
   1  13   6   10.27    0.41
  -2 -13  -6    5.82    0.39
   2 -13   6    6.08    0.38
  -2  13  -6    5.35    0.33
  -2  13  -6    5.43    0.40
   2  13   6    6.05    0.38
   3 -13   6    1.96    0.26
  -3 -13  -6    1.56    0.31
   3  13   6    1.75    0.24
   3  13   6    2.06    0.26
  -3  13  -6    1.60    0.29
  -4 -13  -6    1.47    0.34
   4 -13   6    1.73    0.32
   4  13   6    1.65    0.30
  -4  13  -6    1.30    0.29
   5 -14  -6    1.40    0.51
  -5 -14   6    1.05    0.32
   5 -14  -6    0.28    0.30
  -5  14   6    0.49    0.49
  -5  14   6    0.33    0.26
   4 -14  -6    1.17    0.29
   4 -14  -6    1.64    0.28
  -4 -14   6    1.31    0.29
  -4 -14   6    1.65    0.28
   4  14  -6    1.21    0.26
   4  14  -6    1.29    0.30
  -4  14   6    1.50    0.28
   3 -14  -6   29.72    0.94
  -3 -14   6   29.69    0.93
  -3 -14   6   30.08    0.91
   3 -14  -6   29.59    0.97
   3  14  -6   27.99    0.91
   3  14  -6   29.04    0.97
  -3  14   6   30.02    0.92
  -3  14   6   29.18    0.93
  -2 -14   6    3.21    0.25
  -2 -14   6    3.21    0.28
   2 -14  -6    3.53    0.31
   2 -14  -6    2.91    0.28
  -2  14   6    2.97    0.29
   2  14  -6    3.29    0.29
  -2  14   6    3.19    0.30
   2  14  -6    2.97    0.27
   2  14  -6    3.64    0.33
   1 -14  -6   31.01    0.93
  -1 -14   6   31.00    0.88
   1 -14  -6   30.46    0.93
  -1 -14   6   30.82    0.91
   1 -14  -6   30.17    0.93
   1  14  -6   29.37    0.94
  -1  14   6   28.86    0.93
  -1  14   6   30.82    0.93
   1  14  -6   32.80    0.98
   0 -14   6   15.82    0.51
   0 -14  -6   15.43    0.55
   0 -14  -6   14.72    0.57
   0 -14   6   15.71    0.55
   0 -14  -6   15.98    0.57
   0  14   6   15.67    0.60
   0  14   6   15.71    0.55
   0  14  -6   15.35    0.57
   0  14  -6   15.61    0.63
   1 -14   6   -0.03    0.13
  -1 -14  -6    0.23    0.17
  -1 -14  -6    0.15    0.21
   1 -14   6    0.12    0.18
  -1 -14  -6    0.34    0.16
   1  14   6   -0.01    0.20
   1  14   6    0.09    0.15
  -1  14  -6    0.15    0.18
  -1  14  -6    0.17    0.23
  -2 -14  -6    5.07    0.39
   2 -14   6    5.15    0.37
   2  14   6    4.71    0.35
  -2  14  -6    4.13    0.36
  -2  14  -6    4.81    0.32
   3 -14   6    0.35    0.23
  -3 -14  -6   -0.19    0.26
   3  14   6    0.12    0.21
  -3  14  -6    0.04    0.27
   4 -14   6    0.06    0.25
  -4 -14  -6    0.00    0.31
  -4  14  -6   -0.40    0.29
   4  14   6    0.32    0.26
  -4 -15   6    0.63    0.26
   4 -15  -6    0.18    0.27
   4 -15  -6    0.50    0.25
  -4 -15   6    0.06    0.22
   4  15  -6    0.28    0.23
  -4  15   6    0.15    0.25
   4  15  -6    0.62    0.29
   3 -15  -6    0.05    0.22
  -3 -15   6    0.11    0.19
   3 -15  -6    0.13    0.23
  -3 -15   6    0.16    0.19
   3  15  -6   -0.02    0.22
  -3  15   6   -0.04    0.20
   3  15  -6    0.01    0.19
  -2 -15   6    9.39    0.44
   2 -15  -6    9.15    0.46
  -2 -15   6    8.63    0.40
   2 -15  -6    9.04    0.44
   2  15  -6    8.24    0.45
   2  15  -6    8.12    0.43
  -2  15   6    9.14    0.46
  -2  15   6    9.12    0.46
   2  15  -6    9.12    0.49
   1 -15  -6    4.13    0.33
  -1 -15   6    4.25    0.31
   1 -15  -6    3.97    0.31
  -1 -15   6    4.34    0.28
   1 -15  -6    4.05    0.32
   1  15  -6    5.01    0.38
   1  15  -6    4.02    0.33
  -1  15   6    4.18    0.31
  -1  15   6    3.61    0.31
[truncated: 336,454 more chars]
