# Supplementary material for: A study of the crystal structures, supra­molecular patterns and Hirshfeld surfaces of bromide salts of hypoxanthine and xanthine
Source: Acta Crystallogr E Crystallogr Commun. 2022 May 20;78(Pt 6):652–9. doi: 10.1107/S2056989022005278 (PMC9431788; doi:10.1107/S2056989022005278)
Supplement: Supplementary file 2 [file e-78-00652-Isup2.hkl]

data_I                                                                          
_shelx_title ' SIR92 run in space group P 21/c'                                 
_shelx_refln_list_code          4                                               
_shelx_F_calc_maximum      200.30                                               
_exptl_crystal_F_000       464.00                                               
_reflns_d_resolution_high  0.7072                                               
                                                                                
loop_                                                                           
 _space_group_symop_operation_xyz                                               
 'x, y, z'                                                                      
 '-x, y+1/2, -z+1/2'                                                            
 '-x, -y, -z'                                                                   
 'x, -y-1/2, z-1/2'                                                             
                                                                                
_cell_length_a     4.8487                                                       
_cell_length_b    18.4455                                                       
_cell_length_c     9.0782                                                       
_cell_angle_alpha  90.000                                                       
_cell_angle_beta   94.808                                                       
_cell_angle_gamma  90.000                                                       
                                                                                
_shelx_F_squared_multiplier     1.000                                           
                                                                                
loop_                                                                           
 _refln_index_h                                                                 
 _refln_index_k                                                                 
 _refln_index_l                                                                 
 _refln_F_squared_calc                                                          
 _refln_F_squared_meas                                                          
 _refln_F_squared_sigma                                                         
 _refln_observed_status                                                         
   1   0   0          8.64          1.30         0.99 o                         
   2   0   0      11271.47      11215.88       204.99 o                         
   3   0   0       4848.41       4890.26        54.61 o                         
   4   0   0        314.02        322.50         6.77 o                         
   5   0   0        540.41        531.67        10.34 o                         
   6   0   0         22.82         23.78         4.71 o                         
   1   1   0       1196.37       1131.57         8.23 o                         
   2   1   0        100.62        103.65         1.31 o                         
   3   1   0       1262.64       1288.94        10.81 o                         
   4   1   0         45.40         48.59         2.21 o                         
   5   1   0         23.13         23.00         2.61 o                         
   6   1   0         27.57         24.89         3.34 o                         
   0   2   0        284.32        258.33         3.38 o                         
   1   2   0       2953.45       2949.71        21.99 o                         
   2   2   0       4740.57       4582.05        32.69 o                         
   3   2   0       1634.28       1526.09        12.05 o                         
   4   2   0        290.41        288.57         4.14 o                         
   5   2   0        503.27        498.78         7.07 o                         
   6   2   0         37.01         30.00         3.27 o                         
   1   3   0       3898.34       4041.12        31.44 o                         
   2   3   0       2335.80       2342.01        17.80 o                         
   3   3   0        127.40        117.27         2.00 o                         
   4   3   0        535.59        552.20         6.55 o                         
   5   3   0         71.50         71.41         3.07 o                         
   6   3   0        201.33        199.37         5.30 o                         
   0   4   0       2421.77       2759.42        36.80 o                         
   1   4   0       1053.73       1008.24         8.14 o                         
   2   4   0       2086.12       2065.05        16.55 o                         
   3   4   0        895.98        915.27         7.63 o                         
   4   4   0          2.24          6.54         1.50 o                         
   5   4   0        355.54        359.05         5.88 o                         
   6   4   0         59.15         58.43         3.99 o                         
   1   5   0      14624.77      14583.71       170.22 o                         
   2   5   0        713.95        697.60         6.09 o                         
   3   5   0        310.75        308.41         3.41 o                         
   4   5   0        720.92        707.76         7.91 o                         
   5   5   0         62.06         63.48         3.56 o                         
   6   5   0          5.51          6.73         3.29 o                         
   0   6   0       3479.07       3528.22        35.55 o                         
   1   6   0        424.35        452.91         4.72 o                         
   2   6   0         25.79         34.24         1.10 o                         
   3   6   0        787.77        764.70         6.94 o                         
   4   6   0         33.17         37.04         2.10 o                         
   5   6   0         21.13         24.21         2.98 o                         
   6   6   0          1.55          2.75         3.27 o                         
   1   7   0       3951.45       3753.30        29.48 o                         
   2   7   0       1183.16       1115.89         9.33 o                         
   3   7   0       1635.71       1695.20        14.13 o                         
   4   7   0       1724.96       1702.72        16.49 o                         
   5   7   0          4.12         -0.72         2.58 o                         
   6   7   0        378.73        382.30         8.36 o                         
   0   8   0       2075.70       2157.64        22.16 o                         
   1   8   0        812.67        905.61         7.62 o                         
   2   8   0       1525.50       1594.88        13.08 o                         
   3   8   0          5.36          7.99         1.24 o                         
   4   8   0        457.09        456.21         5.95 o                         
   5   8   0        182.61        172.54         4.42 o                         
   6   8   0          4.06          6.85         4.17 o                         
   1   9   0       3155.66       2992.20        23.75 o                         
   2   9   0       4295.43       4446.97        35.10 o                         
   3   9   0        345.87        334.86         4.07 o                         
   4   9   0        320.93        320.62         4.89 o                         
   5   9   0         80.74         82.46         4.06 o                         
   6   9   0         32.92         39.13         4.69 o                         
   0  10   0        831.91        963.13        10.47 o                         
   1  10   0        230.36        266.41         2.89 o                         
   2  10   0         28.14         36.27         1.40 o                         
   3  10   0        141.42        132.81         2.48 o                         
   4  10   0          1.71          7.40         3.42 o                         
   5  10   0        195.32        190.26         5.13 o                         
   6  10   0          5.43         10.07         4.24 o                         
   1  11   0       7666.03       8059.19        62.85 o                         
   2  11   0        389.10        356.41         3.83 o                         
   3  11   0        454.57        454.28         5.03 o                         
   4  11   0       1360.07       1390.39        18.54 o                         
   5  11   0         25.54         25.81         3.05 o                         
   6  11   0         82.73         79.25         5.40 o                         
   0  12   0       1728.29       1636.50        17.33 o                         
   1  12   0         49.78         48.40         2.02 o                         
   2  12   0        752.23        754.08         7.37 o                         
   3  12   0        345.68        348.27         4.89 o                         
   4  12   0        141.09        130.16         4.59 o                         
   5  12   0         23.44         24.63         3.14 o                         
   6  12   0          3.52          6.19         4.67 o                         
   1  13   0       2163.69       2139.31        17.50 o                         
   2  13   0        150.83        146.29         2.80 o                         
   3  13   0       1004.28       1004.87        10.50 o                         
   4  13   0        229.94        240.18         5.12 o                         
   5  13   0         35.92         32.09         3.28 o                         
   0  14   0       2395.19       2373.80        27.33 o                         
   1  14   0       1836.65       1825.95        16.07 o                         
   2  14   0       1643.90       1596.00        15.33 o                         
   3  14   0        896.19        903.73         9.75 o                         
   4  14   0          5.60          3.64         2.58 o                         
   5  14   0        151.79        158.25         6.77 o                         
   1  15   0       1179.04       1117.72         9.87 o                         
   2  15   0        736.22        704.88         7.83 o                         
   3  15   0        184.20        180.39         3.92 o                         
   4  15   0         46.43         42.59         3.03 o                         
   5  15   0          1.30          0.82         3.29 o                         
   0  16   0       2887.81       2862.18        37.05 o                         
   1  16   0         96.07         86.83         2.51 o                         
   2  16   0        541.99        546.90         6.59 o                         
   3  16   0        326.14        341.68         5.82 o                         
   4  16   0         53.67         51.78         3.18 o                         
   5  16   0        168.52        184.18         5.92 o                         
   1  17   0        338.12        326.13         4.78 o                         
   2  17   0        101.17         80.31         2.70 o                         
   3  17   0         46.27         49.13         3.03 o                         
   4  17   0          2.04          3.92         2.67 o                         
   5  17   0         12.71         16.59         3.53 o                         
   0  18   0       2065.95       2131.76        33.75 o                         
   1  18   0        469.65        442.80         5.93 o                         
   2  18   0        954.60        953.00        11.07 o                         
   3  18   0        792.66        793.81        10.02 o                         
   4  18   0         38.71         46.14         3.27 o                         
   1  19   0          2.48          1.42         1.97 o                         
   2  19   0         71.97         79.09         3.24 o                         
   3  19   0          0.33          1.52         3.13 o                         
   4  19   0          3.59          5.90         3.03 o                         
   0  20   0       1362.30       1383.22        19.94 o                         
   1  20   0        167.50        166.84         4.24 o                         
   2  20   0        682.93        682.92         9.06 o                         
   3  20   0        186.21        178.63         7.32 o                         
   4  20   0         14.43         16.84         3.95 o                         
   1  21   0        137.93        135.86         4.49 o                         
   2  21   0         27.34         28.99         2.92 o                         
   3  21   0          7.82          6.43         3.74 o                         
   4  21   0        119.67        116.39         8.33 o                         
   0  22   0        165.40        164.27         6.05 o                         
   1  22   0          7.95          6.33         2.62 o                         
   2  22   0        157.36        167.38         7.79 o                         
   3  22   0        134.18        128.70         5.65 o                         
   1  23   0        394.58        419.88         9.23 o                         
   2  23   0        189.36        189.99         7.58 o                         
   3  23   0          3.55          3.73         4.16 o                         
   0  24   0        351.73        362.58        10.87 o                         
   1  24   0          0.13          0.55         3.66 o                         
   2  24   0         33.57         29.85         4.43 o                         
   1  25   0        534.91        546.51        12.02 o                         
  -6   1   1        228.80        239.77         5.92 o                         
  -5   1   1        194.19        188.73         4.59 o                         
  -4   1   1       1384.64       1359.07        12.63 o                         
  -3   1   1        621.04        616.87         4.86 o                         
  -2   1   1       3445.08       3516.97        22.53 o                         
  -1   1   1       6464.21       6710.43        52.13 o                         
   0   1   1        246.05        235.56         2.17 o                         
   1   1   1      10419.65      10539.34        86.87 o                         
   2   1   1       1048.55       1057.27         8.77 o                         
   3   1   1        759.48        758.54         7.24 o                         
   4   1   1       1345.27       1335.62        13.36 o                         
   5   1   1         19.78         16.11         2.48 o                         
   6   1   1         84.65         79.64         3.91 o                         
  -6   2   1          9.22          5.60         2.88 o                         
  -5   2   1         23.27         21.76         2.58 o                         
  -4   2   1         30.38         39.59         1.80 o                         
  -3   2   1        985.51       1023.18         8.32 o                         
  -2   2   1         53.31         60.04         0.85 o                         
  -1   2   1          3.06          1.68         0.27 o                         
   0   2   1       1034.77       1083.64         8.24 o                         
   1   2   1         99.22         83.21         1.04 o                         
   2   2   1         43.26         45.66         0.99 o                         
   3   2   1        114.39        110.93         1.87 o                         
   4   2   1         15.66         18.34         2.03 o                         
   5   2   1          7.29          9.29         2.42 o                         
   6   2   1         82.47         76.64         3.80 o                         
  -6   3   1         53.89         48.93         3.62 o                         
  -5   3   1         69.78         60.84         2.89 o                         
  -4   3   1       2046.51       2044.80        18.17 o                         
  -3   3   1        352.70        335.29         3.16 o                         
  -2   3   1       4364.09       4308.79        29.56 o                         
  -1   3   1       8594.14       8516.19       167.31 o                         
   0   3   1        227.23        246.21         1.95 o                         
   1   3   1       5700.83       5759.34        42.68 o                         
   2   3   1       1951.14       1990.28        14.55 o                         
   3   3   1       2132.97       2159.76        17.59 o                         
   4   3   1        329.25        314.75         4.67 o                         
   5   3   1          8.51          8.96         2.43 o                         
   6   3   1        176.97        172.72         5.33 o                         
  -6   4   1         96.28         93.43         4.40 o                         
  -5   4   1        677.11        686.26         8.58 o                         
  -4   4   1         50.33         56.40         2.05 o                         
  -3   4   1        752.13        702.45         6.13 o                         
  -2   4   1       2229.68       2309.38        18.36 o                         
  -1   4   1       2076.31       2195.77        17.31 o                         
   0   4   1       1463.39       1555.36        11.21 o                         
   1   4   1        137.53        149.95         1.43 o                         
   2   4   1        690.06        649.21         5.39 o                         
   3   4   1       1310.63       1309.98        11.18 o                         
   4   4   1          5.75          6.79         1.96 o                         
   5   4   1        270.15        261.34         6.20 o                         
   6   4   1          0.40          3.34         3.26 o                         
  -6   5   1         71.39         75.47         4.54 o                         
  -5   5   1         16.34         19.11         2.63 o                         
  -4   5   1        550.95        541.78         6.48 o                         
  -3   5   1       1876.93       1942.64        16.81 o                         
  -2   5   1        464.65        458.81         4.19 o                         
  -1   5   1      11539.82      12151.21       176.84 o                         
   0   5   1        231.23        214.20         1.92 o                         
   1   5   1      10953.54      11198.18        83.39 o                         
   2   5   1        171.25        157.66         1.90 o                         
   3   5   1        498.22        468.39         5.35 o                         
   4   5   1        526.63        532.59         6.92 o                         
   5   5   1         49.56         50.72         3.49 o                         
   6   5   1          1.62          0.64         3.40 o                         
  -6   6   1         67.10         64.91         4.31 o                         
  -5   6   1        105.26        107.97         3.76 o                         
  -4   6   1        124.45        122.29         3.16 o                         
  -3   6   1       2472.38       2576.70        20.89 o                         
  -2   6   1       2865.42       2836.64        22.52 o                         
  -1   6   1        888.07        880.50         7.28 o                         
   0   6   1      17506.43      17028.50       428.44 o                         
   1   6   1        246.80        247.82         2.49 o                         
   2   6   1       7035.68       7208.15        57.39 o                         
   3   6   1        515.47        504.37         5.71 o                         
   4   6   1        443.80        459.69         5.91 o                         
   5   6   1        309.85        313.62         6.42 o                         
   6   6   1         10.71         13.00         3.51 o                         
  -6   7   1         73.18         75.66         4.49 o                         
  -5   7   1         54.64         56.46         3.14 o                         
  -4   7   1         80.97         81.44         2.61 o                         
  -3   7   1         53.15         54.45         1.71 o                         
  -2   7   1        780.20        832.48         7.17 o                         
  -1   7   1         77.25         56.47         1.07 o                         
   0   7   1          5.73          4.07         0.49 o                         
   1   7   1        182.05        169.43         1.96 o                         
   2   7   1        264.34        275.87         2.92 o                         
   3   7   1        236.07        249.09         3.34 o                         
   4   7   1         53.15         46.95         2.32 o                         
   5   7   1          0.22          0.63         2.81 o                         
   6   7   1         76.25         72.49         4.31 o                         
  -6   8   1          1.21          0.32         4.10 o                         
  -5   8   1        866.63        863.66        11.49 o                         
  -4   8   1         10.43         10.25         1.91 o                         
  -3   8   1       2593.50       2563.18        20.87 o                         
  -2   8   1       3530.34       3618.05        28.65 o                         
  -1   8   1       3119.55       3184.81        25.15 o                         
   0   8   1       7477.16       7518.72        55.77 o                         
   1   8   1        197.42        181.48         2.13 o                         
   2   8   1       3029.78       3010.68        22.87 o                         
   3   8   1       1475.39       1478.62        12.61 o                         
   4   8   1        259.85        267.68         4.53 o                         
   5   8   1        253.47        248.75         6.06 o                         
   6   8   1         18.90         17.50         4.02 o                         
  -6   9   1         29.87         26.93         4.34 o                         
  -5   9   1          0.54          0.79         2.51 o                         
  -4   9   1         26.95         22.84         2.26 o                         
  -3   9   1         52.34         57.20         2.51 o                         
  -2   9   1         64.01         71.81         1.54 o                         
  -1   9   1          5.60         10.23         1.34 o                         
   0   9   1          6.93          4.06         0.64 o                         
   1   9   1          9.68         11.37         1.48 o                         
   2   9   1        246.98        259.55         2.97 o                         
   3   9   1          1.10          4.35         1.22 o                         
   4   9   1          1.90          1.80         1.94 o                         
   5   9   1         50.73         51.45         3.31 o                         
   6   9   1          5.39         -2.01         3.90 o                         
  -6  10   1         16.33         13.64         3.99 o                         
  -5  10   1        345.28        346.64         6.48 o                         
  -4  10   1        352.55        346.44         5.35 o                         
  -3  10   1       1948.83       1933.81        17.10 o                         
  -2  10   1       2642.77       2618.71        21.11 o                         
  -1  10   1        237.58        212.21         2.85 o                         
   0  10   1       9054.96       8993.83        63.86 o                         
   1  10   1        141.39        150.90         2.07 o                         
   2  10   1       3210.77       3220.63        25.74 o                         
   3  10   1        857.95        864.28         8.05 o                         
   4  10   1         70.70         72.59         2.79 o                         
   5  10   1        103.70        108.93         4.68 o                         
   6  10   1         22.55         19.31         5.49 o                         
  -6  11   1          0.28         -3.61         3.61 o                         
  -5  11   1         83.75         76.01         3.64 o                         
  -4  11   1          3.75          3.09         2.05 o                         
  -3  11   1         88.72         89.60         2.53 o                         
  -2  11   1        295.77        312.40         3.76 o                         
  -1  11   1       1762.70       1799.26        15.61 o                         
   0  11   1         16.34         21.67         0.85 o                         
   1  11   1       2180.24       2202.15        17.84 o                         
   2  11   1         15.02         18.29         1.16 o                         
   3  11   1        180.54        185.07         3.24 o                         
   4  11   1        180.22        170.50         4.36 o                         
   5  11   1        109.46        111.75         4.37 o                         
   6  11   1          8.82         11.00         4.57 o                         
  -6  12   1         47.23         45.59         6.40 o                         
  -5  12   1        238.51        232.10         9.65 o                         
  -4  12   1        119.54        116.25         4.24 o                         
  -3  12   1        671.86        691.43         7.72 o                         
  -2  12   1        857.63        850.43         8.19 o                         
  -1  12   1       1477.12       1511.95        12.66 o                         
   0  12   1       1539.00       1528.36        12.03 o                         
   1  12   1         67.49         57.14         1.50 o                         
   2  12   1        550.12        551.61         5.43 o                         
   3  12   1        610.45        608.26         6.81 o                         
   4  12   1         37.50         40.15         2.85 o                         
   5  12   1        487.01        492.14         8.04 o                         
  -5  13   1          0.42          5.35         2.97 o                         
  -4  13   1       1071.84       1088.70        11.77 o                         
  -3  13   1          6.48          7.93         1.80 o                         
  -2  13   1       1069.59       1054.75         9.93 o                         
  -1  13   1        328.78        336.07         4.60 o                         
   0  13   1          6.43          6.31         0.80 o                         
   1  13   1        847.23        846.74         7.63 o                         
   2  13   1        760.87        765.35         7.63 o                         
   3  13   1        272.04        270.84         4.45 o                         
   4  13   1         84.43         81.26         3.36 o                         
   5  13   1         66.70         61.58         3.65 o                         
  -5  14   1         82.08         80.06         4.00 o                         
  -4  14   1        107.93        115.01         4.01 o                         
  -3  14   1        696.28        681.98         7.86 o                         
  -2  14   1        289.15        277.91         4.40 o                         
  -1  14   1         65.52         61.93         1.81 o                         
   0  14   1       1506.67       1546.76        13.76 o                         
   1  14   1        144.00        144.14         2.44 o                         
   2  14   1       1497.30       1468.01        14.21 o                         
   3  14   1         88.86         89.79         4.62 o                         
   4  14   1        116.74        111.24         3.85 o                         
   5  14   1          5.47          6.86         3.18 o                         
  -5  15   1         30.94         34.02         3.55 o                         
  -4  15   1        380.90        389.25         6.16 o                         
  -3  15   1        173.46        173.61         3.80 o                         
  -2  15   1        604.12        614.79         7.11 o                         
  -1  15   1       2899.95       2884.53        23.47 o                         
   0  15   1        237.42        239.32         3.41 o                         
   1  15   1       1610.88       1649.43        14.75 o                         
   2  15   1        298.01        290.25         4.98 o                         
   3  15   1        118.89        117.33         3.83 o                         
   4  15   1        408.82        414.88         6.92 o                         
   5  15   1          0.56          1.46         3.25 o                         
  -5  16   1         79.26         74.67         4.20 o                         
  -4  16   1         33.22         36.38         3.22 o                         
  -3  16   1         64.56         58.31         2.68 o                         
  -2  16   1        282.39        286.85         4.52 o                         
  -1  16   1         42.83         38.97         1.72 o                         
   0  16   1        462.40        444.85         5.55 o                         
   1  16   1         70.98         70.41         2.38 o                         
   2  16   1         22.28         28.92         3.64 o                         
   3  16   1         70.84         68.45         2.85 o                         
   4  16   1         35.62         41.24         4.09 o                         
   5  16   1          5.88          5.97         3.42 o                         
  -5  17   1          5.80          4.32         3.72 o                         
  -4  17   1        363.84        382.72         6.36 o                         
  -3  17   1        253.56        247.60         4.77 o                         
  -2  17   1       1145.85       1128.15        10.99 o                         
  -1  17   1       1250.13       1258.15        11.20 o                         
   0  17   1          4.64          5.49         1.70 o                         
   1  17   1       2180.63       2201.09        20.72 o                         
   2  17   1        293.79        291.71         4.85 o                         
   3  17   1        264.38        266.87         4.89 o                         
   4  17   1        364.86        373.20         6.83 o                         
   5  17   1          1.51          3.34         3.41 o                         
  -4  18   1         23.69         22.19         3.37 o                         
  -3  18   1         69.32         73.71         3.70 o                         
  -2  18   1         81.15         70.80         2.69 o                         
  -1  18   1          0.70         -1.03         2.29 o                         
   0  18   1          0.94          2.01         1.80 o                         
   1  18   1          5.03          6.42         1.88 o                         
   2  18   1         16.87         15.61         2.38 o                         
   3  18   1         48.92         49.30         2.89 o                         
   4  18   1          3.08          3.95         2.98 o                         
  -4  19   1        360.00        361.45         7.20 o                         
  -3  19   1        220.60        231.83         5.98 o                         
  -2  19   1        435.40        437.39         9.14 o                         
  -1  19   1       1516.80       1493.77        14.94 o                         
   0  19   1         65.67         66.85         2.70 o                         
   1  19   1       1574.60       1589.10        15.77 o                         
   2  19   1        289.60        277.86         6.13 o                         
   3  19   1        542.59        553.92        14.98 o                         
   4  19   1        104.24        110.45         4.74 o                         
  -4  20   1          6.25          3.01         3.24 o                         
  -3  20   1         79.37         75.80         4.57 o                         
  -2  20   1        170.68        164.54         5.00 o                         
  -1  20   1        149.45        144.87         4.86 o                         
   0  20   1        268.32        271.16         4.78 o                         
   1  20   1         15.21         13.71         2.26 o                         
   2  20   1         82.52         79.91         3.49 o                         
   3  20   1         53.57         57.05         3.51 o                         
   4  20   1          4.27          7.64         3.59 o                         
  -4  21   1        217.95        215.19        11.07 o                         
  -3  21   1         64.06         61.68         4.60 o                         
  -2  21   1        232.86        226.88         7.61 o                         
  -1  21   1        723.98        715.48        11.15 o                         
   0  21   1         21.34         19.06         2.67 o                         
   1  21   1        737.78        745.41        10.41 o                         
   2  21   1         27.47         26.68         3.21 o                         
   3  21   1        135.31        143.19         5.55 o                         
  -3  22   1        164.46        165.39         6.23 o                         
  -2  22   1        236.97        227.82         6.14 o                         
  -1  22   1         68.43         75.41         4.37 o                         
   0  22   1        701.26        696.94         9.33 o                         
   1  22   1         10.25         10.07         3.74 o                         
   2  22   1        239.96        236.39         6.42 o                         
   3  22   1         91.85         96.62         5.36 o                         
  -3  23   1         60.33         56.66         5.35 o                         
  -2  23   1         67.35         66.37         4.27 o                         
  -1  23   1        184.54        177.28         5.61 o                         
   0  23   1         26.99         36.68         3.21 o                         
   1  23   1         86.92         82.88         4.28 o                         
   2  23   1         20.35         25.14         3.63 o                         
   3  23   1         19.18         19.03         6.27 o                         
  -2  24   1        130.01        127.78         5.19 o                         
  -1  24   1         93.30         95.52         5.50 o                         
   0  24   1        334.43        328.89         6.87 o                         
   1  24   1         81.92         82.91         4.48 o                         
   2  24   1        282.30        303.72         8.40 o                         
  -1  25   1          4.37          3.85         3.44 o                         
   0  25   1         29.30         33.21         4.04 o                         
   1  25   1         60.01         68.83         5.13 o                         
   0  26   1        436.65        492.56        23.30 o                         
  -6   0   2        346.88        342.21         9.18 o                         
  -5   0   2        313.90        333.13         8.08 o                         
  -4   0   2         82.57         84.37         3.74 o                         
  -3   0   2       1605.67       1539.24        15.29 o                         
  -2   0   2      12618.25      12865.44       111.85 o                         
  -1   0   2       1830.24       1837.18        20.63 o                         
   0   0   2       3045.53       3251.29        40.28 o                         
   1   0   2         13.07          2.02         2.29 o                         
   2   0   2       1281.18       1164.22        12.43 o                         
   3   0   2        372.59        355.18         5.51 o                         
   4   0   2        975.49        970.05        14.50 o                         
   5   0   2         69.35         65.54         4.44 o                         
   6   0   2          5.57          6.11         4.34 o                         
  -6   1   2          0.13          0.43         3.01 o                         
  -5   1   2        122.57        120.29         3.68 o                         
  -4   1   2         36.10         34.53         1.66 o                         
  -3   1   2         87.69         85.92         1.37 o                         
  -2   1   2       1482.49       1541.71        10.19 o                         
  -1   1   2       1961.25       2205.25        15.87 o                         
   0   1   2        489.28        488.60         4.10 o                         
   1   1   2      40120.61      38355.19       498.35 o                         
   2   1   2        248.75        265.80         3.71 o                         
   3   1   2        286.65        294.08         3.47 o                         
   4   1   2        162.26        154.47         4.55 o                         
   5   1   2          0.27         -2.40         2.40 o                         
   6   1   2          4.49          5.34         3.14 o                         
  -6   2   2          1.88          2.09         3.04 o                         
  -5   2   2       1346.37       1327.05        13.94 o                         
  -4   2   2         48.44         52.38         2.37 o                         
  -3   2   2       5511.02       5608.41        37.20 o                         
  -2   2   2        559.53        469.84         3.49 o                         
  -1   2   2       7441.76       7324.90        62.70 o                         
   0   2   2      19507.90      17626.60       384.72 o                         
   1   2   2          5.46          5.24         0.67 o                         
   2   2   2       6858.64       6971.64        54.34 o                         
   3   2   2       1515.85       1513.52        12.67 o                         
   4   2   2         45.28         50.17         2.85 o                         
   5   2   2        386.09        385.49         6.18 o                         
   6   2   2         19.57         14.49         3.19 o                         
  -6   3   2         44.85         43.26         3.35 o                         
  -5   3   2          0.54          1.58         2.27 o                         
  -4   3   2        704.00        705.64         7.37 o                         
  -3   3   2        836.48        862.55         6.35 o                         
  -2   3   2       1914.60       1910.08        13.47 o                         
  -1   3   2       4479.57       4526.56        41.14 o                         
   0   3   2        527.15        543.92         4.33 o                         
   1   3   2       1242.56       1086.75         8.86 o                         
   2   3   2        181.38        189.34         2.18 o                         
   3   3   2        583.49        567.91         5.93 o                         
   4   3   2        126.59        107.56         2.99 o                         
   5   3   2         50.89         51.61         3.05 o                         
   6   3   2          7.94          5.78         3.36 o                         
  -6   4   2         72.15         77.24         5.08 o                         
  -5   4   2         38.91         37.07         2.53 o                         
  -4   4   2        219.99        216.79         3.53 o                         
  -3   4   2       1938.27       1900.45        14.18 o                         
  -2   4   2       1305.11       1329.19        10.40 o                         
  -1   4   2        327.38        342.67         2.94 o                         
   0   4   2      10772.44      10375.59       190.12 o                         
   1   4   2         12.51         11.76         0.64 o                         
   2   4   2       3974.31       3929.75        29.52 o                         
   3   4   2        164.29        157.74         2.96 o                         
   4   4   2        137.09        143.34         4.37 o                         
   5   4   2        123.06        127.84         4.95 o                         
   6   4   2         30.55         29.43         3.55 o                         
  -6   5   2        129.64        136.30         5.40 o                         
  -5   5   2        234.88        219.66         5.35 o                         
  -4   5   2       1369.03       1334.72        13.26 o                         
  -3   5   2        313.60        326.09         3.14 o                         
  -2   5   2       1609.31       1608.37        13.11 o                         
  -1   5   2       7238.42       7430.97        61.94 o                         
   0   5   2        667.51        636.70         5.12 o                         
   1   5   2       1711.14       1757.53        13.42 o                         
   2   5   2        510.15        483.44         4.30 o                         
   3   5   2       1190.98       1188.15        11.61 o                         
   4   5   2        241.02        230.76         4.42 o                         
   5   5   2          8.90          9.42         2.79 o                         
   6   5   2         89.97         88.78         4.51 o                         
  -6   6   2         66.69         65.53         4.36 o                         
  -5   6   2        809.65        792.85        10.08 o                         
  -4   6   2         79.04         78.44         2.85 o                         
  -3   6   2       1053.21       1037.77         9.12 o                         
  -2   6   2       1507.15       1635.35        13.33 o                         
  -1   6   2        694.11        682.25         5.58 o                         
   0   6   2         37.35         33.98         1.92 o                         
   1   6   2         14.44         16.88         0.65 o                         
   2   6   2         41.59         34.65         0.93 o                         
   3   6   2        197.27        191.03         4.24 o                         
   4   6   2        218.11        210.67         4.29 o                         
   5   6   2        110.29        110.12         4.38 o                         
   6   6   2          6.96          5.12         3.49 o                         
  -6   7   2         64.62         62.31         4.46 o                         
  -5   7   2         82.36         85.39         4.07 o                         
  -4   7   2        689.76        698.07         7.40 o                         
  -3   7   2        185.63        198.44         2.87 o                         
  -2   7   2       3974.66       4035.94        32.97 o                         
  -1   7   2        428.06        354.11         3.28 o                         
   0   7   2       1799.23       1921.06        14.65 o                         
   1   7   2       3728.95       3682.53        27.64 o                         
   2   7   2       1303.84       1299.53         9.87 o                         
   3   7   2        101.77        102.23         2.39 o                         
   4   7   2        616.01        617.71         7.99 o                         
   5   7   2         41.77         39.25         3.57 o                         
   6   7   2          4.41          6.25         3.38 o                         
  -6   8   2         21.38         22.93         3.92 o                         
  -5   8   2         45.53         41.38         2.98 o                         
  -4   8   2         14.16         16.64         1.78 o                         
  -3   8   2        125.88        129.81         2.39 o                         
  -2   8   2         65.27         85.64         1.64 o                         
  -1   8   2        923.37       1030.85         8.70 o                         
   0   8   2         62.26         61.41         1.88 o                         
   1   8   2          3.88          5.39         0.67 o                         
   2   8   2         34.81         31.61         1.31 o                         
   3   8   2        185.34        194.51         3.19 o                         
   4   8   2         19.66         24.75         2.42 o                         
   5   8   2         34.53         30.10         3.50 o                         
   6   8   2          4.80          5.15         3.46 o                         
  -6   9   2        168.49        170.01         5.87 o                         
  -5   9   2         28.59         34.45         3.01 o                         
  -4   9   2       2878.86       2813.45        26.18 o                         
  -3   9   2        969.03       1010.32         9.56 o                         
  -2   9   2       3071.57       3033.79        24.26 o                         
  -1   9   2       6410.18       6509.33        50.93 o                         
   0   9   2         89.91        128.59         1.74 o                         
   1   9   2       8490.92       8682.33        67.57 o                         
   2   9   2          4.89          3.70         0.90 o                         
   3   9   2       1499.45       1527.98        13.86 o                         
   4   9   2        443.25        443.31         6.09 o                         
   5   9   2         88.82         89.11         3.86 o                         
   6   9   2        196.88        192.88         6.99 o                         
  -6  10   2          2.37          1.20         3.71 o                         
  -5  10   2          0.57          1.29         2.62 o                         
  -4  10   2        304.07        324.60         5.10 o                         
  -3  10   2         78.66         74.15         2.30 o                         
  -2  10   2          1.31          2.34         1.03 o                         
  -1  10   2       1215.27       1351.80        11.31 o                         
   0  10   2        213.41        290.61         3.21 o                         
   1  10   2         20.91         22.20         1.03 o                         
   2  10   2        110.58        138.16         2.15 o                         
   3  10   2        461.08        470.79         5.46 o                         
   4  10   2          1.47          4.58         2.13 o                         
   5  10   2         24.10         28.02         3.24 o                         
   6  10   2         28.27         31.47         5.18 o                         
  -6  11   2         90.96         97.56         5.02 o                         
  -5  11   2          7.63         11.07         2.79 o                         
  -4  11   2        455.61        459.59         6.33 o                         
  -3  11   2        793.93        778.25         8.36 o                         
  -2  11   2       1891.29       1892.83        16.56 o                         
  -1  11   2       4365.61       4321.82        34.24 o                         
   0  11   2        785.72        813.96         7.15 o                         
   1  11   2       3310.54       3207.95        25.63 o                         
   2  11   2        416.41        416.20         4.19 o                         
   3  11   2        912.19        912.76         9.08 o                         
   4  11   2        237.81        236.24         4.57 o                         
   5  11   2         56.96         56.86         3.94 o                         
   6  11   2          3.00          7.85         5.74 o                         
  -6  12   2         68.67         88.14        11.97 o                         
  -5  12   2         68.23         70.18         3.64 o                         
  -4  12   2         21.07         21.31         2.40 o                         
  -3  12   2       1102.15       1153.45        11.69 o                         
  -2  12   2          9.25         10.58         1.33 o                         
  -1  12   2        393.90        377.54         4.01 o                         
   0  12   2       1842.87       1932.47        15.80 o                         
   1  12   2          9.96         14.38         1.50 o                         
   2  12   2        862.16        868.32         7.52 o                         
   3  12   2        164.61        164.62         3.31 o                         
   4  12   2          7.13          8.62         2.41 o                         
   5  12   2        139.67        137.24         5.66 o                         
  -5  13   2          6.36          8.26         3.04 o                         
  -4  13   2        612.35        616.01         7.88 o                         
  -3  13   2          5.49          9.64         1.83 o                         
  -2  13   2       1180.60       1158.86        10.80 o                         
  -1  13   2       1801.51       1748.83        14.64 o                         
   0  13   2       1082.03       1070.19         9.87 o                         
   1  13   2       1519.63       1543.39        12.99 o                         
   2  13   2        528.96        526.73         5.81 o                         
   3  13   2        472.68        472.17         6.12 o                         
   4  13   2        173.13        174.23         4.63 o                         
   5  13   2          7.17          8.55         3.47 o                         
  -5  14   2        324.23        348.08         7.60 o                         
  -4  14   2         36.65         33.40         3.27 o                         
  -3  14   2       1222.79       1217.48        12.41 o                         
  -2  14   2       1092.14       1095.15         9.90 o                         
  -1  14   2        119.60        116.44         2.37 o                         
   0  14   2       2039.86       2087.25        18.20 o                         
   1  14   2          2.35          2.95         1.15 o                         
   2  14   2        839.46        855.14         8.50 o                         
   3  14   2         25.06         27.82         2.25 o                         
   4  14   2        128.78        129.43         5.24 o                         
   5  14   2         59.51         60.65         3.94 o                         
  -5  15   2          0.04         -3.02         3.18 o                         
  -4  15   2        169.76        166.51         4.51 o                         
  -3  15   2        204.96        173.01         3.81 o                         
  -2  15   2         58.46         55.78         2.11 o                         
  -1  15   2         83.48         94.54         2.24 o                         
   0  15   2        493.96        468.88         5.29 o                         
   1  15   2        552.75        559.28         6.03 o                         
   2  15   2        354.17        341.59         4.92 o                         
   3  15   2          7.22         11.92         2.16 o                         
   4  15   2          1.20          5.55         3.38 o                         
   5  15   2         26.46         23.92         3.56 o                         
  -5  16   2         83.00         95.81         5.36 o                         
  -4  16   2         17.72         21.39         3.32 o                         
  -3  16   2        818.18        794.80         9.85 o                         
  -2  16   2       1414.56       1371.05        12.84 o                         
  -1  16   2       2056.99       1949.51        17.43 o                         
   0  16   2       4385.57       4322.11        36.53 o                         
   1  16   2          0.59         -0.71         1.60 o                         
   2  16   2       2286.86       2338.42        22.03 o                         
   3  16   2        688.95        680.15        10.26 o                         
   4  16   2        186.43        194.60         5.21 o                         
   5  16   2         71.46         69.36         4.49 o                         
  -5  17   2          2.25          2.14         3.65 o                         
  -4  17   2          5.13          4.01         3.17 o                         
  -3  17   2         10.25         14.55         2.50 o                         
  -2  17   2         96.78         80.39         2.84 o                         
  -1  17   2        118.32        108.01         2.68 o                         
   0  17   2        324.98        292.97         4.54 o                         
   1  17   2         18.62         23.05         2.02 o                         
   2  17   2        179.77        169.74         5.14 o                         
   3  17   2         83.94         82.66         3.18 o                         
   4  17   2         30.39         35.44         3.38 o                         
  -4  18   2         64.31         71.82         4.25 o                         
  -3  18   2        664.84        665.62         8.30 o                         
  -2  18   2        183.52        185.75         4.06 o                         
  -1  18   2        344.31        386.26         5.18 o                         
   0  18   2        521.10        505.85         7.00 o                         
   1  18   2          4.71          3.54         1.93 o                         
   2  18   2        217.64        221.06         5.78 o                         
   3  18   2        109.06        116.59         4.03 o                         
   4  18   2          9.80         10.47         3.35 o                         
  -4  19   2         60.40         62.51         4.39 o                         
  -3  19   2          0.05          2.55         2.50 o                         
  -2  19   2        199.27        193.82         5.09 o                         
  -1  19   2         26.12         26.11         2.68 o                         
   0  19   2         20.06         16.95         2.56 o                         
   1  19   2         66.24         63.43         3.06 o                         
   2  19   2         24.44         19.14         3.03 o                         
   3  19   2          2.37          6.69         3.62 o                         
   4  19   2         42.96         43.65         5.04 o                         
  -4  20   2         12.18         10.80         3.46 o                         
  -3  20   2        608.03        624.27         8.39 o                         
  -2  20   2        216.81        216.83         5.68 o                         
  -1  20   2        118.43        114.25         3.76 o                         
   0  20   2        866.40        899.33        10.88 o                         
   1  20   2          1.51         -1.78         2.38 o                         
   2  20   2        428.05        454.66         7.94 o                         
   3  20   2         45.25         48.83         4.37 o                         
   4  20   2         30.33         29.04         5.03 o                         
  -3  21   2          0.10          2.94         3.74 o                         
  -2  21   2        137.69        131.36         4.75 o                         
  -1  21   2        335.28        312.38         6.02 o                         
   0  21   2         86.68         86.56         3.63 o                         
   1  21   2        476.85        471.29         8.04 o                         
   2  21   2         93.01         80.06         4.11 o                         
   3  21   2         80.46         79.93         4.94 o                         
  -3  22   2        135.57        121.88         5.65 o                         
  -2  22   2         98.23         90.16         4.41 o                         
  -1  22   2        243.40        237.93         6.15 o                         
   0  22   2        539.04        544.72         8.22 o                         
   1  22   2          0.04         -1.06         3.07 o                         
   2  22   2        307.19        317.86         7.13 o                         
   3  22   2         74.30         77.77         5.17 o                         
  -3  23   2         33.28         28.44         6.58 o                         
  -2  23   2        309.59        322.95         7.25 o                         
  -1  23   2        273.18        290.15         6.82 o                         
   0  23   2         23.63         27.50         3.05 o                         
   1  23   2        105.10        103.78         6.12 o                         
   2  23   2         49.60         43.90         4.05 o                         
  -2  24   2        452.27        479.66         9.18 o                         
  -1  24   2         40.26         42.04         3.84 o                         
   0  24   2        164.88        172.22         6.12 o                         
   1  24   2          0.74          2.28         3.48 o                         
   2  24   2         94.38         97.71         4.94 o                         
  -1  25   2        140.54        142.76         5.31 o                         
   0  25   2          5.58          6.78         3.31 o                         
   1  25   2        485.96        507.97         9.38 o                         
  -6   1   3        105.79        110.70         4.21 o                         
  -5   1   3         74.21         80.45         3.19 o                         
  -4   1   3       1782.95       1748.75        14.97 o                         
  -3   1   3        171.09        184.58         1.88 o                         
  -2   1   3       6132.62       6216.33        42.56 o                         
  -1   1   3       2553.08       2551.75        17.66 o                         
   0   1   3        788.05        808.22         6.70 o                         
   1   1   3       5122.69       5116.42        38.10 o                         
   2   1   3        250.59        245.10         2.46 o                         
   3   1   3        773.74        789.30         7.31 o                         
   4   1   3        319.22        308.70         4.86 o                         
   5   1   3         22.03         21.42         2.61 o                         
   6   1   3         28.58         25.92         3.44 o                         
  -6   2   3        154.06        153.43         5.55 o                         
  -5   2   3        184.41        184.90         4.40 o                         
  -4   2   3        593.01        573.36         6.10 o                         
  -3   2   3         67.94         51.01         1.25 o                         
  -2   2   3         92.32         96.13         1.31 o                         
  -1   2   3        118.88        142.65         1.37 o                         
   0   2   3        152.87        163.50         2.44 o                         
   1   2   3          2.93          3.82         0.53 o                         
   2   2   3        623.86        630.98         5.41 o                         
   3   2   3          8.37          7.78         1.11 o                         
   4   2   3          2.59          4.39         1.69 o                         
   5   2   3         96.79         91.53         3.53 o                         
   6   2   3          8.61          4.53         3.44 o                         
  -6   3   3        235.25        215.65         5.53 o                         
  -5   3   3        362.12        360.87         5.43 o                         
  -4   3   3       2417.64       2397.13        19.94 o                         
  -3   3   3          6.01          6.28         0.75 o                         
  -2   3   3       2433.32       2351.08        16.54 o                         
  -1   3   3       7187.95       7200.38        52.62 o                         
   0   3   3       2410.22       2431.76        18.33 o                         
   1   3   3       4442.97       4453.10        34.87 o                         
   2   3   3         73.49         74.58         1.52 o                         
   3   3   3        983.18        975.44         8.69 o                         
   4   3   3        357.81        349.09         6.64 o                         
   5   3   3          4.60          3.38         2.67 o                         
   6   3   3         64.71         63.55         5.41 o                         
  -6   4   3         21.43         21.51         3.54 o                         
  -5   4   3        170.60        154.42         3.85 o                         
  -4   4   3          1.89          6.19         1.45 o                         
  -3   4   3       2375.34       2484.37        17.03 o                         
  -2   4   3          6.55         11.11         0.93 o                         
  -1   4   3       2933.21       2884.52        19.24 o                         
   0   4   3       1008.65        961.87         8.00 o                         
   1   4   3          2.47          5.01         0.62 o                         
   2   4   3        326.34        305.49         4.14 o                         
   3   4   3        405.97        411.00         4.65 o                         
   4   4   3        232.39        226.69         4.59 o                         
   5   4   3         10.03         10.70         2.79 o                         
   6   4   3          8.15          5.60         3.45 o                         
  -6   5   3         38.64         33.94         4.02 o                         
  -5   5   3          6.91          7.90         2.47 o                         
  -4   5   3        170.95        161.13         3.16 o                         
  -3   5   3        665.14        658.58         6.16 o                         
  -2   5   3       2769.88       2883.03        21.92 o                         
  -1   5   3       2328.71       2329.65        17.70 o                         
   0   5   3        285.05        249.76         2.72 o                         
   1   5   3       6061.30       6123.21        47.79 o                         
   2   5   3         23.91         25.50         1.06 o                         
   3   5   3       1216.27       1222.26        11.99 o                         
   4   5   3         15.07         13.85         2.64 o                         
   5   5   3         96.70         93.19         3.83 o                         
   6   5   3         12.25          7.61         3.51 o                         
  -6   6   3        116.23        114.78         5.07 o                         
  -5   6   3        332.48        355.30         6.83 o                         
  -4   6   3         71.73         67.55         2.25 o                         
  -3   6   3       2922.37       2932.54        23.62 o                         
  -2   6   3       2824.63       2965.16        22.56 o                         
  -1   6   3       1494.73       1412.92        10.55 o                         
   0   6   3      10246.51      10403.84        99.87 o                         
   1   6   3        129.77        117.69         1.67 o                         
   2   6   3       3917.17       3940.98        31.23 o                         
   3   6   3        164.28        155.66         3.03 o                         
   4   6   3         85.61         88.38         3.22 o                         
   5   6   3        158.11        164.20         4.97 o                         
   6   6   3          1.87          0.09         3.41 o                         
  -6   7   3         17.82         16.60         3.41 o                         
  -5   7   3         37.99         38.04         3.28 o                         
  -4   7   3        762.49        755.33         7.93 o                         
  -3   7   3          3.58          6.35         1.20 o                         
  -2   7   3        432.51        386.41         3.69 o                         
  -1   7   3        577.86        593.39         4.84 o                         
   0   7   3        571.67        602.08         5.08 o                         
   1   7   3         52.95         47.00         1.07 o                         
   2   7   3          3.77          6.98         0.83 o                         
   3   7   3          4.95          5.37         1.48 o                         
   4   7   3         73.42         77.07         3.14 o                         
   5   7   3          0.49          0.60         3.07 o                         
   6   7   3          0.21          0.29         3.39 o                         
  -6   8   3         28.59         24.10         3.93 o                         
  -5   8   3       1033.41       1063.35        12.60 o                         
  -4   8   3         76.05         75.22         2.68 o                         
  -3   8   3       3032.89       3064.33        26.14 o                         
  -2   8   3       1854.62       1914.58        14.87 o                         
  -1   8   3       4025.17       4047.69        30.48 o                         
   0   8   3       4614.83       4609.52        34.51 o                         
   1   8   3         64.72         60.72         1.26 o                         
   2   8   3       2127.28       2140.96        15.92 o                         
   3   8   3        501.71        484.17         6.23 o                         
   4   8   3        263.78        275.04         5.22 o                         
   5   8   3         90.68         99.05         4.45 o                         
   6   8   3          2.92         -1.18         3.57 o                         
  -6   9   3          0.56         -0.62         3.64 o                         
  -5   9   3          5.03          6.70         2.71 o                         
  -4   9   3         71.75         76.65         3.43 o                         
  -3   9   3        101.09        100.38         2.61 o                         
  -2   9   3         48.38         55.30         1.82 o                         
  -1   9   3         21.54         28.04         1.01 o                         
   0   9   3        370.84        398.23         4.08 o                         
   1   9   3         14.72         18.08         1.28 o                         
   2   9   3          0.66          3.96         0.90 o                         
   3   9   3          0.62          2.32         1.50 o                         
   4   9   3          4.00          6.06         2.32 o                         
   5   9   3          5.43          5.57         3.21 o                         
   6   9   3          0.90         -1.45         3.93 o                         
  -6  10   3        146.39        160.29         5.95 o                         
  -5  10   3        194.15        194.74         5.13 o                         
  -4  10   3         84.39         80.66         2.93 o                         
  -3  10   3       1333.12       1371.27        13.44 o                         
  -2  10   3        812.38        817.50         7.45 o                         
  -1  10   3       1911.73       1908.28        14.94 o                         
   0  10   3       4805.26       4855.59        36.42 o                         
   1  10   3         22.15         25.33         1.01 o                         
   2  10   3       2801.08       2837.67        20.90 o                         
   3  10   3         30.34         32.56         1.91 o                         
   4  10   3        175.02        192.52         6.60 o                         
   5  10   3        130.65        131.03         4.58 o                         
  -6  11   3         10.66         11.90         4.37 o                         
  -5  11   3          1.10         -0.91         2.76 o                         
  -4  11   3        160.86        169.53         3.99 o                         
  -3  11   3        473.52        449.41         5.68 o                         
  -2  11   3        701.27        675.68         6.48 o                         
  -1  11   3        741.21        724.80         6.66 o                         
   0  11   3          3.38          7.52         0.81 o                         
   1  11   3       1301.95       1294.66        10.46 o                         
   2  11   3         24.39         26.36         1.56 o                         
   3  11   3        216.00        214.76         3.70 o                         
   4  11   3         34.70         32.46         2.81 o                         
   5  11   3          0.16         -2.49         3.23 o                         
  -5  12   3        336.42        331.68         7.13 o                         
  -4  12   3         15.08         11.05         2.33 o                         
  -3  12   3       3037.88       3031.08        27.85 o                         
  -2  12   3        172.20        166.07         2.80 o                         
  -1  12   3       1357.69       1331.74        11.41 o                         
   0  12   3        765.23        772.95         7.92 o                         
   1  12   3          8.71          8.51         1.12 o                         
   2  12   3        463.96        477.38         4.78 o                         
   3  12   3        454.72        455.18         5.59 o                         
   4  12   3        108.25        112.25         3.59 o                         
   5  12   3         13.02         17.70         3.63 o                         
  -5  13   3        110.07        110.99         4.67 o                         
  -4  13   3        429.55        424.17         9.75 o                         
  -3  13   3        144.41        134.31         3.46 o                         
  -2  13   3        548.38        563.75         5.77 o                         
  -1  13   3        753.88        750.79         7.05 o                         
   0  13   3        523.05        531.40         5.62 o                         
   1  13   3        624.76        610.79         5.95 o                         
   2  13   3         14.86         15.00         1.49 o                         
   3  13   3         21.21         23.84         2.04 o                         
   4  13   3        121.50        115.22         4.95 o                         
   5  13   3          0.61          1.23         3.45 o                         
  -5  14   3        196.54        182.86         7.23 o                         
  -4  14   3          9.53          9.61         2.95 o                         
  -3  14   3        146.55        136.77         3.92 o                         
  -2  14   3        472.23        461.42         5.48 o                         
  -1  14   3        172.88        177.58         3.77 o                         
   0  14   3       1843.37       1835.68        16.27 o                         
   1  14   3         62.30         66.74         2.11 o                         
   2  14   3        467.64        484.14         5.30 o                         
   3  14   3          5.20          8.94         2.07 o                         
   4  14   3          7.95          7.03         2.95 o                         
   5  14   3         66.83         72.49         4.56 o                         
  -5  15   3        146.63        157.13         5.98 o                         
  -4  15   3        346.22        370.73         7.22 o                         
  -3  15   3         23.18         21.84         2.38 o                         
  -2  15   3       1493.89       1505.50        14.87 o                         
  -1  15   3        555.90        551.42         8.10 o                         
   0  15   3        174.92        167.00         3.31 o                         
   1  15   3       1215.59       1221.64        11.60 o                         
   2  15   3        234.23        236.56         3.76 o                         
   3  15   3        610.57        611.20         8.10 o                         
   4  15   3         63.06         63.40         3.47 o                         
   5  15   3          9.47          8.84         3.79 o                         
  -5  16   3         19.40         13.72         3.71 o                         
  -4  16   3         21.82         17.44         3.30 o                         
  -3  16   3         72.38         69.14         2.91 o                         
  -2  16   3        152.01        133.33         3.71 o                         
  -1  16   3        210.34        184.66         3.69 o                         
   0  16   3         30.53         38.02         2.96 o                         
   1  16   3         29.98         29.67         2.04 o                         
   2  16   3        212.76        210.39         5.33 o                         
   3  16   3          1.29          5.59         2.64 o                         
   4  16   3         38.86         39.89         4.05 o                         
   5  16   3          1.90          3.37         4.48 o                         
  -5  17   3         72.44         78.62         7.75 o                         
  -4  17   3        820.67        814.36        11.74 o                         
  -3  17   3         28.43         37.51         3.62 o                         
  -2  17   3       1468.48       1444.15        14.59 o                         
  -1  17   3        871.26        880.80         9.59 o                         
   0  17   3        290.66        302.35         4.79 o                         
   1  17   3       1458.45       1464.91        15.72 o                         
   2  17   3          1.93          1.88         2.54 o                         
   3  17   3        166.78        157.31         5.46 o                         
   4  17   3        158.97        169.03         6.08 o                         
  -4  18   3         21.48         15.78         3.24 o                         
  -3  18   3          1.12         -0.48         2.41 o                         
  -2  18   3          5.33          9.03         2.31 o                         
  -1  18   3         30.93         29.60         2.19 o                         
   0  18   3         15.75         14.46         2.35 o                         
   1  18   3         56.57         58.59         3.29 o                         
   2  18   3          0.29          2.71         2.74 o                         
   3  18   3          0.90          0.33         3.42 o                         
   4  18   3         26.26         28.32         4.87 o                         
  -4  19   3        397.92        394.70         9.18 o                         
  -3  19   3         67.71         68.80         3.43 o                         
  -2  19   3        573.29        557.94         7.33 o                         
  -1  19   3       1268.82       1226.66        14.98 o                         
   0  19   3        296.37        293.03         5.59 o                         
   1  19   3        986.21       1020.01        11.99 o                         
   2  19   3         30.41         26.98         3.27 o                         
   3  19   3        234.59        240.22         7.22 o                         
   4  19   3         32.57         39.78         5.14 o                         
  -4  20   3         43.22         49.49         3.97 o                         
  -3  20   3         94.94        100.15         3.80 o                         
  -2  20   3         47.11         47.14         2.98 o                         
  -1  20   3         93.85         97.02         3.72 o                         
   0  20   3        173.04        173.56         4.75 o                         
   1  20   3          0.11          4.79         2.79 o                         
   2  20   3        101.86         94.94         6.67 o                         
   3  20   3         64.94         61.85         4.78 o                         
  -3  21   3         95.71         95.58         4.24 o                         
  -2  21   3        373.22        370.60         7.45 o                         
  -1  21   3        346.52        330.13         6.23 o                         
   0  21   3         49.20         55.12         3.50 o                         
   1  21   3        550.05        554.16         9.00 o                         
   2  21   3          3.76          5.92         3.28 o                         
   3  21   3        136.89        148.84         6.02 o                         
  -3  22   3        345.11        354.06        10.05 o                         
  -2  22   3         35.27         33.45         3.71 o                         
  -1  22   3        194.96        195.73         5.77 o                         
   0  22   3        374.18        369.58         6.82 o                         
   1  22   3          0.71         -3.15         3.15 o                         
   2  22   3        234.10        230.94         6.50 o                         
   3  22   3         16.07         17.11         4.58 o                         
  -2  23   3        114.35        104.51         5.89 o                         
  -1  23   3         58.61         60.07         4.07 o                         
   0  23   3         35.05         38.70         4.04 o                         
   1  23   3         54.25         56.03         4.10 o                         
   2  23   3         13.46         17.73         3.81 o                         
  -2  24   3         59.73         56.39         4.54 o                         
  -1  24   3        209.78        201.22         6.35 o                         
   0  24   3        371.84        371.51        11.73 o                         
   1  24   3         38.07         40.33         5.35 o                         
   2  24   3         88.90         79.92         6.41 o                         
  -1  25   3          8.54          8.64         4.14 o                         
   0  25   3          3.38          5.21         3.63 o                         
  -6   0   4         79.17         79.24         5.25 o                         
  -5   0   4        468.59        446.02         9.34 o                         
  -4   0   4        193.73        168.86         3.40 o                         
  -3   0   4       3829.52       3910.51        34.82 o                         
  -2   0   4       1995.51       2034.82        19.69 o                         
  -1   0   4      10262.38       9987.78       146.89 o                         
   0   0   4       9777.47       9581.37       117.63 o                         
   1   0   4         10.21          8.96         1.36 o                         
   2   0   4      21579.85      22190.29       206.09 o                         
   3   0   4          2.36          3.01         1.76 o                         
   4   0   4        418.47        409.89         8.16 o                         
   5   0   4        199.60        180.67         6.47 o                         
   6   0   4          0.78         -4.33         4.33 o                         
  -6   1   4          0.52          1.65         2.87 o                         
  -5   1   4        246.30        237.70         5.29 o                         
  -4   1   4         24.44         20.44         1.25 o                         
  -3   1   4         95.81         95.90         1.55 o                         
  -2   1   4        145.98        182.71         1.93 o                         
  -1   1   4       3201.09       3508.13        24.21 o                         
   0   1   4         63.72         70.81         1.53 o                         
   1   1   4        294.38        342.89         3.05 o                         
   2   1   4          1.57          5.53         2.01 o                         
   3   1   4        132.86        136.25         3.54 o                         
   4   1   4         10.61          6.58         2.06 o                         
   5   1   4         35.68         35.58         2.85 o                         
   6   1   4          6.19          3.65         3.39 o                         
  -6   2   4        145.35        141.25         4.50 o                         
  -5   2   4        726.46        741.11         8.49 o                         
  -4   2   4        256.07        243.74         3.23 o                         
  -3   2   4       4185.41       4260.74        27.64 o                         
  -2   2   4       1405.87       1469.69         9.92 o                         
  -1   2   4       2917.17       2857.11        20.71 o                         
   0   2   4       4698.79       4609.72        34.39 o                         
   1   2   4        640.58        650.20         5.79 o                         
   2   2   4         26.55         35.29         1.42 o                         
   3   2   4        302.99        298.16         3.72 o                         
   4   2   4        173.21        178.53         3.68 o                         
   5   2   4         22.09         19.78         2.91 o                         
   6   2   4          8.51          9.67         3.51 o                         
  -6   3   4         36.25         24.79         3.21 o                         
  -5   3   4          1.63          0.32         2.22 o                         
  -4   3   4       1528.12       1522.03        13.31 o                         
  -3   3   4        134.49        139.21         1.97 o                         
  -2   3   4       2129.34       2210.42        14.12 o                         
  -1   3   4        303.33        268.06         2.40 o                         
   0   3   4       2022.82       1985.82        16.07 o                         
   1   3   4       1208.75       1206.05         9.59 o                         
   2   3   4          0.86          1.23         0.88 o                         
   3   3   4        265.06        277.99         5.72 o                         
   4   3   4        127.15        118.74         3.38 o                         
   5   3   4          0.27         -2.73         2.73 o                         
   6   3   4         13.22         11.30         3.58 o                         
  -6   4   4        257.53        257.85         8.03 o                         
  -5   4   4        349.71        326.37         5.64 o                         
  -4   4   4        478.26        468.69         5.31 o                         
  -3   4   4       1618.46       1556.54        11.95 o                         
  -2   4   4         33.28         35.58         1.18 o                         
  -1   4   4       1024.88       1009.75         7.76 o                         
   0   4   4       2053.50       2044.41        16.67 o                         
   1   4   4        117.64        110.50         1.69 o                         
   2   4   4        689.35        722.15         6.58 o                         
   3   4   4        123.09        116.85         2.75 o                         
   4   4   4         98.58        104.08         3.13 o                         
   5   4   4         45.95         44.91         3.29 o                         
   6   4   4          0.80          1.90         3.43 o                         
  -6   5   4         63.05         61.39         4.11 o                         
  -5   5   4         90.23         94.41         3.72 o                         
  -4   5   4        131.42        152.99         3.49 o                         
  -3   5   4        434.60        424.92         4.11 o                         
  -2   5   4       2710.35       2734.03        18.53 o                         
  -1   5   4        817.55        764.67         5.84 o                         
   0   5   4        394.95        375.34         3.71 o                         
   1   5   4       5267.94       5284.10        41.44 o                         
   2   5   4          5.18          2.76         0.96 o                         
   3   5   4       1056.56       1037.31        10.49 o                         
   4   5   4         46.84         42.50         2.66 o                         
   5   5   4          2.05          3.30         2.79 o                         
   6   5   4          6.93          5.67         3.57 o                         
  -6   6   4          7.21          6.59         3.31 o                         
  -5   6   4         64.94         66.16         3.79 o                         
  -4   6   4          2.72          2.95         1.60 o                         
  -3   6   4        273.46        272.78         3.23 o                         
  -2   6   4        130.02        152.09         1.91 o                         
  -1   6   4       1091.67       1095.12         8.87 o                         
   0   6   4         25.12         34.95         2.36 o                         
   1   6   4         96.82        104.21         1.75 o                         
   2   6   4        644.57        647.63         6.09 o                         
   3   6   4         60.40         63.32         2.28 o                         
   4   6   4          1.34          1.15         2.25 o                         
   5   6   4         29.03         25.46         3.12 o                         
   6   6   4          3.39         -2.94         3.61 o                         
  -6   7   4         82.51         79.95         5.19 o                         
  -5   7   4        542.29        564.21         8.02 o                         
  -4   7   4       2983.23       2942.80        27.30 o                         
  -3   7   4          8.13          9.06         1.13 o                         
  -2   7   4       5130.35       5125.00        35.42 o                         
  -1   7   4       3735.41       3870.32        29.25 o                         
   0   7   4        529.63        504.56         4.77 o                         
   1   7   4       1919.78       1917.67        15.66 o                         
   2   7   4         43.21         42.93         1.45 o                         
   3   7   4        449.93        439.50         5.58 o                         
   4   7   4         69.81         71.93         3.23 o                         
   5   7   4         86.70         82.88         3.88 o                         
   6   7   4         57.80         47.38         4.97 o                         
  -6   8   4          6.34          9.17         3.85 o                         
  -5   8   4         62.90         59.91         3.26 o                         
  -4   8   4         36.02         34.13         2.41 o                         
  -3   8   4        727.09        670.56         7.42 o                         
  -2   8   4       1335.35       1413.09        10.40 o                         
  -1   8   4         40.26         31.99         1.46 o                         
   0   8   4       1358.38       1486.38        12.99 o                         
   1   8   4        215.36        227.44         2.63 o                         
   2   8   4        379.57        399.71         4.06 o                         
   3   8   4        101.32         99.56         2.85 o                         
   4   8   4        140.32        144.71         5.10 o                         
   5   8   4          0.02         -3.06         3.06 o                         
  -6   9   4         85.89         83.20         5.39 o                         
  -5   9   4        108.78        105.51         4.22 o                         
  -4   9   4        712.68        728.15         8.44 o                         
  -3   9   4        221.77        232.95         3.78 o                         
  -2   9   4       1003.32       1006.68         8.51 o                         
  -1   9   4        827.06        795.46         6.44 o                         
   0   9   4       3011.04       3113.07        24.93 o                         
   1   9   4       1272.71       1192.06        10.06 o                         
   2   9   4         21.72         21.71         1.25 o                         
   3   9   4        235.96        241.44         4.15 o                         
   4   9   4        359.47        358.30         6.25 o                         
   5   9   4          1.79          1.68         3.36 o                         
  -6  10   4         67.21         76.24         5.46 o                         
  -5  10   4          7.07          5.99         3.03 o                         
  -4  10   4         41.51         48.60         3.16 o                         
  -3  10   4        726.71        732.80         8.78 o                         
  -2  10   4          0.50         -0.32         1.16 o                         
  -1  10   4        114.41        103.25         2.16 o                         
   0  10   4         74.56         83.33         1.61 o                         
   1  10   4        241.29        251.13         2.85 o                         
   2  10   4        247.75        245.16         2.95 o                         
   3  10   4         10.80         12.80         1.95 o                         
   4  10   4          9.77         11.29         2.66 o                         
   5  10   4          7.48          7.40         3.34 o                         
  -5  11   4        160.03        177.58         5.59 o                         
  -4  11   4        992.33        964.14        12.39 o                         
  -3  11   4        187.79        199.73         3.80 o                         
  -2  11   4       4280.45       4225.11        35.73 o                         
  -1  11   4        922.33        942.44         8.56 o                         
   0  11   4        294.63        272.66         3.69 o                         
   1  11   4       3294.26       3406.98        24.91 o                         
   2  11   4          0.45          2.48         1.11 o                         
   3  11   4        848.19        874.46         9.56 o                         
   4  11   4         14.31         12.83         2.71 o                         
   5  11   4          4.14          6.31         3.23 o                         
  -5  12   4         60.22         61.18         4.01 o                         
  -4  12   4         29.59         36.78         3.08 o                         
  -3  12   4        254.28        255.11         4.49 o                         
  -2  12   4        568.84        537.30         6.01 o                         
  -1  12   4        463.61        461.41         5.01 o                         
   0  12   4        853.81        834.63         8.17 o                         
   1  12   4          0.74          3.87         1.18 o                         
   2  12   4        372.13        360.50         4.10 o                         
   3  12   4         10.20         13.65         2.11 o                         
   4  12   4         28.36         28.37         2.98 o                         
   5  12   4          9.00          5.26         3.65 o                         
  -5  13   4          1.45          8.67         3.54 o                         
  -4  13   4        761.16        732.85        10.45 o                         
  -3  13   4        223.39        200.33         4.59 o                         
  -2  13   4       1097.67       1040.88        10.16 o                         
  -1  13   4       1742.08       1724.87        15.55 o                         
   0  13   4        167.33        163.12         3.03 o                         
   1  13   4        924.29        946.74         9.24 o                         
   2  13   4          0.97          2.03         1.68 o                         
   3  13   4        186.33        208.21         4.27 o                         
   4  13   4          1.83          2.45         3.34 o                         
   5  13   4         53.57         59.90         4.84 o                         
  -5  14   4        272.76        293.38         7.02 o                         
  -4  14   4         54.92         61.67         3.76 o                         
  -3  14   4        918.98        894.48         9.90 o                         
  -2  14   4          9.16         15.64         1.89 o                         
  -1  14   4       1330.15       1313.62        12.33 o                         
   0  14   4       1571.81       1503.37        14.66 o                         
   1  14   4        811.49        810.15         8.77 o                         
   2  14   4        464.60        453.51         6.05 o                         
   3  14   4        403.79        394.96         7.85 o                         
   4  14   4        125.23        131.76         7.06 o                         
   5  14   4         48.45         51.30         4.85 o                         
  -5  15   4         13.26          3.28         3.47 o                         
  -4  15   4         33.20         25.91         3.22 o                         
  -3  15   4          2.31          4.31         2.14 o                         
  -2  15   4         99.62         86.28         2.92 o                         
  -1  15   4        297.34        273.97         4.28 o                         
   0  15   4        759.54        731.91         8.22 o                         
   1  15   4        552.98        559.89         6.84 o                         
   2  15   4          0.89          3.12         2.17 o                         
   3  15   4        221.14        238.24         5.66 o                         
   4  15   4        100.05        105.32         5.22 o                         
  -5  16   4         58.32         50.60         5.57 o                         
  -4  16   4         39.81         44.90         3.56 o                         
  -3  16   4       1144.01       1167.10        12.51 o                         
  -2  16   4        282.88        252.78         4.63 o                         
  -1  16   4        583.36        577.22         7.41 o                         
   0  16   4        531.17        546.94         6.73 o                         
   1  16   4        134.33        130.81         3.48 o                         
   2  16   4        597.91        608.35         8.89 o                         
   3  16   4         48.04         40.84         3.84 o                         
   4  16   4          3.08          6.67         4.75 o                         
  -4  17   4         89.32         87.68         4.49 o                         
  -3  17   4         47.03         52.91         3.02 o                         
  -2  17   4          6.44          8.79         2.25 o                         
  -1  17   4        108.09        103.64         4.42 o                         
   0  17   4        111.33         94.77         3.08 o                         
   1  17   4        212.53        199.64         5.23 o                         
   2  17   4          0.19          3.63         2.58 o                         
   3  17   4         82.09         72.14         4.35 o                         
   4  17   4         23.44         19.85         4.81 o                         
  -4  18   4         35.72         34.59         3.56 o                         
  -3  18   4        877.17        877.93        10.44 o                         
  -2  18   4        150.30        151.74         4.12 o                         
  -1  18   4       1166.17       1138.45        12.16 o                         
   0  18   4        950.86        955.54        11.71 o                         
   1  18   4        203.50        189.45         4.67 o                         
   2  18   4        511.05        522.61         8.63 o                         
   3  18   4        109.81        103.28         6.27 o                         
   4  18   4         83.69         87.75         6.01 o                         
  -4  19   4         72.22         87.74         5.96 o                         
  -3  19   4         91.88         92.00         3.68 o                         
  -2  19   4         19.33         21.28         2.69 o                         
  -1  19   4          5.63          2.83         2.29 o                         
   0  19   4         38.70         40.74         2.95 o                         
   1  19   4          0.92          2.69         2.54 o                         
   2  19   4          3.82          6.30         3.42 o                         
   3  19   4          2.24          0.38         3.80 o                         
  -4  20   4          4.25          6.47         5.15 o                         
  -3  20   4        230.31        221.92         5.44 o                         
  -2  20   4         82.23         81.61         3.47 o                         
  -1  20   4        250.49        251.06         6.90 o                         
   0  20   4        639.92        639.45         8.79 o                         
   1  20   4         49.51         53.74         3.65 o                         
   2  20   4        361.41        364.85         9.86 o                         
   3  20   4         32.66         35.26         4.46 o                         
  -3  21   4          6.07          9.66         3.05 o                         
  -2  21   4        287.99        302.69         7.20 o                         
  -1  21   4         36.30         39.80         3.30 o                         
   0  21   4          2.26         -0.63         2.79 o                         
   1  21   4         73.30         67.96         4.66 o                         
   2  21   4          7.10          4.39         3.43 o                         
   3  21   4          8.02          9.35         4.13 o                         
  -3  22   4        436.92        464.97        10.04 o                         
  -2  22   4         87.88         86.59         4.50 o                         
  -1  22   4        196.08        194.69         6.00 o                         
   0  22   4        133.81        144.47         4.69 o                         
   1  22   4          0.85          0.92         3.16 o                         
   2  22   4         23.73         29.22         4.01 o                         
  -2  23   4        249.94        238.45         6.72 o                         
  -1  23   4          4.49          7.74         3.43 o                         
   0  23   4        101.30        103.71         4.36 o                         
   1  23   4        204.37        204.78         6.65 o                         
   2  23   4          3.42         -0.10         4.04 o                         
  -1  24   4         15.90         16.11         3.82 o                         
   0  24   4         16.67         16.28         3.55 o                         
   1  24   4          1.77          1.63         3.74 o                         
  -6   1   5         36.98         30.05         3.61 o                         
  -5   1   5        675.11        671.76         7.92 o                         
  -4   1   5       1662.87       1657.81        11.30 o                         
  -3   1   5        462.22        460.05         3.59 o                         
  -2   1   5       2871.03       2787.17        18.26 o                         
  -1   1   5       1085.39       1114.91         8.90 o                         
   0   1   5       1374.91       1361.47        11.98 o                         
   1   1   5       1930.19       1916.17        14.87 o                         
   2   1   5          0.17          0.40         0.79 o                         
   3   1   5        716.30        742.69         9.77 o                         
   4   1   5         41.94         42.12         2.50 o                         
   5   1   5         10.41         13.40         5.21 o                         
   6   1   5         27.28         21.29         6.22 o                         
  -6   2   5         81.15         81.47         4.04 o                         
  -5   2   5          2.06          3.75         2.27 o                         
  -4   2   5          2.90          3.50         1.24 o                         
  -3   2   5        111.46        115.67         2.60 o                         
  -2   2   5         66.63         69.84         1.31 o                         
  -1   2   5        721.02        769.29         6.44 o                         
   0   2   5          3.48          6.10         0.65 o                         
   1   2   5          8.48         10.80         0.84 o                         
   2   2   5         79.24         80.56         1.64 o                         
   3   2   5         23.61         28.14         1.74 o                         
   4   2   5          1.39          1.93         2.20 o                         
   5   2   5          2.04          2.86         4.15 o                         
   6   2   5          0.65         -0.22         5.76 o                         
  -6   3   5        179.28        180.93         6.02 o                         
  -5   3   5         49.71         55.18         2.73 o                         
  -4   3   5        796.14        781.38         6.49 o                         
  -3   3   5        236.05        234.60         2.49 o                         
  -2   3   5       4828.45       5030.10        33.52 o                         
  -1   3   5        568.61        562.73         4.75 o                         
   0   3   5       1980.33       1911.36        14.76 o                         
   1   3   5       1701.69       1680.27        13.18 o                         
   2   3   5          9.09          9.50         1.09 o                         
   3   3   5        171.74        172.02         3.10 o                         
   4   3   5        103.26        102.85         3.63 o                         
   5   3   5         62.50         57.15         5.02 o                         
   6   3   5          0.74         -2.07         7.51 o                         
  -6   4   5         88.85         87.35         4.77 o                         
  -5   4   5        316.82        323.46         6.15 o                         
  -4   4   5        465.76        458.53         4.76 o                         
  -3   4   5       2393.75       2414.56        16.75 o                         
  -2   4   5         55.93         56.43         1.41 o                         
  -1   4   5        681.23        632.01         4.97 o                         
   0   4   5       1307.66       1338.98        10.59 o                         
   1   4   5        306.40        305.10         3.18 o                         
   2   4   5        306.25        294.61         3.50 o                         
   3   4   5         22.63         23.22         1.84 o                         
   4   4   5         25.80         24.91         2.33 o                         
   5   4   5         48.20         47.39         6.29 o                         
  -6   5   5         20.01         15.13         3.85 o                         
  -5   5   5        105.85         93.77         3.81 o                         
  -4   5   5        640.96        677.30         6.58 o                         
  -3   5   5         83.45         81.29         1.70 o                         
  -2   5   5       1435.51       1408.59        10.06 o                         
  -1   5   5       2139.82       2208.50        17.13 o                         
   0   5   5        350.95        331.56         3.52 o                         
   1   5   5       2232.96       2259.52        18.36 o                         
   2   5   5         30.27         32.37         1.42 o                         
   3   5   5        527.86        527.26         6.86 o                         
   4   5   5          1.42          3.01         2.10 o                         
   5   5   5          0.83          1.86         4.49 o                         
  -6   6   5        150.79        167.05         5.88 o                         
  -5   6   5        284.22        281.98         6.55 o                         
  -4   6   5        285.87        288.01         5.08 o                         
  -3   6   5        795.22        785.11         6.22 o                         
  -2   6   5        615.89        623.51         4.99 o                         
  -1   6   5       2922.97       2962.17        22.71 o                         
   0   6   5       1793.53       1737.78        15.11 o                         
   1   6   5        103.13         92.45         2.22 o                         
   2   6   5       1893.07       1896.21        15.78 o                         
   3   6   5         21.08         20.39         1.89 o                         
   4   6   5        253.81        256.54         5.74 o                         
   5   6   5          3.58          2.36         4.49 o                         
  -6   7   5          7.12          8.25         3.78 o                         
  -5   7   5          0.33         -0.75         2.85 o                         
  -4   7   5        459.12        438.12         6.01 o                         
  -3   7   5        114.32        103.23         2.37 o                         
  -2   7   5        280.14        282.16         3.27 o                         
  -1   7   5         72.45         77.77         2.21 o                         
   0   7   5        427.49        452.61         4.93 o                         
   1   7   5         26.25         27.52         1.52 o                         
   2   7   5          0.12          2.98         1.19 o                         
   3   7   5         16.42         23.49         3.05 o                         
   4   7   5         15.34         14.97         2.58 o                         
   5   7   5         20.94         22.58         4.57 o                         
  -6   8   5        148.17        145.89         5.61 o                         
  -5   8   5        384.37        416.83         8.84 o                         
  -4   8   5         12.88         19.76         2.40 o                         
  -3   8   5       3913.99       3894.55        33.24 o                         
  -2   8   5         87.54         93.23         2.18 o                         
  -1   8   5       2993.76       2900.71        22.35 o                         
   0   8   5       2249.65       2302.22        18.80 o                         
   1   8   5        829.59        826.55         7.91 o                         
   2   8   5        745.45        740.58         7.05 o                         
   3   8   5         21.30         16.26         1.99 o                         
   4   8   5         65.69         66.83         3.66 o                         
   5   8   5         38.97         44.32         7.39 o                         
  -6   9   5         12.60          8.04         4.36 o                         
  -5   9   5         26.81         28.62         3.45 o                         
  -4   9   5        153.11        161.87         4.63 o                         
  -3   9   5          0.36          0.87         1.55 o                         
  -2   9   5        101.06         95.87         2.32 o                         
  -1   9   5         50.71         47.73         1.65 o                         
   0   9   5         44.71         41.78         1.49 o                         
   1   9   5          0.04          1.12         1.11 o                         
   2   9   5          0.06          4.80         1.20 o                         
   3   9   5          6.40          9.67         1.90 o                         
   4   9   5         29.91         26.71         2.91 o                         
   5   9   5          0.35         -4.38         4.38 o                         
  -5  10   5        154.49        152.05         5.13 o                         
  -4  10   5        118.03        120.98         3.87 o                         
  -3  10   5       1504.46       1501.21        14.88 o                         
  -2  10   5        770.21        736.96         7.19 o                         
  -1  10   5       2105.65       2072.49        17.30 o                         
   0  10   5       1566.97       1560.72        13.22 o                         
   1  10   5         34.34         31.77         1.51 o                         
   2  10   5       1233.43       1231.87        10.90 o                         
   3  10   5         29.02         29.98         2.42 o                         
   4  10   5        115.65        126.53         4.12 o                         
   5  10   5         24.11         15.62         5.74 o                         
  -5  11   5         37.76         42.22         3.66 o                         
  -4  11   5         25.96         32.15         2.80 o                         
  -3  11   5        101.89         97.11         3.04 o                         
  -2  11   5         14.70         18.70         1.62 o                         
  -1  11   5        237.91        233.89         3.42 o                         
   0  11   5        132.58        122.60         2.68 o                         
   1  11   5        548.15        524.97         5.47 o                         
   2  11   5          0.02          3.66         1.43 o                         
   3  11   5        178.64        176.05         4.41 o                         
   4  11   5         15.29         13.03         3.13 o                         
   5  11   5          0.28         -5.12         5.12 o                         
  -5  12   5        520.45        505.29         8.89 o                         
  -4  12   5        244.53        231.94         5.17 o                         
  -3  12   5       1011.50        962.29        10.43 o                         
  -2  12   5         99.88         87.65         2.98 o                         
  -1  12   5        637.82        649.34         6.95 o                         
   0  12   5        626.75        642.38         8.58 o                         
   1  12   5        253.95        261.77         3.96 o                         
   2  12   5        271.00        276.06         4.38 o                         
   3  12   5          4.21          5.15         2.39 o                         
   4  12   5         12.71         15.01         3.92 o                         
   5  12   5         14.33         19.25         5.45 o                         
  -5  13   5        331.49        360.32         7.17 o                         
  -4  13   5        237.66        244.93         5.69 o                         
  -3  13   5          0.42          1.44         2.07 o                         
  -2  13   5       2001.66       2009.81        18.11 o                         
  -1  13   5         39.81         41.47         2.07 o                         
   0  13   5        525.90        505.34         5.86 o                         
   1  13   5        107.15        103.98         2.78 o                         
   2  13   5          3.84          3.71         1.86 o                         
   3  13   5         56.42         55.04         3.05 o                         
   4  13   5         84.46         81.16         4.44 o                         
   5  13   5         17.21         17.86         7.17 o                         
  -5  14   5          7.02          7.63         3.33 o                         
  -4  14   5         31.31         33.49         3.17 o                         
  -3  14   5        291.17        285.63         5.14 o                         
  -2  14   5        218.27        208.14         4.19 o                         
  -1  14   5        687.49        662.89         7.69 o                         
   0  14   5        182.72        191.95         3.59 o                         
   1  14   5         14.69         13.69         1.80 o                         
   2  14   5        236.26        250.19         5.65 o                         
   3  14   5         33.75         34.78         2.98 o                         
   4  14   5        125.24        136.74         6.29 o                         
  -5  15   5         81.75         82.96         4.50 o                         
  -4  15   5        489.45        490.37         7.95 o                         
  -3  15   5         62.67         58.45         3.00 o                         
  -2  15   5        754.53        749.05         8.22 o                         
  -1  15   5        294.30        300.48         4.89 o                         
   0  15   5        178.55        182.44         3.85 o                         
   1  15   5       1035.94       1034.27        10.96 o                         
   2  15   5         22.07         19.16         2.56 o                         
   3  15   5         89.87         97.93         4.15 o                         
   4  15   5         14.94         13.92         4.49 o                         
  -4  16   5         15.24         11.11         3.19 o                         
  -3  16   5        282.08        251.41         5.66 o                         
  -2  16   5         32.36         34.63         2.53 o                         
  -1  16   5         94.31         90.93         3.21 o                         
   0  16   5        128.95        133.89         3.55 o                         
   1  16   5         37.95         41.13         2.48 o                         
   2  16   5         63.07         66.92         3.28 o                         
   3  16   5         28.02         26.56         3.79 o                         
   4  16   5          2.30          6.10         6.81 o                         
  -4  17   5        390.65        387.99         7.44 o                         
  -3  17   5          5.14          3.19         2.52 o                         
  -2  17   5        784.07        799.88         9.40 o                         
  -1  17   5        393.39        375.90         5.76 o                         
   0  17   5        538.10        538.86         7.14 o                         
   1  17   5        364.31        375.07         5.82 o                         
   2  17   5         29.66         23.83         3.17 o                         
   3  17   5        209.18        210.81         6.92 o                         
   4  17   5         11.30         14.03         7.24 o                         
  -4  18   5        117.16        126.69         4.74 o                         
  -3  18   5         13.87         17.28         2.90 o                         
  -2  18   5         23.06         23.49         2.70 o                         
  -1  18   5         37.30         42.40         4.56 o                         
   0  18   5         19.94         20.69         2.43 o                         
   1  18   5          2.28          4.17         2.34 o                         
   2  18   5          2.62         -0.21         3.02 o                         
   3  18   5          0.21         -0.66         3.73 o                         
  -4  19   5        296.07        292.88         7.55 o                         
  -3  19   5          1.08          1.15         2.76 o                         
  -2  19   5        773.43        763.87         9.46 o                         
  -1  19   5        298.20        300.14         5.54 o                         
   0  19   5        257.99        257.11         5.94 o                         
   1  19   5        525.08        535.06        12.13 o                         
   2  19   5         18.32         18.86         3.40 o                         
   3  19   5        130.57        139.44         6.35 o                         
  -3  20   5        147.52        149.40         4.61 o                         
  -2  20   5          1.04         -0.60         2.65 o                         
  -1  20   5         60.96         63.53         3.31 o                         
   0  20   5        143.63        141.86         4.58 o                         
   1  20   5         22.74         20.09         3.44 o                         
   2  20   5         28.47         22.30         3.60 o                         
   3  20   5          6.73          6.03         4.53 o                         
  -3  21   5         26.65         27.21         3.40 o                         
  -2  21   5        472.12        459.58         7.77 o                         
  -1  21   5         81.39         74.16         3.96 o                         
   0  21   5        150.84        137.99         4.62 o                         
   1  21   5        208.40        220.81         6.32 o                         
   2  21   5          3.40          7.02         4.13 o                         
  -2  22   5         50.50         52.91         5.28 o                         
  -1  22   5        188.12        192.37         5.96 o                         
   0  22   5        155.59        150.84         5.02 o                         
   1  22   5          7.48          7.74         3.56 o                         
   2  22   5        137.33        124.65         5.79 o                         
  -2  23   5         50.62         44.77         6.09 o                         
  -1  23   5         44.80         42.55         4.14 o                         
   0  23   5         39.82         41.61         3.89 o                         
   1  23   5         52.77         60.70         4.38 o                         
   0  24   5        110.28        102.38         6.29 o                         
  -6   0   6        108.96        100.66         5.98 o                         
  -5   0   6        206.16        204.67         6.68 o                         
  -4   0   6       1213.89       1235.49        11.16 o                         
  -3   0   6       1405.76       1420.47        13.68 o                         
  -2   0   6        171.27        190.46         3.74 o                         
  -1   0   6       1119.02       1035.59        12.59 o                         
   0   0   6       4652.37       4653.12        58.36 o                         
   1   0   6        205.33        208.55         4.26 o                         
   2   0   6        119.35        106.22         3.80 o                         
   3   0   6          8.06          1.78         3.03 o                         
   4   0   6          5.96          9.22         4.78 o                         
   5   0   6          1.42         -1.36         5.99 o                         
  -6   1   6          3.38          4.43         3.15 o                         
  -5   1   6          0.99         -0.17         2.22 o                         
  -4   1   6          2.01          2.28         1.18 o                         
  -3   1   6        405.91        373.31         3.31 o                         
  -2   1   6         79.37         82.70         1.56 o                         
  -1   1   6         71.63         71.09         1.66 o                         
   0   1   6        596.07        618.52         6.25 o                         
   1   1   6        176.62        178.97         3.29 o                         
   2   1   6         25.76         22.32         1.50 o                         
   3   1   6       1700.99       1696.24        19.12 o                         
   4   1   6         25.77         27.84         4.10 o                         
   5   1   6          4.86          3.06         4.56 o                         
  -6   2   6        322.06        335.14         7.81 o                         
  -5   2   6        399.66        384.36         5.49 o                         
  -4   2   6         21.19         27.49         1.46 o                         
  -3   2   6       3751.28       3719.06        22.32 o                         
  -2   2   6         13.78         16.91         1.14 o                         
  -1   2   6       4165.36       4257.63        30.75 o                         
   0   2   6        220.75        207.75         2.94 o                         
   1   2   6        898.32        876.26         8.45 o                         
   2   2   6       1353.79       1379.50        13.59 o                         
   3   2   6          1.43          2.40         2.20 o                         
   4   2   6        235.42        255.23         7.39 o                         
   5   2   6         36.50         26.52         4.85 o                         
  -6   3   6         46.34         54.63         4.80 o                         
  -5   3   6         21.07         27.80         3.06 o                         
  -4   3   6        418.77        452.80         4.20 o                         
  -3   3   6          6.65          7.39         1.10 o                         
  -2   3   6       1465.71       1518.87        10.81 o                         
  -1   3   6        736.68        785.54         6.70 o                         
   0   3   6        604.59        562.40         5.76 o                         
   1   3   6        585.91        584.53         6.14 o                         
   2   3   6         41.98         47.74         2.08 o                         
   3   3   6          1.71          4.13         2.21 o                         
   4   3   6         12.13          7.87         3.24 o                         
   5   3   6          6.39          6.58         4.36 o                         
  -6   4   6         74.99         69.20         4.54 o                         
  -5   4   6        159.13        153.27         5.60 o                         
  -4   4   6        273.73        263.31         3.39 o                         
  -3   4   6        195.30        215.75         2.71 o                         
  -2   4   6        526.37        539.88         4.90 o                         
  -1   4   6       1341.89       1327.81        11.30 o                         
   0   4   6        632.40        642.79         5.64 o                         
   1   4   6         25.55         25.10         1.72 o                         
   2   4   6        838.84        844.29        10.63 o                         
   3   4   6          1.75         -0.14         2.11 o                         
   4   4   6         98.29        103.56         4.59 o                         
   5   4   6          0.69         -2.72         4.56 o                         
  -6   5   6          3.07          3.39         3.57 o                         
  -5   5   6        485.32        484.95         7.74 o                         
  -4   5   6        695.19        684.58         6.83 o                         
  -3   5   6        536.66        524.58         5.13 o                         
  -2   5   6       1895.24       1866.55        14.29 o                         
  -1   5   6        403.55        412.13         4.33 o                         
   0   5   6        478.74        464.70         4.70 o                         
   1   5   6       1186.89       1141.19        11.24 o                         
   2   5   6         10.04          8.46         1.65 o                         
   3   5   6         84.34         91.27         3.92 o                         
   4   5   6         13.62         14.11         3.31 o                         
   5   5   6         17.05         22.25         4.75 o                         
  -6   6   6        122.48        120.73         5.93 o                         
  -5   6   6         68.43         62.33         3.51 o                         
  -4   6   6        292.19        294.30         4.38 o                         
  -3   6   6       1823.23       1759.77        13.78 o                         
  -2   6   6        126.14        115.75         2.20 o                         
  -1   6   6        661.49        664.78         6.65 o                         
   0   6   6        741.79        757.29         7.00 o                         
   1   6   6         68.37         74.36         2.49 o                         
   2   6   6         17.68         20.89         1.82 o                         
   3   6   6          4.81          7.23         2.71 o                         
   4   6   6          2.26          3.20         3.21 o                         
   5   6   6          2.39          1.06         4.60 o                         
  -6   7   6         86.22         79.81         4.60 o                         
  -5   7   6        273.58        282.03         5.97 o                         
  -4   7   6        479.61        478.56         5.80 o                         
  -3   7   6        129.62        130.50         2.87 o                         
  -2   7   6        912.60        933.02         7.85 o                         
  -1   7   6         71.19         82.50         1.98 o                         
   0   7   6       1057.41       1028.83         9.60 o                         
   1   7   6        114.07        108.12         2.70 o                         
   2   7   6         90.64         83.30         2.78 o                         
   3   7   6        156.74        167.39         5.38 o                         
   4   7   6         60.80         56.26         4.06 o                         
   5   7   6          2.06          2.20         5.30 o                         
  -5   8   6         17.65         16.93         3.15 o                         
  -4   8   6         55.23         63.15         2.82 o                         
  -3   8   6         79.53         72.99         2.64 o                         
  -2   8   6         37.17         39.30         1.81 o                         
  -1   8   6        145.51        139.96         2.50 o                         
   0   8   6         84.56         90.39         2.17 o                         
   1   8   6        208.37        206.63         3.27 o                         
   2   8   6          2.89          2.49         1.86 o                         
   3   8   6          0.78          3.36         3.49 o                         
   4   8   6          2.88         -3.07         3.76 o                         
   5   8   6         12.13          9.72         5.75 o                         
  -5   9   6        461.73        477.79         9.33 o                         
  -4   9   6        804.39        798.45         9.36 o                         
  -3   9   6         30.54         37.69         2.20 o                         
  -2   9   6       4258.71       4131.78        35.12 o                         
  -1   9   6       1037.80       1048.59        10.03 o                         
   0   9   6        978.63        957.20         8.69 o                         
   1   9   6       1547.67       1580.90        14.32 o                         
   2   9   6         34.66         33.33         2.29 o                         
   3   9   6        548.64        560.19        10.53 o                         
   4   9   6          1.54         -3.37         3.99 o                         
   5   9   6         46.68         42.16         6.39 o                         
  -5  10   6          0.03          0.53         3.12 o                         
  -4  10   6         20.41         15.38         2.47 o                         
  -3  10   6          1.91          5.14         1.91 o                         
  -2  10   6        346.75        351.21         5.20 o                         
  -1  10   6        195.79        199.60         3.43 o                         
   0  10   6          8.24          7.45         1.45 o                         
   1  10   6        168.21        162.67         2.89 o                         
   2  10   6         36.42         42.56         2.27 o                         
   3  10   6          7.25         13.08         3.17 o                         
   4  10   6         19.34         20.39         4.54 o                         
   5  10   6         24.71         26.00         6.39 o                         
  -5  11   6         73.96         74.11         3.96 o                         
  -4  11   6        638.89        636.70         9.08 o                         
  -3  11   6         12.46          7.79         1.99 o                         
  -2  11   6        710.77        708.71         7.63 o                         
  -1  11   6        747.82        721.96         8.78 o                         
   0  11   6        687.05        681.26         7.21 o                         
   1  11   6        785.83        772.37         7.53 o                         
   2  11   6         63.44         67.11         2.59 o                         
   3  11   6        119.02        126.11         6.89 o                         
   4  11   6         14.94         13.34         4.19 o                         
   5  11   6          6.56          1.79        13.30 o                         
  -5  12   6         37.80         39.77         3.63 o                         
  -4  12   6        228.76        256.87         5.84 o                         
  -3  12   6        200.80        201.39         4.30 o                         
  -2  12   6          5.03          4.55         1.72 o                         
  -1  12   6        750.76        748.68         7.90 o                         
   0  12   6          5.57          6.23         1.61 o                         
   1  12   6         34.02         35.15         2.00 o                         
   2  12   6        208.86        196.82         4.55 o                         
   3  12   6          4.19          4.98         3.27 o                         
   4  12   6         37.05         35.21         6.08 o                         
  -5  13   6         52.21         56.29         3.92 o                         
  -4  13   6        454.69        455.48         7.52 o                         
  -3  13   6         14.90         15.75         2.44 o                         
  -2  13   6        920.66        900.69         8.91 o                         
  -1  13   6          2.96          5.62         1.80 o                         
   0  13   6        477.84        465.02         5.75 o                         
   1  13   6        324.93        334.87         4.74 o                         
   2  13   6        188.82        191.08         5.56 o                         
   3  13   6         56.26         60.76         4.00 o                         
   4  13   6         48.43         51.55         5.17 o                         
  -5  14   6         23.90         21.73         6.66 o                         
  -4  14   6         47.91         47.27         3.55 o                         
  -3  14   6       1001.49        980.52        11.01 o                         
  -2  14   6        117.14        106.70         3.18 o                         
  -1  14   6       1052.04       1020.25        10.31 o                         
   0  14   6        529.84        518.38         6.26 o                         
   1  14   6          2.06          4.34         1.90 o                         
   2  14   6        174.06        159.30         5.29 o                         
   3  14   6          1.26          3.02         3.97 o                         
   4  14   6          6.09          0.21         4.56 o                         
  -4  15   6         13.61         11.11         3.14 o                         
  -3  15   6          0.02          1.92         2.56 o                         
  -2  15   6        291.79        295.63         4.95 o                         
  -1  15   6        153.93        138.85         3.52 o                         
   0  15   6         27.04         33.24         2.27 o                         
   1  15   6          2.47          7.82         2.00 o                         
   2  15   6        152.75        149.29         8.44 o                         
   3  15   6         31.53         37.12         4.58 o                         
   4  15   6         66.17         69.71         8.94 o                         
  -4  16   6        104.24        119.97         4.72 o                         
  -3  16   6        356.20        349.41         6.10 o                         
  -2  16   6         54.49         62.64         2.98 o                         
  -1  16   6        582.56        557.64         7.34 o                         
   0  16   6        723.95        724.74         8.69 o                         
   1  16   6        545.62        548.87         9.45 o                         
   2  16   6        603.34        618.57        12.32 o                         
   3  16   6          0.17         -0.60         5.79 o                         
   4  16   6        121.16        139.71        14.97 o                         
  -4  17   6         77.02         81.22         4.23 o                         
  -3  17   6          3.04          3.52         2.72 o                         
  -2  17   6          2.42          1.28         2.41 o                         
  -1  17   6          2.60          4.28         2.31 o                         
   0  17   6         52.15         58.55         3.04 o                         
   1  17   6         61.68         64.48         3.33 o                         
   2  17   6        117.15        110.66         4.96 o                         
   3  17   6          5.73          6.84         5.57 o                         
  -4  18   6         53.17         55.78         4.74 o                         
  -3  18   6        792.70        803.11        10.05 o                         
  -2  18   6         55.95         66.50         3.61 o                         
  -1  18   6        435.83        442.72         6.67 o                         
   0  18   6         79.21         89.01         3.49 o                         
   1  18   6         26.44         26.63         3.01 o                         
   2  18   6         24.84         30.55         5.47 o                         
   3  18   6          3.79          7.93         5.59 o                         
  -3  19   6         19.10         16.58         3.11 o                         
  -2  19   6        118.22        109.64         4.22 o                         
  -1  19   6          2.88          0.91         2.53 o                         
   0  19   6         86.00         75.96         3.41 o                         
   1  19   6         12.24          9.67         3.78 o                         
   2  19   6          3.03         -0.82         5.11 o                         
   3  19   6          2.66          2.91         6.67 o                         
  -3  20   6        185.51        175.77         6.75 o                         
  -2  20   6         26.28         27.08         3.38 o                         
  -1  20   6        445.25        465.49         7.29 o                         
   0  20   6         95.40         93.80         4.05 o                         
   1  20   6          8.96         11.41         4.01 o                         
   2  20   6        107.90        107.38         9.08 o                         
  -2  21   6         17.42         14.80         3.40 o                         
  -1  21   6          7.79          7.28         3.32 o                         
   0  21   6         28.94         28.35         4.45 o                         
   1  21   6        103.84         88.25         7.38 o                         
   2  21   6          6.85          2.83         6.46 o                         
  -2  22   6          9.41         12.57         4.97 o                         
  -1  22   6         91.09         86.20         5.28 o                         
   0  22   6         29.80         28.86         4.11 o                         
   1  22   6         65.07         67.81         5.88 o                         
   0  23   6         92.41        105.92         6.54 o                         
  -6   1   7         75.71         76.14         4.60 o                         
  -5   1   7        547.83        550.77         6.78 o                         
  -4   1   7        450.94        464.28         4.05 o                         
  -3   1   7        106.22        111.98         2.00 o                         
  -2   1   7       1696.67       1679.10        13.53 o                         
  -1   1   7        187.07        198.51         3.08 o                         
   0   1   7       1186.35       1178.82        10.98 o                         
   1   1   7        396.09        394.74         4.59 o                         
   2   1   7         18.88         17.23         1.64 o                         
   3   1   7        140.34        147.12         4.44 o                         
   4   1   7          9.67         14.55         4.02 o                         
   5   1   7          4.47          2.60         4.81 o                         
  -6   2   7         49.30         49.67         4.33 o                         
  -5   2   7          7.77         12.47         2.47 o                         
  -4   2   7        359.71        352.65         3.88 o                         
  -3   2   7        262.04        259.52         4.59 o                         
  -2   2   7        427.99        431.27         4.57 o                         
  -1   2   7         13.72          7.18         1.43 o                         
   0   2   7         71.27         66.97         2.00 o                         
   1   2   7          9.43         11.89         1.73 o                         
   2   2   7         43.68         41.84         2.07 o                         
   3   2   7          0.89         -1.39         2.33 o                         
   4   2   7         41.90         37.56         4.61 o                         
   5   2   7          0.69         -3.91         4.66 o                         
  -5   3   7        182.34        180.17         5.18 o                         
  -4   3   7        894.15        879.26         7.35 o                         
  -3   3   7        487.40        470.94         4.47 o                         
  -2   3   7       2464.90       2468.02        18.59 o                         
  -1   3   7         10.11         12.37         1.51 o                         
   0   3   7        493.09        472.57         5.78 o                         
   1   3   7        775.48        779.78         8.52 o                         
   2   3   7        111.44        115.51         3.30 o                         
   3   3   7        149.54        152.66         6.40 o                         
   4   3   7          0.96         -0.03         3.86 o                         
   5   3   7         10.93          7.10         4.65 o                         
  -5   4   7        150.87        151.52         5.33 o                         
  -4   4   7        106.72        119.15         2.81 o                         
  -3   4   7        391.22        365.21         3.85 o                         
  -2   4   7          3.17          4.24         1.25 o                         
  -1   4   7       1113.42       1111.91        11.22 o                         
   0   4   7         20.29         18.15         1.77 o                         
   1   4   7        233.16        219.45         3.80 o                         
   2   4   7         76.03         77.51         2.97 o                         
   3   4   7          0.83          0.06         2.43 o                         
   4   4   7          0.50         -1.60         3.28 o                         
   5   4   7         12.90          2.33         5.68 o                         
  -5   5   7        117.39        117.27         4.86 o                         
  -4   5   7        220.35        212.06         3.61 o                         
  -3   5   7          9.48         11.65         1.52 o                         
  -2   5   7        234.80        228.68         3.17 o                         
  -1   5   7        439.89        446.87         5.70 o                         
   0   5   7        819.67        843.74         9.03 o                         
   1   5   7        186.86        178.65         3.53 o                         
   2   5   7          3.09          7.33         2.09 o                         
   3   5   7        158.03        178.64        15.84 o                         
   4   5   7          0.47         -3.93         3.93 o                         
   5   5   7         16.72         21.70         6.24 o                         
  -5   6   7        106.27        110.86         5.31 o                         
  -4   6   7        318.38        313.76         4.45 o                         
  -3   6   7        776.75        814.67         7.73 o                         
  -2   6   7        105.57        104.30         2.48 o                         
  -1   6   7       1424.76       1378.30        13.60 o                         
   0   6   7        694.35        689.76         7.73 o                         
   1   6   7        139.58        136.35         3.59 o                         
   2   6   7        527.58        534.14         7.19 o                         
   3   6   7          2.29          5.96         3.43 o                         
   4   6   7         64.83         70.88         5.17 o                         
   5   6   7          0.29          0.26         5.81 o                         
  -5   7   7         21.33         23.03         2.95 o                         
  -4   7   7         83.65         82.54         2.98 o                         
  -3   7   7         48.67         47.33         2.07 o                         
  -2   7   7        856.13        863.64         8.31 o                         
  -1   7   7          5.42          3.90         1.72 o                         
   0   7   7         68.30         65.25         3.16 o                         
   1   7   7         87.18        104.54         3.21 o                         
   2   7   7         72.35         72.96         3.92 o                         
   3   7   7          1.40         -3.07         3.32 o                         
   4   7   7          0.08         -3.66         3.90 o                         
   5   7   7          1.74          6.96         6.14 o                         
  -5   8   7        101.05         91.30         4.04 o                         
  -4   8   7        112.88        112.45         3.38 o                         
  -3   8   7       2164.04       2179.84        18.65 o                         
  -2   8   7         32.15         31.93         1.89 o                         
  -1   8   7       1648.65       1618.51        16.96 o                         
   0   8   7        488.96        481.82         6.66 o                         
   1   8   7        430.64        433.61         6.24 o                         
   2   8   7        245.57        240.19         4.76 o                         
   3   8   7          0.00         -0.21         3.74 o                         
   4   8   7         27.07         24.26         5.56 o                         
   5   8   7         14.42         12.82         7.95 o                         
  -5   9   7          0.17         -2.25         3.09 o                         
  -4   9   7         10.08         10.51         2.35 o                         
  -3   9   7         12.56          8.65         2.04 o                         
  -2   9   7        126.23        123.44         2.90 o                         
  -1   9   7         69.94         71.03         3.00 o                         
   0   9   7          4.16          5.40         1.96 o                         
   1   9   7         11.23         10.69         2.11 o                         
   2   9   7         42.53         43.46         2.69 o                         
   3   9   7          6.46          5.92         3.66 o                         
   4   9   7          0.04          0.32         4.38 o                         
  -5  10   7        170.48        166.74         5.18 o                         
  -4  10   7        415.09        417.00         6.47 o                         
  -3  10   7        462.12        448.57         5.97 o                         
  -2  10   7         31.63         27.80         1.90 o                         
  -1  10   7        619.41        601.36         7.85 o                         
   0  10   7        298.90        297.68         5.20 o                         
   1  10   7        191.62        196.78         4.03 o                         
   2  10   7        357.70        368.96         5.57 o                         
   3  10   7          0.06         -3.65         3.65 o                         
   4  10   7         73.03         85.04         5.79 o                         
  -5  11   7        105.37        105.89         4.43 o                         
  -4  11   7          3.00          1.27         2.62 o                         
  -3  11   7          0.90          2.77         2.07 o                         
  -2  11   7        186.07        186.38         4.25 o                         
  -1  11   7        322.24        301.13         5.72 o                         
   0  11   7        227.56        209.82         5.69 o                         
   1  11   7         62.29         56.46         2.79 o                         
   2  11   7          3.11          3.07         2.30 o                         
   3  11   7         41.34         33.71         4.29 o                         
   4  11   7          3.77          5.76         4.80 o                         
  -5  12   7         52.74         47.73         4.18 o                         
  -4  12   7        322.55        330.80         6.83 o                         
  -3  12   7        602.98        587.93         8.32 o                         
  -2  12   7         23.47         21.75         2.05 o                         
  -1  12   7       1480.42       1470.25        15.97 o                         
   0  12   7         57.94         59.66         3.42 o                         
   1  12   7        166.56        168.97         4.39 o                         
   2  12   7         38.83         41.86         3.71 o                         
   3  12   7          0.05          0.20         3.92 o                         
   4  12   7          3.81          6.32         4.48 o                         
  -4  13   7        415.06        437.85         7.59 o                         
  -3  13   7        142.98        141.07         4.03 o                         
  -2  13   7        469.42        449.36         6.13 o                         
  -1  13   7         42.32         43.95         2.94 o                         
   0  13   7         75.58         69.41         3.10 o                         
   1  13   7        168.99        164.53         5.19 o                         
   2  13   7         20.02         20.47         3.49 o                         
   3  13   7         23.85         26.91         5.62 o                         
   4  13   7          0.35         -4.64         4.64 o                         
  -4  14   7          1.17          4.17         3.17 o                         
  -3  14   7        315.57        326.14         6.69 o                         
  -2  14   7          8.91          8.33         2.48 o                         
  -1  14   7         51.23         56.16         5.73 o                         
   0  14   7        134.54        138.13         4.18 o                         
   1  14   7          6.60          8.58         2.63 o                         
   2  14   7        183.76        198.82         6.42 o                         
   3  14   7          6.66          4.91         5.23 o                         
   4  14   7          5.95          2.79         8.81 o                         
  -4  15   7         37.80         33.68         3.69 o                         
  -3  15   7        172.63        171.10         4.65 o                         
  -2  15   7        291.16        298.15         6.00 o                         
  -1  15   7         67.32         63.48         4.23 o                         
   0  15   7        345.68        346.49         6.21 o                         
   1  15   7         94.88         99.31         3.99 o                         
   2  15   7          1.82          1.58         4.05 o                         
   3  15   7         48.15         52.61         6.26 o                         
  -4  16   7          0.04          0.67         3.27 o                         
  -3  16   7         39.44         34.39         3.15 o                         
  -2  16   7         17.33         16.42         3.34 o                         
  -1  16   7         47.27         54.71         3.39 o                         
   0  16   7         33.19         32.81         3.04 o                         
   1  16   7         55.24         60.82         3.70 o                         
   2  16   7          1.07         -0.87         4.10 o                         
   3  16   7          9.51          7.04         5.49 o                         
  -3  17   7         92.07         95.13         4.09 o                         
  -2  17   7        799.61        797.71        11.53 o                         
  -1  17   7         25.94         28.06         3.37 o                         
   0  17   7        345.74        342.68         7.15 o                         
   1  17   7        140.29        136.72         4.89 o                         
   2  17   7         17.99         19.15         4.75 o                         
   3  17   7         64.02         62.98         8.56 o                         
  -3  18   7          0.01         -0.53         3.08 o                         
  -2  18   7          5.04          6.81         3.74 o                         
  -1  18   7          3.27          1.19         3.05 o                         
   0  18   7          0.65          0.27         3.12 o                         
   1  18   7          0.61          2.84         3.57 o                         
   2  18   7          3.94         -2.48         5.40 o                         
  -3  19   7         12.58         13.25         4.25 o                         
  -2  19   7        442.66        446.31         9.33 o                         
  -1  19   7         39.71         36.65         3.79 o                         
   0  19   7        135.67        140.53         5.11 o                         
   1  19   7        201.98        210.86         8.96 o                         
   2  19   7         19.37         18.56         6.01 o                         
  -2  20   7         17.56         22.97         4.38 o                         
  -1  20   7         37.29         31.50         3.81 o                         
   0  20   7         29.10         25.59         3.66 o                         
   1  20   7          6.38          5.18         4.62 o                         
   2  20   7         21.40          8.65         9.31 o                         
  -1  21   7         60.48         62.47         4.40 o                         
   0  21   7        120.48        125.95         6.74 o                         
   1  21   7         37.44         31.33         6.26 o                         
  -5   0   8        152.47        142.42         8.11 o                         
  -4   0   8        192.44        191.58         4.96 o                         
  -3   0   8        749.67        766.18        11.17 o                         
  -2   0   8        317.04        317.19         6.91 o                         
  -1   0   8       1481.72       1479.73        20.85 o                         
   0   0   8        306.11        318.89         8.86 o                         
   1   0   8        860.29        858.20        11.84 o                         
   2   0   8        300.21        297.76         7.13 o                         
   3   0   8          4.03         -0.33         3.97 o                         
   4   0   8        679.26        663.66        17.75 o                         
  -5   1   8          4.32          3.89         4.35 o                         
  -4   1   8          0.55         -1.05         1.74 o                         
  -3   1   8        352.68        350.38         6.40 o                         
  -2   1   8         20.85         18.20         2.23 o                         
  -1   1   8         22.09         23.32         2.14 o                         
   0   1   8         46.64         49.70         2.22 o                         
   1   1   8        268.44        270.61         4.28 o                         
   2   1   8          8.06          5.29         1.88 o                         
   3   1   8         68.75         61.05         3.62 o                         
   4   1   8          0.75          4.71         4.21 o                         
  -5   2   8        110.88        127.34         7.99 o                         
  -4   2   8        329.99        332.78         5.11 o                         
  -3   2   8       1110.77       1159.67        11.38 o                         
  -2   2   8        157.02        142.92         3.44 o                         
  -1   2   8       1356.60       1342.96        14.29 o                         
   0   2   8        298.94        303.46         4.64 o                         
   1   2   8        117.53        117.94         4.87 o                         
   2   2   8        198.76        194.63         3.88 o                         
   3   2   8         20.72         15.53         3.22 o                         
   4   2   8         64.88         58.71         5.95 o                         
  -5   3   8        160.79        184.91        12.97 o                         
  -4   3   8        156.24        144.12         3.71 o                         
  -3   3   8          1.46          4.16         1.78 o                         
  -2   3   8       1250.77       1235.17        12.62 o                         
  -1   3   8         88.72         92.34         2.85 o                         
   0   3   8        334.10        332.54         4.91 o                         
   1   3   8          9.23          7.90         1.97 o                         
   2   3   8         79.33         88.26         2.86 o                         
   3   3   8         29.40         23.44         3.49 o                         
   4   3   8          0.12         -4.33         5.02 o                         
  -5   4   8          1.58         -0.22         4.10 o                         
  -4   4   8        520.09        523.99         6.70 o                         
  -3   4   8        434.88        413.36         5.20 o                         
  -2   4   8        321.72        314.87         5.37 o                         
  -1   4   8        461.89        451.04         5.91 o                         
   0   4   8         17.21         17.10         2.02 o                         
   1   4   8         81.77         86.86         3.35 o                         
   2   4   8         82.97         91.03         3.10 o                         
   3   4   8          0.22         -0.41         3.67 o                         
   4   4   8         22.40         18.91         7.12 o                         
  -5   5   8        108.88        111.54         5.76 o                         
  -4   5   8        202.27        206.64         4.63 o                         
  -3   5   8         58.28         56.16         2.89 o                         
  -2   5   8         71.79         78.52         2.80 o                         
  -1   5   8        357.62        373.74         5.35 o                         
   0   5   8        421.89        401.42         5.63 o                         
   1   5   8         64.27         66.12         2.72 o                         
   2   5   8          8.52          8.16         2.40 o                         
   3   5   8        132.24        138.46         7.51 o                         
   4   5   8          0.02         -1.75         4.35 o                         
  -5   6   8        122.23        128.17        11.43 o                         
  -4   6   8         23.22         23.14         2.70 o                         
  -3   6   8         67.58         72.48         3.76 o                         
  -2   6   8         26.59         28.40         2.59 o                         
  -1   6   8         45.36         51.98         2.38 o                         
   0   6   8         20.17         21.24         2.18 o                         
   1   6   8         70.80         70.11         2.94 o                         
   2   6   8          2.67          2.77         2.30 o                         
   3   6   8          6.01          2.77         3.66 o                         
   4   6   8          7.72         11.85         4.38 o                         
  -5   7   8        402.97        415.02         8.79 o                         
  -4   7   8        217.51        222.99         5.26 o                         
  -3   7   8        575.33        594.06         7.43 o                         
  -2   7   8       2178.68       2116.48        20.42 o                         
  -1   7   8          5.25          4.95         2.11 o                         
   0   7   8        921.96        892.13        11.30 o                         
   1   7   8        561.98        582.52        11.35 o                         
   2   7   8          5.06          4.29         2.44 o                         
   3   7   8         76.30         77.68         5.11 o                         
   4   7   8          2.13          6.44         4.58 o                         
  -5   8   8          1.24          2.80         3.62 o                         
  -4   8   8         12.19          9.34         2.78 o                         
  -3   8   8         69.70         65.41         2.99 o                         
  -2   8   8         19.11         17.61         2.47 o                         
  -1   8   8        440.52        424.68         6.50 o                         
   0   8   8        297.25        307.83         5.35 o                         
   1   8   8          9.68         11.25         2.38 o                         
   2   8   8        130.08        126.69         4.48 o                         
   3   8   8         12.95         11.44         4.86 o                         
   4   8   8         20.18         14.23         4.83 o                         
  -5   9   8        307.28        309.18         7.90 o                         
  -4   9   8        247.09        232.60         5.66 o                         
  -3   9   8         98.90         92.27         4.06 o                         
  -2   9   8        394.95        394.26         6.37 o                         
  -1   9   8         76.96         77.48         3.23 o                         
   0   9   8         37.98         37.18         3.68 o                         
   1   9   8         59.88         59.81         3.18 o                         
   2   9   8        151.61        150.29         4.40 o                         
   3   9   8          4.89          7.90         3.99 o                         
   4   9   8          1.28         -0.13         4.60 o                         
  -5  10   8         17.71         23.60         6.35 o                         
  -4  10   8        132.52        145.96         4.64 o                         
  -3  10   8          3.76          5.66         2.57 o                         
  -2  10   8          2.75          3.08         2.54 o                         
  -1  10   8        373.17        347.96         6.04 o                         
   0  10   8          6.74          8.72         2.44 o                         
   1  10   8          6.20          1.19         2.41 o                         
   2  10   8         26.37         24.69         2.88 o                         
   3  10   8         17.85         26.14         4.43 o                         
   4  10   8         18.11         15.71         5.19 o                         
  -4  11   8        242.08        232.42         6.85 o                         
  -3  11   8        186.54        199.19         5.07 o                         
  -2  11   8        706.98        689.42         9.20 o                         
  -1  11   8         98.64         98.51         3.74 o                         
   0  11   8        965.67        983.60        11.81 o                         
   1  11   8         49.60         50.99         3.13 o                         
   2  11   8          3.49          6.24         2.97 o                         
   3  11   8        114.50        119.11         6.22 o                         
   4  11   8          0.02          2.38         4.57 o                         
  -4  12   8         50.91         43.62         3.78 o                         
  -3  12   8        103.37         97.07         3.89 o                         
  -2  12   8          2.70          4.77         2.60 o                         
  -1  12   8         57.44         56.33         3.48 o                         
   0  12   8        239.05        240.43         5.43 o                         
   1  12   8         27.58         21.82         2.90 o                         
   2  12   8         46.83         51.95         4.90 o                         
   3  12   8          4.78          4.74         4.96 o                         
  -4  13   8        100.17         93.38         6.37 o                         
  -3  13   8          1.51          0.60         2.99 o                         
  -2  13   8        612.53        604.26        11.17 o                         
  -1  13   8         96.96         93.03         3.72 o                         
   0  13   8        206.31        218.13         5.30 o                         
   1  13   8        219.17        226.28         5.55 o                         
   2  13   8          1.99         10.99         4.32 o                         
   3  13   8         15.12         19.96         5.49 o                         
  -4  14   8         64.88         70.53         4.84 o                         
  -3  14   8        443.23        458.40         8.25 o                         
  -2  14   8         27.34         28.22         3.16 o                         
  -1  14   8        291.35        285.61         5.96 o                         
   0  14   8          1.51          0.18         2.92 o                         
   1  14   8        111.47        117.11         5.95 o                         
   2  14   8        109.62        113.18         6.18 o                         
   3  14   8         74.56         87.10        10.75 o                         
  -3  15   8         13.87         12.65         3.55 o                         
  -2  15   8         14.99         12.41         2.96 o                         
  -1  15   8          0.14          5.84         2.86 o                         
   0  15   8         10.03         14.70         2.88 o                         
   1  15   8         34.92         40.63         3.37 o                         
   2  15   8        108.35        107.16         5.97 o                         
   3  15   8         34.24         34.67         6.39 o                         
  -3  16   8         91.34         78.40         4.97 o                         
  -2  16   8         14.72         16.61         3.89 o                         
  -1  16   8        453.74        468.99         7.74 o                         
   0  16   8         68.41         58.52         3.61 o                         
   1  16   8         31.74         38.95         3.42 o                         
   2  16   8          3.19          3.89         4.80 o                         
  -3  17   8          0.11          1.92         3.86 o                         
  -2  17   8         46.54         47.74         4.43 o                         
  -1  17   8         41.73         47.19         3.61 o                         
   0  17   8          0.23         -0.56         3.07 o                         
   1  17   8         33.38         21.94         4.05 o                         
   2  17   8         31.42         35.12         5.27 o                         
  -2  18   8          8.78         15.83         4.08 o                         
  -1  18   8        325.59        322.25         7.50 o                         
   0  18   8         45.78         52.58         4.14 o                         
   1  18   8        133.24        135.84         5.90 o                         
   2  18   8         86.85         90.15        22.29 o                         
  -2  19   8         70.82         70.70         5.54 o                         
  -1  19   8         34.29         34.74         4.11 o                         
   0  19   8          0.29         -2.00         3.45 o                         
   1  19   8          0.90          0.76         4.22 o                         
  -1  20   8         46.46         48.93         5.56 o                         
   0  20   8         23.34         26.95         4.19 o                         
  -5   1   9        342.48        358.03        12.71 o                         
  -4   1   9         79.34         69.69         2.63 o                         
  -3   1   9        475.86        466.05         6.69 o                         
  -2   1   9        752.11        764.72         9.60 o                         
  -1   1   9         61.83         55.23         2.97 o                         
   0   1   9        273.24        257.61         5.06 o                         
   1   1   9         99.45        101.68         3.48 o                         
   2   1   9         30.34         29.10         2.63 o                         
   3   1   9         40.01         40.98         5.78 o                         
   4   1   9          0.06          3.64         7.40 o                         
  -5   2   9         89.22        106.95        17.46 o                         
  -4   2   9        128.37        129.39         4.05 o                         
  -3   2   9          1.23          5.02         2.49 o                         
  -2   2   9         12.55         13.41         2.42 o                         
  -1   2   9         13.33         12.13         2.38 o                         
   0   2   9         34.48         34.26         2.73 o                         
   1   2   9         49.62         50.35         2.87 o                         
   2   2   9          0.22         -0.07         2.30 o                         
   3   2   9          2.28         -3.06         4.42 o                         
   4   2   9          0.05         -4.32         7.29 o                         
  -5   3   9        261.97        264.91        18.96 o                         
  -4   3   9        338.81        362.06         6.56 o                         
  -3   3   9         38.02         39.15         2.70 o                         
  -2   3   9        389.95        386.28         9.54 o                         
  -1   3   9         93.51        100.88         3.59 o                         
   0   3   9        566.86        563.16         7.81 o                         
   1   3   9         31.91         33.97         2.59 o                         
   2   3   9         47.22         50.30         2.69 o                         
   3   3   9         17.52         20.71         4.25 o                         
   4   3   9          0.00         13.26         5.85 o                         
  -5   4   9         23.70         23.45         6.57 o                         
  -4   4   9        117.01        112.47         4.16 o                         
  -3   4   9        299.46        293.66         7.29 o                         
  -2   4   9        155.36        145.13         4.07 o                         
  -1   4   9        600.15        603.15         7.58 o                         
   0   4   9          8.69          7.00         2.17 o                         
   1   4   9          7.52          8.70         2.31 o                         
   2   4   9         73.67         71.68         3.14 o                         
   3   4   9         10.61          9.22         4.11 o                         
   4   4   9          3.16         -5.10         5.62 o                         
  -5   5   9          6.08          2.60        12.14 o                         
  -4   5   9         55.11         54.67         3.45 o                         
  -3   5   9         89.41         84.79         3.46 o                         
  -2   5   9        325.55        347.44         6.08 o                         
  -1   5   9         15.68         15.36         2.23 o                         
   0   5   9        148.58        161.44         4.28 o                         
   1   5   9        104.07        107.59         3.52 o                         
   2   5   9          5.70          5.09         2.47 o                         
   3   5   9         34.31         26.03         4.66 o                         
   4   5   9          0.48         -1.98         5.42 o                         
  -5   6   9          2.70          6.32         9.31 o                         
  -4   6   9        227.27        237.89         5.59 o                         
  -3   6   9        310.82        305.57         5.48 o                         
  -2   6   9        114.06        112.32         3.83 o                         
  -1   6   9        128.44        122.57         3.60 o                         
   0   6   9        154.04        149.62         4.32 o                         
   1   6   9        232.16        235.76         6.92 o                         
   2   6   9         29.06         29.25         2.98 o                         
   3   6   9          1.94          0.59         4.16 o                         
   4   6   9         27.43         26.34         5.57 o                         
  -4   7   9         18.66         13.86         2.97 o                         
  -3   7   9          0.30          0.63         2.50 o                         
  -2   7   9        235.68        230.78         5.06 o                         
  -1   7   9         36.53         33.91         2.93 o                         
   0   7   9         34.05         40.72         2.79 o                         
   1   7   9          3.44          4.96         2.58 o                         
   2   7   9         16.18         13.67         2.90 o                         
   3   7   9          0.09          3.77         4.43 o                         
   4   7   9          0.10          0.14         4.63 o                         
  -4   8   9        255.48        257.16         6.06 o                         
  -3   8   9        433.90        430.29        10.82 o                         
  -2   8   9          1.26          5.80         2.62 o                         
  -1   8   9       1113.99       1113.54        14.06 o                         
   0   8   9          0.95          1.50         2.68 o                         
   1   8   9        109.85        118.72         3.92 o                         
   2   8   9         99.87         99.13         4.98 o                         
   3   8   9         31.10         23.84         4.48 o                         
  -4   9   9          5.21          2.92         3.07 o                         
  -3   9   9         25.42         32.21         3.57 o                         
  -2   9   9        107.17         96.77         3.89 o                         
  -1   9   9          0.01          3.60         2.63 o                         
   0   9   9         19.22         22.40         3.71 o                         
   1   9   9          2.25         -1.22         2.81 o                         
   2   9   9          1.26         -0.38         3.09 o                         
   3   9   9          0.86          0.90         4.28 o                         
  -4  10   9        264.65        268.77         7.82 o                         
  -3  10   9        152.77        146.23         5.02 o                         
  -2  10   9         33.64         31.13         2.96 o                         
  -1  10   9        308.91        317.42         6.18 o                         
   0  10   9        190.00        193.79         5.05 o                         
   1  10   9        160.78        163.71         5.33 o                         
   2  10   9         28.30         32.25         4.08 o                         
   3  10   9          1.70          3.77         4.73 o                         
  -4  11   9         24.93         26.18         3.61 o                         
  -3  11   9         26.39         28.69         3.61 o                         
  -2  11   9         19.32         16.58         2.93 o                         
  -1  11   9         25.37         25.56         3.13 o                         
   0  11   9          1.63          2.80         2.98 o                         
   1  11   9         22.36         18.61         4.13 o                         
   2  11   9          1.34          2.92         4.23 o                         
   3  11   9         18.70          9.39         6.80 o                         
  -4  12   9         26.72         35.19         7.18 o                         
  -3  12   9        464.44        474.15        11.83 o                         
  -2  12   9         91.39         84.08         4.03 o                         
  -1  12   9        228.90        227.84         6.14 o                         
   0  12   9         24.65         22.33         3.15 o                         
   1  12   9         10.69         14.33         3.31 o                         
   2  12   9         45.38         55.84         5.90 o                         
   3  12   9          5.33          8.16         6.01 o                         
  -3  13   9        244.60        261.35         6.79 o                         
  -2  13   9        112.67        113.69         4.41 o                         
  -1  13   9         10.34          9.63         2.99 o                         
   0  13   9        295.75        287.78         6.29 o                         
   1  13   9          3.90          2.77         3.08 o                         
   2  13   9         23.94         30.76         5.22 o                         
   3  13   9          0.43         -5.82         5.82 o                         
  -3  14   9          2.98          0.63         3.57 o                         
  -2  14   9          9.36         12.13         3.21 o                         
  -1  14   9         45.17         50.47         3.56 o                         
   0  14   9         57.26         54.23         3.76 o                         
   1  14   9         67.90         79.91         4.08 o                         
   2  14   9          1.99          5.13         4.73 o                         
  -3  15   9         44.78         46.14         4.58 o                         
  -2  15   9        244.23        238.85         6.65 o                         
  -1  15   9          8.53         10.00         3.24 o                         
   0  15   9         62.74         58.96         3.92 o                         
   1  15   9         27.67         25.66         3.46 o                         
   2  15   9          0.32          0.78         5.09 o                         
  -2  16   9          1.78          0.26         3.53 o                         
  -1  16   9         92.95         99.67         4.46 o                         
   0  16   9          0.07         -0.75         3.22 o                         
   1  16   9          5.60          8.46         3.39 o                         
   2  16   9          4.48          1.85         5.86 o                         
  -2  17   9        174.43        158.91         6.58 o                         
  -1  17   9          1.24          6.13         3.39 o                         
   0  17   9         82.61         94.15         4.48 o                         
   1  17   9         39.89         38.29         4.75 o                         
  -1  18   9          2.53          2.66         3.76 o                         
   0  18   9          0.45          2.25         3.53 o                         
  -4   0  10        114.04        107.86         4.99 o                         
  -3   0  10        147.03        154.44         6.22 o                         
  -2   0  10        574.38        580.11        11.29 o                         
  -1   0  10        139.91        166.24        12.39 o                         
   0   0  10         10.41         10.84         3.72 o                         
   1   0  10          8.99          7.17         4.18 o                         
   2   0  10        141.10        143.43         7.39 o                         
   3   0  10          0.14          6.44         6.23 o                         
  -4   1  10         13.23          8.08         2.86 o                         
  -3   1  10          0.79         -1.49         2.61 o                         
  -2   1  10          1.13          0.15         2.41 o                         
  -1   1  10        158.87        154.37         4.17 o                         
   0   1  10         19.74         18.65         2.75 o                         
   1   1  10          0.49          0.89         2.63 o                         
   2   1  10         48.58         46.20         3.32 o                         
   3   1  10          0.63         -0.48         4.41 o                         
  -4   2  10        376.98        388.73         7.33 o                         
  -3   2  10        297.59        296.81         5.70 o                         
  -2   2  10          5.90         10.22         2.72 o                         
  -1   2  10        787.10        803.93        10.40 o                         
   0   2  10          5.06          6.18         2.53 o                         
   1   2  10        192.95        199.28         6.02 o                         
   2   2  10          0.61         -1.65         2.86 o                         
   3   2  10         16.42         20.58         4.57 o                         
  -4   3  10         90.73        104.64         4.39 o                         
  -3   3  10          9.99          9.33         3.28 o                         
  -2   3  10        152.44        154.43         4.61 o                         
  -1   3  10          4.94          8.25         2.81 o                         
   0   3  10        105.86        103.32         3.91 o                         
   1   3  10         45.23         39.74         2.99 o                         
   2   3  10          2.04          0.42         3.44 o                         
   3   3  10         10.81         12.10         5.16 o                         
  -4   4  10         66.97         59.77         4.17 o                         
  -3   4  10        105.78        120.08         4.36 o                         
  -2   4  10         46.18         41.44         4.02 o                         
  -1   4  10          4.77          6.26         2.85 o                         
   0   4  10        171.76        168.56         4.83 o                         
   1   4  10         51.85         52.73         3.23 o                         
   2   4  10         19.25         18.44         3.99 o                         
   3   4  10          0.34         -3.73         5.23 o                         
  -4   5  10          4.26          9.43         3.34 o                         
  -3   5  10        277.98        273.30         6.06 o                         
  -2   5  10        272.66        263.89         6.49 o                         
  -1   5  10        143.20        127.00         4.27 o                         
   0   5  10        172.75        174.61         5.42 o                         
   1   5  10         21.90         19.04         3.03 o                         
   2   5  10          8.57         13.59         3.89 o                         
   3   5  10         16.63         13.30         5.57 o                         
  -4   6  10        113.14        123.22         5.11 o                         
  -3   6  10         29.28         36.76         3.56 o                         
  -2   6  10        110.86        113.53         4.63 o                         
  -1   6  10        452.32        438.56         8.02 o                         
   0   6  10         24.66         31.12         3.21 o                         
   1   6  10         38.14         40.02         3.64 o                         
   2   6  10         51.46         49.11         3.93 o                         
   3   6  10          0.21         -1.64         4.72 o                         
  -4   7  10        125.38        127.62         5.76 o                         
  -3   7  10        112.88        117.67         4.40 o                         
  -2   7  10        123.22        123.55         5.03 o                         
  -1   7  10          1.02         -1.49         2.84 o                         
   0   7  10         12.30         11.47         3.16 o                         
   1   7  10         13.40         14.00         3.40 o                         
   2   7  10         14.18         13.83         3.60 o                         
   3   7  10          3.09          0.13         5.99 o                         
  -4   8  10          1.07          0.62         3.80 o                         
  -3   8  10         10.59          8.62         3.29 o                         
  -2   8  10         22.24         26.03         3.13 o                         
  -1   8  10         61.57         51.88         3.80 o                         
   0   8  10         22.77         29.76         3.44 o                         
   1   8  10         54.05         46.32         4.26 o                         
   2   8  10         24.69         16.31         3.68 o                         
   3   8  10         10.28         11.14         5.05 o                         
  -4   9  10         13.24         20.67         4.68 o                         
  -3   9  10        259.63        280.68         7.44 o                         
  -2   9  10        258.02        256.55         6.15 o                         
  -1   9  10          1.16         -2.76         2.76 o                         
   0   9  10        602.88        602.30        12.88 o                         
   1   9  10        100.89        100.46         4.81 o                         
   2   9  10         23.68         24.41         6.27 o                         
   3   9  10         53.19         50.82         5.95 o                         
  -3  10  10          0.28          1.07         3.50 o                         
  -2  10  10          0.21          4.53         3.12 o                         
  -1  10  10          2.77          3.56         3.06 o                         
   0  10  10         46.79         47.10         3.48 o                         
   1  10  10         80.36         81.62         4.49 o                         
   2  10  10          0.96         -2.34         4.58 o                         
  -3  11  10         25.79         21.04         3.65 o                         
  -2  11  10        232.57        241.83         6.20 o                         
  -1  11  10          1.56         -2.38         3.01 o                         
   0  11  10         15.15         18.69         3.39 o                         
   1  11  10         58.00         55.27         3.82 o                         
   2  11  10         11.68         16.09         4.93 o                         
  -3  12  10         30.13         35.21         4.02 o                         
  -2  12  10         77.29         87.12         4.38 o                         
  -1  12  10         22.62         19.52         3.31 o                         
   0  12  10          0.03         -2.27         3.10 o                         
   1  12  10         55.56         50.31         3.81 o                         
   2  12  10          4.21          4.32         4.79 o                         
  -3  13  10         37.83         45.55         7.62 o                         
  -2  13  10        169.89        179.21         5.53 o                         
  -1  13  10          9.28         11.40         3.31 o                         
   0  13  10         82.08         85.04         4.27 o                         
   1  13  10         17.33         16.11         3.51 o                         
   2  13  10         11.05          5.07         5.32 o                         
  -2  14  10          5.48          6.69         3.58 o                         
  -1  14  10        224.80        216.49         6.19 o                         
   0  14  10         24.92         19.92         3.66 o                         
   1  14  10         52.27         59.22         6.03 o                         
  -2  15  10          1.19          1.42         6.77 o                         
  -1  15  10          0.08         -3.41         3.41 o                         
   0  15  10         38.11         39.99         3.87 o                         
   1  15  10         15.35         13.12         3.71 o                         
  -1  16  10         46.55         48.35         4.96 o                         
   0  16  10         15.23          8.13         4.04 o                         
  -3   1  11        199.46        205.29         6.00 o                         
  -2   1  11         89.04         99.99         4.09 o                         
  -1   1  11          0.73         -2.77         2.77 o                         
   0   1  11         77.36         75.38         3.61 o                         
   1   1  11         15.46         13.75         3.00 o                         
   2   1  11         20.29         18.03         6.14 o                         
   3   1  11          2.10          3.90        17.63 o                         
  -3   2  11          6.43          8.95         3.43 o                         
  -2   2  11         72.56         67.07         3.59 o                         
  -1   2  11         35.39         34.63         3.17 o                         
   0   2  11         32.42         32.84         3.50 o                         
   1   2  11          0.58         -0.28         2.93 o                         
   2   2  11          3.65          1.66         4.70 o                         
  -3   3  11         54.04         57.06         4.08 o                         
  -2   3  11        233.79        241.39         6.11 o                         
  -1   3  11         65.71         65.49         3.43 o                         
   0   3  11        174.14        186.33         6.89 o                         
   1   3  11          1.69          2.32         2.92 o                         
   2   3  11          0.43         -2.88         4.48 o                         
  -3   4  11         78.69         80.69         4.18 o                         
  -2   4  11          8.15          9.80         3.46 o                         
  -1   4  11         35.35         33.31         3.96 o                         
   0   4  11          5.95          2.96         2.84 o                         
   1   4  11         39.84         32.69         3.35 o                         
   2   4  11          0.26          0.11         4.44 o                         
  -3   5  11         57.32         59.41         3.95 o                         
  -2   5  11         50.88         53.18         4.25 o                         
  -1   5  11          2.59          2.09         3.43 o                         
   0   5  11          1.52         -0.10         3.14 o                         
   1   5  11         35.22         32.15         3.54 o                         
   2   5  11         36.14         39.73         5.39 o                         
  -3   6  11         62.93         70.11         4.15 o                         
  -2   6  11         67.10         68.82         4.56 o                         
  -1   6  11         81.70         82.88         4.58 o                         
   0   6  11         13.29          9.07         3.75 o                         
   1   6  11         35.09         44.95         4.10 o                         
   2   6  11         11.61          4.78         4.65 o                         
  -3   7  11         12.85         12.87         3.72 o                         
  -2   7  11         17.19         19.39         3.47 o                         
  -1   7  11         14.74         14.68         4.03 o                         
   0   7  11        101.34        100.57         5.37 o                         
   1   7  11         11.99         17.78         4.19 o                         
   2   7  11          1.56         -2.50         4.40 o                         
  -3   8  11         52.87         54.06         4.78 o                         
  -2   8  11         11.92         16.83         3.76 o                         
  -1   8  11        300.98        317.47         8.31 o                         
   0   8  11          2.48          0.93         3.87 o                         
   1   8  11         47.18         54.08         4.84 o                         
   2   8  11          8.24          5.88         5.08 o                         
  -3   9  11          0.71          4.13         5.32 o                         
  -2   9  11          6.46          7.65         3.84 o                         
  -1   9  11          3.41          4.35         3.80 o                         
   0   9  11         23.58         16.85         4.29 o                         
   1   9  11         20.53         13.58         4.40 o                         
   2   9  11          2.23         -2.47         9.15 o                         
  -2  10  11         87.28         85.08         4.76 o                         
  -1  10  11         36.80         35.60         4.16 o                         
   0  10  11          3.00          5.63         3.83 o                         
   1  10  11          7.71         10.76         3.75 o                         
  -2  11  11          2.17          2.06         3.71 o                         
  -1  11  11          1.13         -0.57         3.35 o                         
   0  11  11          8.09         10.01         3.63 o                         
   1  11  11         38.41         33.18         3.96 o                         
  -2  12  11         67.56         75.82         9.98 o                         
  -1  12  11         61.77         63.89         5.06 o                         
   0  12  11         12.91         10.59         3.64 o                         
   1  12  11         73.38         63.68         5.04 o                         
  -1  13  11         12.34          6.76         5.01 o                         
   0  13  11         32.23         26.64         4.67 o                         
  -2   0  12         18.28         20.14         4.93 o                         
  -1   0  12         59.68         67.71         5.55 o                         
   0   0  12         79.95         69.45         5.63 o                         
   1   0  12         49.58         45.93         5.42 o                         
  -2   1  12          0.48         -1.49         3.11 o                         
  -1   1  12        115.60        104.58         4.36 o                         
   0   1  12         21.12         10.67         3.35 o                         
   1   1  12          0.92         -2.51         3.22 o                         
  -2   2  12         40.45         44.90         3.91 o                         
  -1   2  12         85.26         99.88         4.26 o                         
   0   2  12         15.36         12.98         3.30 o                         
   1   2  12         16.20         16.71         3.45 o                         
  -2   3  12         25.27         24.66         3.85 o                         
  -1   3  12          2.39          4.21         3.52 o                         
   0   3  12        120.31        130.28         4.77 o                         
   1   3  12         23.69         22.80         3.58 o                         
  -2   4  12         84.42         85.55         4.81 o                         
  -1   4  12         43.39         44.58         4.04 o                         
   0   4  12         35.60         31.53         3.94 o                         
   1   4  12         11.80          9.24         3.66 o                         
  -2   5  12         46.84         56.18         4.83 o                         
  -1   5  12          0.36          3.31         3.69 o                         
   0   5  12         10.89         12.23         3.61 o                         
   1   5  12         46.47         39.71         4.20 o                         
  -2   6  12          0.28          7.23         3.80 o                         
  -1   6  12          0.52          1.80         3.81 o                         
   0   6  12         18.72         17.55         4.43 o                         
   1   6  12          3.71          1.37         3.96 o                         
  -2   7  12         29.79         28.29         7.38 o                         
  -1   7  12         54.15         53.91         5.18 o                         
   0   7  12        189.68        177.14         7.53 o                         
   1   7  12          1.02         -5.42         5.42 o                         
  -1   8  12         11.02          7.39         3.99 o                         
   0   8  12          0.98          6.24         4.46 o                         
  -1   9  12          0.52         -4.66        12.31 o                         
   0   9  12          1.58          1.33        11.31 o                         
                                                                                
