# Supplementary material for: A study of the crystal structures, supra­molecular patterns and Hirshfeld surfaces of bromide salts of hypoxanthine and xanthine
Source: Acta Crystallogr E Crystallogr Commun. 2022 May 20;78(Pt 6):652–9. doi: 10.1107/S2056989022005278 (PMC9431788; doi:10.1107/S2056989022005278)
Supplement: Supplementary file 4 [file e-78-00652-IIsup3.hkl]

data_II                                                                         
_shelx_title ' PRIST_S4XA1_14022020_0m_a.res in P2(1)/c'                        
_shelx_refln_list_code          4                                               
_shelx_F_calc_maximum      114.33                                               
_exptl_crystal_F_000       496.00                                               
_reflns_d_resolution_high  0.7184                                               
                                                                                
loop_                                                                           
 _space_group_symop_operation_xyz                                               
 'x, y, z'                                                                      
 '-x, y+1/2, -z+1/2'                                                            
 '-x, -y, -z'                                                                   
 'x, -y-1/2, z-1/2'                                                             
                                                                                
_cell_length_a     4.9225                                                       
_cell_length_b    22.7572                                                       
_cell_length_c     7.5601                                                       
_cell_angle_alpha  90.000                                                       
_cell_angle_beta  103.003                                                       
_cell_angle_gamma  90.000                                                       
                                                                                
_shelx_F_squared_multiplier     1.000                                           
                                                                                
loop_                                                                           
 _refln_index_h                                                                 
 _refln_index_k                                                                 
 _refln_index_l                                                                 
 _refln_F_squared_calc                                                          
 _refln_F_squared_meas                                                          
 _refln_F_squared_sigma                                                         
 _refln_observed_status                                                         
   1   0   0        166.68        125.74         6.63 o                         
   2   0   0       5889.62       5638.29       106.31 o                         
   3   0   0       7682.49       7361.81       142.53 o                         
   4   0   0        300.73        375.10        23.02 o                         
   5   0   0        204.71        257.55        22.43 o                         
   6   0   0        626.78        628.93        49.98 o                         
   1   1   0       1688.62       1781.07        25.85 o                         
   2   1   0       9220.63       8912.84       112.38 o                         
   3   1   0        955.40       1006.66        29.59 o                         
   4   1   0       2492.58       2661.27        56.52 o                         
   5   1   0        972.82       1027.61        29.42 o                         
   6   1   0         38.96         30.88        17.22 o                         
   1   2   0       3505.36       3441.92        51.74 o                         
   2   2   0       1375.32       1304.48        33.46 o                         
   3   2   0       2273.26       2255.06        40.43 o                         
   4   2   0        700.40        700.73        22.75 o                         
   5   2   0        230.89        292.56        16.83 o                         
   6   2   0        212.65        229.26        24.28 o                         
   1   3   0       5014.62       5006.53        74.71 o                         
   2   3   0       2002.30       1920.63        32.53 o                         
   3   3   0       1352.43       1440.63        30.28 o                         
   4   3   0        244.92        215.88        13.57 o                         
   5   3   0        529.13        536.36        26.40 o                         
   6   3   0          1.25          4.35        11.81 o                         
   0   4   0        334.67        259.57        23.00 o                         
   1   4   0       2977.97       3039.21        44.12 o                         
   2   4   0        590.68        605.00        17.61 o                         
   3   4   0       1193.83       1196.80        27.41 o                         
   4   4   0        245.49        259.00        14.70 o                         
   5   4   0        205.62        199.04        14.56 o                         
   6   4   0         86.32         90.46        17.52 o                         
   1   5   0       3607.18       3584.93        59.37 o                         
   2   5   0        302.41        305.92        11.97 o                         
   3   5   0         50.46         47.52         6.55 o                         
   4   5   0         88.07         90.97        11.87 o                         
   5   5   0         70.93         69.05        11.20 o                         
   6   5   0         29.16         -1.67        23.00 o                         
   0   6   0         20.52         20.51         4.99 o                         
   1   6   0          0.96          0.34         2.29 o                         
   2   6   0        466.84        480.78        16.95 o                         
   3   6   0        226.58        212.41        13.45 o                         
   4   6   0          1.90         -3.45         5.40 o                         
   5   6   0        166.84        158.08        16.20 o                         
   6   6   0          0.49         18.97        45.86 o                         
   1   7   0       1584.29       1541.21        29.36 o                         
   2   7   0       1719.36       1769.62        37.73 o                         
   3   7   0          2.44         -0.76         4.03 o                         
   4   7   0        454.71        420.24        18.71 o                         
   5   7   0        416.02        438.03        20.81 o                         
   6   7   0          5.36         16.44        11.82 o                         
   0   8   0      12328.73      11933.24       212.46 o                         
   1   8   0       1522.99       1477.71        29.74 o                         
   2   8   0       1423.31       1455.65        36.45 o                         
   3   8   0        802.80        795.96        23.78 o                         
   4   8   0        751.95        767.40        25.33 o                         
   5   8   0         72.82         72.13        11.22 o                         
   6   8   0        120.16         48.82        33.15 o                         
   1   9   0       2028.15       1979.21        37.49 o                         
   2   9   0       6818.48       6765.29       109.95 o                         
   3   9   0         26.20         21.85         9.26 o                         
   4   9   0        385.95        411.88        19.46 o                         
   5   9   0        843.11        834.47        31.09 o                         
   6   9   0          5.65        -18.76        32.76 o                         
   0  10   0       4859.82       4570.03        98.69 o                         
   1  10   0       3646.45       3537.75        67.61 o                         
   2  10   0       1050.20       1086.29        27.89 o                         
   3  10   0       4217.44       4178.70        71.02 o                         
   4  10   0        382.05        377.63        19.43 o                         
   5  10   0        173.42        183.47        24.59 o                         
   1  11   0       8291.75       7953.53       129.14 o                         
   2  11   0       2873.17       2899.16        53.24 o                         
   3  11   0         45.24         65.25         9.30 o                         
   4  11   0       1533.21       1593.03        40.33 o                         
   5  11   0        675.03        630.27        28.01 o                         
   0  12   0      11335.78      10691.00       203.38 o                         
   1  12   0        199.16        177.89        14.71 o                         
   2  12   0        805.02        793.51        25.28 o                         
   3  12   0       4377.38       4538.89        97.38 o                         
   4  12   0        116.15        111.65        12.91 o                         
   5  12   0        214.18        259.31        19.93 o                         
   1  13   0       1360.55       1336.27        39.50 o                         
   2  13   0        871.34        891.50        27.70 o                         
   3  13   0        610.57        642.89        25.39 o                         
   4  13   0       1104.34       1187.28        39.83 o                         
   5  13   0        447.62        404.42        30.94 o                         
   0  14   0       2670.54       2633.90       183.12 o                         
   1  14   0       1370.87       1431.06        36.49 o                         
   2  14   0       1011.36        959.91        29.86 o                         
   3  14   0        273.46        281.31        18.17 o                         
   4  14   0        502.82        516.69        27.49 o                         
   5  14   0          8.79         -2.95        24.29 o                         
   1  15   0       1911.98       1956.62        45.18 o                         
   2  15   0       1756.07       1671.04        43.68 o                         
   3  15   0        215.76        235.51        18.47 o                         
   4  15   0        367.39        377.31        22.53 o                         
   5  15   0          1.84        -16.25        16.25 o                         
   0  16   0        744.70        719.37        44.07 o                         
   1  16   0        163.06        160.93        14.85 o                         
   2  16   0        253.20        249.50        22.09 o                         
   3  16   0        136.60        113.46        16.14 o                         
   4  16   0         17.04         -0.81        15.06 o                         
   5  16   0          2.51         21.04        37.57 o                         
   1  17   0         18.36         21.09         8.06 o                         
   2  17   0        791.45        820.36        30.65 o                         
   3  17   0        103.29         93.63        13.84 o                         
   4  17   0        146.71        136.99        15.87 o                         
   5  17   0         19.56         47.14        27.87 o                         
   0  18   0       1451.66       1426.14        58.08 o                         
   1  18   0        501.24        516.25        26.82 o                         
   2  18   0        284.27        276.66        22.86 o                         
   3  18   0        278.54        255.09        20.69 o                         
   4  18   0        115.24        111.74        14.32 o                         
   5  18   0          0.49          1.56        13.75 o                         
   1  19   0       1296.41       1280.30        42.16 o                         
   2  19   0        702.21        693.90        30.22 o                         
   3  19   0          0.67         -0.96         9.46 o                         
   4  19   0        368.22        346.28        29.63 o                         
   5  19   0         75.61         30.19        19.16 o                         
   0  20   0        754.91        724.89        43.79 o                         
   1  20   0        230.87        251.35        20.71 o                         
   2  20   0         21.26         15.49         9.09 o                         
   3  20   0        973.97       1019.82        39.27 o                         
   4  20   0        150.59        175.80        44.80 o                         
   5  20   0         12.28        -18.89        31.86 o                         
   1  21   0       2745.51       2697.79        63.93 o                         
   2  21   0        725.11        802.81        33.89 o                         
   3  21   0          9.56         -8.82        10.20 o                         
   4  21   0        414.01        510.85        77.32 o                         
   0  22   0       1321.09       1320.79        62.57 o                         
   1  22   0       1276.14       1291.82        43.83 o                         
   2  22   0        583.56        550.35        30.10 o                         
   3  22   0       1394.78       1388.56        51.60 o                         
   4  22   0        213.86         72.19        47.92 o                         
   1  23   0       1392.09       1425.74        47.27 o                         
   2  23   0       1373.66       1483.78        49.24 o                         
   3  23   0          4.07          1.09        17.28 o                         
   0  24   0        759.01        895.97        54.95 o                         
   1  24   0        234.95        259.04        33.50 o                         
   2  24   0         26.03         25.82        12.51 o                         
   3  24   0        530.61        490.05        33.91 o                         
   1  25   0        439.45        438.20        31.10 o                         
   2  25   0         57.17         24.61        22.57 o                         
   3  25   0          6.89         20.62        19.30 o                         
   0  26   0        384.66        356.06        42.56 o                         
   1  26   0          1.63         -9.13        15.21 o                         
   2  26   0         96.62        107.82        18.80 o                         
   3  26   0         54.37         96.08        50.87 o                         
   1  27   0          3.49         -1.53        16.61 o                         
   2  27   0         62.75        121.94        57.55 o                         
   0  28   0          8.45         66.30        40.65 o                         
   1  28   0         58.31         33.42        17.49 o                         
   2  28   0         28.05         -7.32        34.56 o                         
   1  29   0        232.56        245.30        97.88 o                         
   2  29   0         23.68         64.61        38.54 o                         
   1  30   0         51.51         16.83        34.43 o                         
  -6   1   1         54.24         26.21         9.04 o                         
  -5   1   1          1.94         10.55         9.72 o                         
  -4   1   1        435.96        482.21        15.15 o                         
  -3   1   1         62.32         44.67         4.63 o                         
  -2   1   1       1519.11       1634.37        32.33 o                         
  -1   1   1        621.27        645.12        22.87 o                         
   0   1   1         19.22         16.55         2.11 o                         
   1   1   1       2698.11       2703.48        47.97 o                         
   2   1   1         91.88        107.39         8.29 o                         
   3   1   1        148.34        140.47        11.82 o                         
   4   1   1         42.97         50.48         9.20 o                         
   5   1   1          3.99          9.11        11.17 o                         
   6   1   1          1.46        -16.12        16.12 o                         
  -6   2   1         60.97         49.14        12.33 o                         
  -5   2   1        535.63        513.89        16.98 o                         
  -4   2   1        701.27        724.13        18.68 o                         
  -3   2   1          4.72          5.78         3.33 o                         
  -2   2   1       7581.44       7162.54       106.95 o                         
  -1   2   1       4292.40       4100.98        74.16 o                         
   0   2   1       1595.92       1534.14        35.75 o                         
   1   2   1        685.81        685.03        24.11 o                         
   2   2   1        302.72        299.89        22.75 o                         
   3   2   1         25.32         24.70         6.23 o                         
   4   2   1         94.38        103.56        13.38 o                         
   5   2   1        330.14        336.10        23.91 o                         
   6   2   1         49.71         35.75        18.76 o                         
  -6   3   1        436.98        442.80        40.47 o                         
  -5   3   1        110.22        137.41        14.89 o                         
  -4   3   1        835.31        896.29        20.88 o                         
  -3   3   1       2782.72       2829.34        54.85 o                         
  -2   3   1        650.26        677.45        12.18 o                         
  -1   3   1       3836.65       3692.18        55.79 o                         
   0   3   1        861.21        983.94        21.52 o                         
   1   3   1      11572.23      11304.73       511.97 o                         
   2   3   1       1788.79       1773.39        41.21 o                         
   3   3   1       3680.93       3743.29        64.45 o                         
   4   3   1        817.11        816.72        27.80 o                         
   5   3   1        525.53        513.16        26.28 o                         
   6   3   1        314.80        207.33        30.40 o                         
  -6   4   1          8.33          1.41        14.52 o                         
  -5   4   1        696.41        662.94        31.67 o                         
  -4   4   1       1142.55       1174.26        24.39 o                         
  -3   4   1         18.59         24.49         3.72 o                         
  -2   4   1       4653.92       4556.74        59.12 o                         
  -1   4   1       9139.70       8581.33       109.72 o                         
   0   4   1        773.15        771.96        24.48 o                         
   2   4   1       2117.27       1985.10        38.89 o                         
   3   4   1        606.04        632.44        24.99 o                         
   4   4   1       1443.67       1518.35        39.06 o                         
   5   4   1        769.22        803.75        41.36 o                         
   6   4   1          1.81        -11.56        23.38 o                         
  -6   5   1        927.35        945.72        62.31 o                         
  -5   5   1         21.93         26.30         4.23 o                         
  -4   5   1       1459.68       1527.41        28.94 o                         
  -3   5   1       5122.82       5206.80        81.16 o                         
  -2   5   1        235.23        320.22         9.26 o                         
  -1   5   1      10385.39       9551.10       130.07 o                         
   0   5   1       7018.84       6909.84       118.22 o                         
   1   5   1       1451.72       1563.83        43.29 o                         
   2   5   1        175.85        160.09        12.19 o                         
   3   5   1       5332.15       5353.60        85.31 o                         
   4   5   1        280.59        265.22        17.59 o                         
   5   5   1        114.35        102.41        15.31 o                         
   6   5   1        528.95        431.75        57.81 o                         
  -6   6   1        181.92        168.41        31.86 o                         
  -5   6   1        679.36        692.23        14.06 o                         
  -4   6   1       2090.82       2139.89        45.31 o                         
  -3   6   1       1200.97       1262.28        25.55 o                         
  -2   6   1       3158.62       2923.78        43.45 o                         
  -1   6   1       8974.94       8130.62       103.34 o                         
   0   6   1        678.55        697.42        17.21 o                         
   1   6   1       2198.59       2186.37        74.12 o                         
   2   6   1       7010.08       6891.98        98.24 o                         
   3   6   1          2.11         -7.24         7.24 o                         
   4   6   1       2500.99       2533.86        54.11 o                         
   5   6   1        287.43        240.83        28.52 o                         
   6   6   1          0.23        -18.80        18.80 o                         
  -6   7   1        538.43        578.70        57.56 o                         
  -5   7   1        140.12         95.61        17.65 o                         
  -4   7   1        966.00        974.15        57.74 o                         
  -3   7   1       4085.27       3999.88        59.94 o                         
  -2   7   1       4700.08       4872.67        68.47 o                         
  -1   7   1       2503.32       2504.17        48.99 o                         
   1   7   1        241.42        227.00        18.57 o                         
   2   7   1       1280.88       1320.67        31.71 o                         
   3   7   1       2555.08       2639.40        77.46 o                         
   4   7   1         42.69         39.23         9.25 o                         
   5   7   1         83.58         71.56        14.09 o                         
   6   7   1        368.62        343.62        44.71 o                         
  -6   8   1          0.42         19.91        22.61 o                         
  -5   8   1        695.64        621.50        73.35 o                         
  -4   8   1       1296.44       1369.57        61.02 o                         
  -3   8   1          4.94          4.25         3.64 o                         
  -2   8   1       5948.95       5666.92        79.55 o                         
  -1   8   1       4683.20       4633.22        86.18 o                         
   0   8   1        571.15        626.74        18.03 o                         
   1   8   1       3804.70       3763.82        60.96 o                         
   2   8   1       3601.45       3572.88        70.45 o                         
   3   8   1          0.49          1.50         6.54 o                         
   4   8   1       1362.53       1465.75        40.35 o                         
   5   8   1        267.85        301.29        26.58 o                         
   6   8   1         13.41          3.85        21.84 o                         
  -6   9   1         31.24         -5.27        24.92 o                         
  -5   9   1         85.91         66.66        24.80 o                         
  -4   9   1        514.10        530.45        34.22 o                         
  -3   9   1        591.97        592.79        19.89 o                         
  -2   9   1          9.83          8.60         4.90 o                         
  -1   9   1        752.94        767.88        20.63 o                         
   0   9   1        650.53        621.60        18.81 o                         
   1   9   1       1376.02       1441.31        32.83 o                         
   2   9   1       1877.01       1973.71        42.26 o                         
   3   9   1        206.89        240.33        17.15 o                         
   4   9   1        595.32        627.95        26.56 o                         
   5   9   1        334.26        336.94        58.84 o                         
  -5  10   1        285.79        335.79        47.92 o                         
  -4  10   1         20.95         12.49        10.34 o                         
  -3  10   1        182.81        182.78        16.83 o                         
  -2  10   1        440.83        478.66        16.83 o                         
  -1  10   1        109.11        139.20        11.82 o                         
   0  10   1       2396.91       2605.42        46.98 o                         
   1  10   1        678.39        709.23        25.58 o                         
   2  10   1         11.21          8.29         5.40 o                         
   3  10   1        292.39        295.76        25.53 o                         
   4  10   1         43.37         46.80        14.21 o                         
   5  10   1         91.93         65.04        14.97 o                         
   6  10   1          7.64        -14.82        14.82 o                         
  -6  11   1         42.24         26.34        47.53 o                         
  -5  11   1          0.78        -15.42        18.89 o                         
  -4  11   1        335.83        319.13        18.97 o                         
  -3  11   1          1.14         -0.82         5.91 o                         
  -2  11   1         21.98         22.12         5.83 o                         
  -1  11   1         60.55         71.71         8.08 o                         
   0  11   1         50.12         67.31         8.23 o                         
   1  11   1        117.59        122.73        12.55 o                         
   2  11   1        190.70        229.05        15.61 o                         
   3  11   1        259.26        283.00        28.63 o                         
   4  11   1         87.31        103.86        14.82 o                         
   5  11   1         21.85         -1.23        19.85 o                         
   6  11   1         19.47         -3.98        24.54 o                         
  -5  12   1         18.63        -10.15        23.12 o                         
  -4  12   1        167.55        156.51        17.44 o                         
  -3  12   1        336.94        370.53        16.97 o                         
  -2  12   1         31.03         29.80         8.01 o                         
  -1  12   1        545.97        527.27        25.26 o                         
   0  12   1          5.45          2.14         4.89 o                         
   1  12   1       2643.76       2736.09        52.83 o                         
   2  12   1         64.36         49.52         8.81 o                         
   3  12   1        452.78        412.32        21.77 o                         
   4  12   1         10.20         -0.60        11.11 o                         
   5  12   1         10.87          1.09        46.64 o                         
   6  12   1          0.18        -26.59        26.59 o                         
  -5  13   1          3.25        -20.30        20.30 o                         
  -4  13   1        210.89        206.07        16.91 o                         
  -3  13   1        315.64        317.48        16.59 o                         
  -2  13   1         64.27         79.80        10.05 o                         
  -1  13   1       2314.00       2348.29        63.73 o                         
   0  13   1        284.03        260.21        23.12 o                         
   1  13   1        168.26        165.91        13.73 o                         
   2  13   1        175.36        177.32        15.08 o                         
   3  13   1       1698.05       1756.52        47.04 o                         
   4  13   1        256.64        247.27        23.07 o                         
   5  13   1        156.55        172.31        27.04 o                         
  -5  14   1        537.17        355.31        29.81 o                         
  -4  14   1        529.88        491.41        25.19 o                         
  -3  14   1          1.09         11.08         7.94 o                         
  -2  14   1       3177.29       3045.34        57.86 o                         
  -1  14   1       2155.43       2233.85        55.12 o                         
   0  14   1        455.66        473.68        20.29 o                         
   1  14   1       2775.46       2742.13        55.68 o                         
   2  14   1       1940.26       2000.96        48.49 o                         
   3  14   1         31.67         43.04        15.11 o                         
   4  14   1        567.13        576.44        28.04 o                         
   5  14   1        313.40        307.51        26.31 o                         
  -5  15   1         33.45         39.14        15.87 o                         
  -4  15   1        293.79        341.84        21.15 o                         
  -3  15   1       2644.17       2672.67        55.05 o                         
  -2  15   1        690.92        698.76        25.39 o                         
  -1  15   1        547.71        539.96        35.78 o                         
   0  15   1       5555.37       5566.91        90.96 o                         
   1  15   1       2338.99       2427.51        52.83 o                         
   2  15   1       1519.35       1528.68        48.00 o                         
   3  15   1       2058.06       2184.09        69.10 o                         
   4  15   1        148.35        166.44        19.29 o                         
   5  15   1        168.24        123.24        22.52 o                         
  -5  16   1        945.28        772.53        31.57 o                         
  -4  16   1        411.31        490.58        23.31 o                         
  -3  16   1          3.70          0.07         7.06 o                         
  -2  16   1       5234.43       5376.22        90.23 o                         
  -1  16   1       1694.27       1705.05        49.63 o                         
   0  16   1         17.03         14.17         6.92 o                         
   1  16   1       2928.80       2940.86        60.96 o                         
   2  16   1        699.51        721.41        29.64 o                         
   3  16   1         44.17         33.13        11.83 o                         
   4  16   1        671.60        756.91        36.42 o                         
   5  16   1        331.21        269.40        30.96 o                         
  -5  17   1        127.39        108.81        23.83 o                         
  -4  17   1       1015.72       1017.87        34.10 o                         
  -3  17   1       2637.68       2640.76        57.53 o                         
  -2  17   1          8.57         13.12         7.85 o                         
  -1  17   1        855.19        807.79        53.72 o                         
   0  17   1       3759.81       3897.18        97.71 o                         
   1  17   1        234.92        230.95        17.78 o                         
   2  17   1       1175.15       1160.01        38.95 o                         
   3  17   1        774.18        870.56        38.10 o                         
   4  17   1         87.70         62.11        18.18 o                         
   5  17   1        113.23        102.14        23.35 o                         
  -5  18   1        233.67        216.19        25.57 o                         
  -4  18   1        355.64        363.77        22.25 o                         
  -3  18   1        137.73        126.67        14.40 o                         
  -2  18   1        646.91        688.06        28.51 o                         
  -1  18   1       2732.45       2765.33        60.22 o                         
   0  18   1        220.40        232.15        22.07 o                         
   1  18   1       1522.53       1587.83        44.45 o                         
   2  18   1       2519.85       2643.61        72.14 o                         
   3  18   1        109.74         77.70        16.58 o                         
   4  18   1        762.58        792.66        44.13 o                         
   5  18   1        305.60        250.49        43.94 o                         
  -4  19   1         44.87         47.53        11.97 o                         
  -3  19   1        731.78        734.15        30.70 o                         
  -2  19   1        899.60        894.45        33.41 o                         
  -1  19   1       1580.00       1614.83        53.58 o                         
   0  19   1       2869.46       2933.55        64.29 o                         
   1  19   1          7.94          8.37         8.42 o                         
   2  19   1        606.78        655.83        44.74 o                         
   3  19   1       1170.32       1202.14        53.78 o                         
   4  19   1         38.05         32.92        17.20 o                         
  -5  20   1        270.72        140.28        27.24 o                         
  -4  20   1        157.70        133.26        20.30 o                         
  -3  20   1        166.81        154.28        17.24 o                         
  -2  20   1        549.40        613.61        28.80 o                         
  -1  20   1          6.18         13.53         8.56 o                         
   0  20   1         31.81         37.98        10.48 o                         
   1  20   1         78.09         82.75        14.04 o                         
   2  20   1        468.39        482.12        33.44 o                         
   3  20   1         23.51         31.19        17.17 o                         
   4  20   1        248.47        225.26        26.35 o                         
  -4  21   1          6.56         -1.01        21.25 o                         
  -3  21   1          8.05         -3.00        19.94 o                         
  -2  21   1         41.53         34.65        11.18 o                         
  -1  21   1         16.96         -2.11        11.16 o                         
   0  21   1        369.55        427.37        28.62 o                         
   1  21   1          8.97          6.13         9.59 o                         
   2  21   1        170.79        150.88        22.67 o                         
   3  21   1         23.82         26.07        14.50 o                         
   4  21   1          3.53         -2.98        15.86 o                         
  -4  22   1         46.32         19.87        28.35 o                         
  -3  22   1          0.05          3.49        14.85 o                         
  -2  22   1         32.63         35.39        11.81 o                         
  -1  22   1          6.00         -7.67         8.74 o                         
   0  22   1         14.26         22.51        10.97 o                         
   1  22   1          0.77         -0.94         9.54 o                         
   2  22   1         72.90         66.10        18.37 o                         
   3  22   1          6.28        -15.80        15.80 o                         
   4  22   1         14.78        -23.38        31.09 o                         
  -4  23   1         77.74        -19.78        19.78 o                         
  -3  23   1         72.75         49.69        14.94 o                         
  -2  23   1         12.55          2.50        13.54 o                         
  -1  23   1        156.83        142.40        18.08 o                         
   0  23   1        274.95        276.97        24.55 o                         
   1  23   1          1.28         -4.59        11.48 o                         
   2  23   1        133.50        141.27        40.11 o                         
   3  23   1          2.47         -1.52        26.53 o                         
  -4  24   1        200.33         43.42        34.04 o                         
  -3  24   1         53.01         24.87        14.73 o                         
  -2  24   1        411.19        440.61        28.51 o                         
  -1  24   1        203.85        195.57        24.07 o                         
   0  24   1          1.19        -10.12        10.12 o                         
   1  24   1        156.99        145.08        18.95 o                         
   2  24   1        404.78        376.98        35.24 o                         
   3  24   1          0.29         23.96        18.86 o                         
  -3  25   1        452.28        444.17        62.24 o                         
  -2  25   1        140.23        143.77        19.11 o                         
  -1  25   1         14.06         21.03        16.09 o                         
   0  25   1       2018.18       1996.19        66.53 o                         
   1  25   1        137.16        134.69        38.36 o                         
   2  25   1        223.41        225.60        24.57 o                         
   3  25   1        343.47        270.71        35.66 o                         
  -3  26   1         50.85         37.51        36.74 o                         
  -2  26   1       1001.69       1053.13        49.88 o                         
  -1  26   1        447.26        450.86        37.58 o                         
   0  26   1         93.59         92.89        18.12 o                         
   1  26   1        408.53        443.09        37.85 o                         
   2  26   1        494.49        532.01        36.57 o                         
   3  26   1          3.38        -17.60        42.27 o                         
  -2  27   1        135.65        126.67        28.91 o                         
  -1  27   1        586.16        571.21        35.16 o                         
   0  27   1        852.95        931.73        42.85 o                         
   1  27   1        103.70         75.54        21.59 o                         
   2  27   1        306.84        236.47        32.85 o                         
  -2  28   1        635.07        725.53        96.73 o                         
  -1  28   1        120.01         71.14        19.74 o                         
   0  28   1          8.16         19.75        17.55 o                         
   1  28   1        686.89        717.25        65.14 o                         
   2  28   1        180.82         25.18        37.00 o                         
  -2  29   1         66.73          4.15        57.61 o                         
  -1  29   1        212.58        164.32        36.97 o                         
   0  29   1        480.45        594.61        44.60 o                         
   1  29   1        204.98        160.32        47.41 o                         
   2  29   1        406.54        210.80        73.34 o                         
  -2  30   1         85.52         61.87        74.83 o                         
  -1  30   1        494.31        281.46        72.83 o                         
  -5   0   2        259.00        349.60        11.40 o                         
  -4   0   2        573.06        688.66        52.73 o                         
  -3   0   2       4041.50       4081.39        73.30 o                         
  -2   0   2       2894.60       2766.26        51.41 o                         
  -1   0   2        661.19        625.93        18.94 o                         
   1   0   2       2070.49       2120.38        54.99 o                         
   2   0   2       5518.57       5646.87       121.73 o                         
   3   0   2       3592.63       3645.19        97.63 o                         
   4   0   2          3.82          3.15        13.62 o                         
   5   0   2        128.28        148.71        24.76 o                         
  -5   1   2       1887.51       1943.25        44.69 o                         
  -4   1   2       1493.26       1619.20        39.24 o                         
  -3   1   2        907.21       1059.63        89.22 o                         
  -2   1   2       5077.57       4871.42        59.76 o                         
  -1   1   2       5218.81       4950.40        64.04 o                         
   0   1   2       2653.48       2564.25        40.43 o                         
   1   1   2       3754.24       3745.29        58.68 o                         
   2   1   2       3049.61       3158.95        56.37 o                         
   3   1   2        179.30        188.19        15.28 o                         
   4   1   2       2029.53       2263.57        54.54 o                         
   5   1   2        287.44        263.41        25.15 o                         
  -5   2   2         31.46         34.62         7.49 o                         
  -4   2   2       1557.39       1540.34        40.70 o                         
  -3   2   2       5072.69       5092.01       114.07 o                         
  -2   2   2         83.53        124.35        18.69 o                         
  -1   2   2      10284.40       9552.36       116.69 o                         
   0   2   2      12762.65      12235.95       302.91 o                         
   1   2   2         95.91        111.02         8.85 o                         
   2   2   2       1617.39       1569.37        36.95 o                         
   3   2   2       1988.53       2093.12        55.05 o                         
   4   2   2        128.20        124.45        14.11 o                         
   5   2   2        353.69        375.74        30.49 o                         
  -5   3   2        815.49        843.72        59.67 o                         
  -4   3   2        119.84        120.75        17.47 o                         
  -3   3   2        790.72        829.46        39.06 o                         
  -2   3   2       5121.64       4981.70        95.47 o                         
  -1   3   2       2686.71       2842.67        41.37 o                         
   0   3   2        829.89        881.35        21.60 o                         
   1   3   2       6805.20       6763.72        94.64 o                         
   2   3   2       1124.57       1133.02        35.03 o                         
   3   3   2          4.30         10.47         6.68 o                         
   4   3   2        635.88        639.11        35.34 o                         
   5   3   2        143.73        119.33        29.49 o                         
  -6   4   2         24.22         38.93        14.77 o                         
  -5   4   2         90.52        118.05        20.56 o                         
  -4   4   2        184.78        191.92        23.89 o                         
  -3   4   2        611.62        573.45        33.92 o                         
  -2   4   2       1065.12       1098.24        32.75 o                         
  -1   4   2       1740.30       1776.35        30.01 o                         
   0   4   2       2611.64       2586.07        58.22 o                         
   1   4   2       3729.65       3896.03        62.25 o                         
   2   4   2       2526.96       2651.12        59.83 o                         
   3   4   2        494.96        513.26        22.70 o                         
   4   4   2         75.24         49.35        13.19 o                         
   5   4   2        171.12        180.97        22.36 o                         
  -6   5   2         20.24         25.44        14.26 o                         
  -5   5   2          1.97         -0.94         8.68 o                         
  -4   5   2         44.44         56.09        10.91 o                         
  -3   5   2        119.33        111.43        13.57 o                         
  -2   5   2         44.72         68.34         3.64 o                         
  -1   5   2        740.50        784.16        18.95 o                         
   0   5   2        331.96        378.27        13.86 o                         
   1   5   2        317.42        365.06        15.31 o                         
   2   5   2          3.64          5.92         5.29 o                         
   3   5   2          5.81         11.58         6.62 o                         
   4   5   2         18.63         10.56         9.59 o                         
   5   5   2        303.52        243.61        29.56 o                         
  -6   6   2         10.25        -16.06        16.06 o                         
  -5   6   2         10.50         16.82        10.05 o                         
  -4   6   2          5.27         -7.22         7.22 o                         
  -3   6   2         56.03         35.96         8.71 o                         
  -2   6   2        427.95        489.90        12.29 o                         
  -1   6   2       1328.82       1351.67        26.69 o                         
   0   6   2       1288.98       1333.09        29.10 o                         
   1   6   2        401.17        434.54        17.87 o                         
   2   6   2          0.69         -1.75         5.25 o                         
   3   6   2        126.59        132.42        15.31 o                         
   4   6   2        249.48        238.52        19.35 o                         
   5   6   2         42.47          1.42        15.61 o                         
  -6   7   2         10.62        -16.19        16.19 o                         
  -5   7   2        385.62        391.94        43.55 o                         
  -4   7   2        104.33         69.02        14.16 o                         
  -3   7   2        544.78        572.43        27.88 o                         
  -2   7   2        437.46        389.14        12.14 o                         
  -1   7   2        166.33        174.67        13.90 o                         
   0   7   2        102.81         93.45         9.43 o                         
   1   7   2         49.09         69.25         9.22 o                         
   2   7   2       1956.83       2019.52        63.43 o                         
   3   7   2         32.04         38.48         8.60 o                         
   4   7   2         60.77         55.57        13.08 o                         
   5   7   2        455.97        521.02        32.41 o                         
  -6   8   2         54.60         59.48        25.95 o                         
  -5   8   2        270.83        210.81        23.01 o                         
  -4   8   2        229.73        218.94        24.35 o                         
  -3   8   2       2802.21       2750.74        72.80 o                         
  -2   8   2        546.00        589.91        16.59 o                         
  -1   8   2        906.69        915.46        25.85 o                         
   0   8   2       4970.19       4962.17       108.83 o                         
   1   8   2       2125.87       2218.29        44.74 o                         
   2   8   2       9770.84      10015.87       165.97 o                         
   3   8   2        332.56        364.82        20.52 o                         
   4   8   2         97.23         92.89        14.43 o                         
   5   8   2        107.93         93.09        18.58 o                         
  -6   9   2        200.64        174.32        35.97 o                         
  -5   9   2       1525.21       1813.71       126.66 o                         
  -4   9   2        299.22        302.94        37.64 o                         
  -3   9   2        165.69        165.28         9.05 o                         
  -2   9   2       5938.62       6016.39        99.79 o                         
  -1   9   2        110.93         77.26         7.99 o                         
   0   9   2       1583.20       1712.18        37.02 o                         
   1   9   2       1769.52       1740.98        39.55 o                         
   2   9   2         19.30         13.53        10.89 o                         
   3   9   2         91.14         85.31        12.49 o                         
   4   9   2       1335.94       1395.18        43.08 o                         
   5   9   2        372.71        358.98        35.50 o                         
  -6  10   2        814.19        831.01        71.03 o                         
  -5  10   2         16.57         15.93        19.14 o                         
  -4  10   2        806.90        923.72        62.82 o                         
  -3  10   2       4262.71       4206.89        76.35 o                         
  -2  10   2         15.75         32.03         6.87 o                         
  -1  10   2       1608.20       1513.84        39.10 o                         
   0  10   2       8538.49       8475.40       237.85 o                         
   1  10   2         95.15         61.35         8.89 o                         
   2  10   2       1394.59       1449.43        48.85 o                         
   3  10   2       3109.42       3153.91        65.84 o                         
   4  10   2         56.44         61.53        11.96 o                         
   5  10   2        314.80        280.42        28.41 o                         
  -6  11   2         18.60        -25.82        25.82 o                         
  -5  11   2        732.28        750.32        64.61 o                         
  -4  11   2        880.85        903.02        47.01 o                         
  -3  11   2        109.88        100.72        11.04 o                         
  -2  11   2       5049.84       5086.10        77.43 o                         
  -1  11   2       7135.82       7104.67       119.28 o                         
   0  11   2        164.28        128.18        11.81 o                         
   1  11   2       9152.72       9163.30       132.00 o                         
   2  11   2       3282.85       3207.05        74.67 o                         
   3  11   2        144.94        170.19        16.30 o                         
   4  11   2       1504.64       1615.37        54.57 o                         
   5  11   2        203.62        207.99        34.91 o                         
  -6  12   2        209.30        222.23        68.85 o                         
  -4  12   2       1808.29       1852.46        70.08 o                         
  -3  12   2       1606.30       1635.13        34.98 o                         
  -2  12   2        386.34        376.42        19.45 o                         
  -1  12   2       6401.31       6459.17        96.39 o                         
   0  12   2       4035.73       3820.43        67.94 o                         
   1  12   2        273.27        262.63        16.95 o                         
   2  12   2        531.24        517.48        31.03 o                         
   3  12   2       2050.97       2105.10        52.97 o                         
   4  12   2        278.56        242.08        21.07 o                         
   5  12   2        141.44        141.45        32.63 o                         
  -5  13   2        493.66        540.04        59.87 o                         
  -4  13   2       1244.60       1218.68        36.58 o                         
  -3  13   2       1288.85       1332.05        32.26 o                         
  -2  13   2       2547.50       2508.67        49.26 o                         
  -1  13   2       1047.98        990.38        28.71 o                         
   0  13   2        618.85        630.96        24.20 o                         
   1  13   2       2903.58       2922.81        60.04 o                         
   2  13   2       1559.76       1614.13        51.36 o                         
   3  13   2       1025.45       1030.94        36.81 o                         
   4  13   2        209.42        240.98        21.08 o                         
   5  13   2        108.45         63.30        23.09 o                         
  -5  14   2         39.22         23.90        27.36 o                         
  -4  14   2        538.96        490.10        18.93 o                         
  -3  14   2        527.08        577.67        21.64 o                         
  -2  14   2        133.00        142.61        12.81 o                         
  -1  14   2       1012.77       1035.47        52.40 o                         
   0  14   2       1050.56       1047.07        32.56 o                         
   1  14   2         59.27         56.58        10.42 o                         
   2  14   2        316.97        309.34        20.93 o                         
   3  14   2        616.39        658.43        34.06 o                         
   4  14   2          0.54         -4.25         9.90 o                         
   5  14   2        112.18         64.48        39.31 o                         
  -5  15   2         18.90         -7.07        26.34 o                         
  -4  15   2         56.94         56.23        12.03 o                         
  -3  15   2        128.60        126.59        12.74 o                         
  -2  15   2        119.37        118.53        14.20 o                         
  -1  15   2        657.69        636.09        24.57 o                         
   0  15   2         14.26         18.85         8.26 o                         
   1  15   2        842.41        896.37        32.20 o                         
   2  15   2         73.14         76.22        12.49 o                         
   3  15   2         21.98         13.32        10.19 o                         
   4  15   2        300.85        269.02        26.18 o                         
  -5  16   2          3.05        -31.09        31.09 o                         
  -4  16   2         16.46         39.42        11.57 o                         
  -3  16   2         57.48         43.35         9.77 o                         
  -2  16   2          8.38         10.48         7.41 o                         
  -1  16   2         80.87         74.50        10.89 o                         
   0  16   2          0.52         -0.31         7.41 o                         
   1  16   2          2.75         -0.74         8.76 o                         
   2  16   2          6.81         -2.84         8.66 o                         
   3  16   2         49.29         47.03        13.53 o                         
   4  16   2         51.26         48.50        13.84 o                         
  -5  17   2          6.75         16.83        34.69 o                         
  -4  17   2         62.47         32.99        15.42 o                         
  -3  17   2          0.46         -5.14        13.35 o                         
  -2  17   2         15.71          4.22         9.00 o                         
  -1  17   2        318.34        342.21        23.83 o                         
   0  17   2         43.66         51.78        12.06 o                         
   1  17   2         13.25         12.70         9.32 o                         
   2  17   2         98.27         81.47        14.29 o                         
   3  17   2          5.39         -9.45         9.45 o                         
   4  17   2        118.42        123.85        19.75 o                         
  -4  18   2        149.55        160.72        20.79 o                         
  -3  18   2        108.27         63.44        15.34 o                         
  -2  18   2        350.62        335.72        29.01 o                         
  -1  18   2        304.54        307.42        24.79 o                         
   0  18   2        372.55        372.54        25.89 o                         
   1  18   2          2.30          6.17         9.40 o                         
   2  18   2         22.70         15.76        10.20 o                         
   3  18   2        327.34        336.55        26.84 o                         
   4  18   2         78.52         60.45        19.35 o                         
  -4  19   2        202.12        172.65        27.11 o                         
  -3  19   2        296.43        268.67        23.95 o                         
  -2  19   2        943.78        901.59        39.74 o                         
  -1  19   2        462.07        498.57        30.05 o                         
   0  19   2         67.16         52.85        13.61 o                         
   1  19   2       1246.29       1361.50        46.53 o                         
   2  19   2        632.72        635.55        35.86 o                         
   3  19   2        159.34        152.18        18.94 o                         
   4  19   2        116.89         63.90        20.90 o                         
  -4  20   2        386.07        290.96        34.17 o                         
  -3  20   2       1314.69       1336.50        49.45 o                         
  -2  20   2         71.04         52.89        12.51 o                         
  -1  20   2       2090.57       2072.21       122.46 o                         
   0  20   2       2192.29       2255.17        66.92 o                         
   1  20   2         30.08         47.34        12.59 o                         
   2  20   2        729.94        782.14        36.00 o                         
   3  20   2        669.93        700.60        35.86 o                         
   4  20   2         28.15        -18.76        32.76 o                         
  -4  21   2        231.66        184.47        28.65 o                         
  -3  21   2        174.67        165.33        31.22 o                         
  -2  21   2       2364.59       2348.74        58.92 o                         
  -1  21   2        172.76        144.94        16.76 o                         
   0  21   2         23.40         21.30        13.12 o                         
   1  21   2       2529.13       2447.29        64.19 o                         
   2  21   2        512.78        555.85        32.60 o                         
   3  21   2          5.46         -6.07        12.37 o                         
  -4  22   2        268.12        321.27        37.00 o                         
  -3  22   2        916.17        935.19        40.25 o                         
  -2  22   2          4.55          6.63        12.25 o                         
  -1  22   2        328.23        333.07        28.11 o                         
   0  22   2       1789.71       1875.18        64.25 o                         
   1  22   2        152.97        144.99        30.72 o                         
   2  22   2        347.80        343.22        28.13 o                         
   3  22   2        858.59        971.64        46.97 o                         
  -4  23   2        254.74        174.84        32.89 o                         
  -3  23   2         51.31         65.32        25.73 o                         
  -2  23   2       1213.40       1215.93        43.13 o                         
  -1  23   2       1563.70       1513.52        49.10 o                         
   0  23   2        438.67        465.29        45.57 o                         
   1  23   2       1398.03       1458.10        51.49 o                         
   2  23   2        159.41        108.73        19.12 o                         
   3  23   2         50.85          7.78        27.05 o                         
  -3  24   2        217.62        200.22        21.51 o                         
  -2  24   2          3.71          9.70        11.74 o                         
  -1  24   2        815.20        842.34        37.85 o                         
   0  24   2         76.75         83.69        19.91 o                         
   1  24   2         43.02         47.94        15.34 o                         
   2  24   2        219.44        161.99        22.07 o                         
   3  24   2        256.82        237.38        74.24 o                         
  -3  25   2         81.78         92.49        30.32 o                         
  -2  25   2        212.27        188.92        21.43 o                         
  -1  25   2        440.95        501.20        72.08 o                         
   0  25   2        105.23         95.45        19.95 o                         
   1  25   2        499.85        517.53        44.02 o                         
   2  25   2        327.15        350.35        29.72 o                         
   3  25   2        293.40        291.34        46.38 o                         
  -2  26   2         15.49         13.19        21.11 o                         
  -1  26   2         85.99         36.07        17.91 o                         
   0  26   2        305.05        268.25        26.67 o                         
   1  26   2          0.23          0.41        14.08 o                         
   2  26   2         14.38          4.80        34.56 o                         
  -2  27   2          1.69         66.47        82.66 o                         
  -1  27   2         13.99         27.85        18.60 o                         
   0  27   2         19.88         25.17        23.77 o                         
   1  27   2          0.16        -12.81        17.35 o                         
   2  27   2          0.39         40.76        29.71 o                         
  -2  28   2          0.23        -37.13        37.13 o                         
  -1  28   2         12.14         35.10        25.97 o                         
   0  28   2          1.63         20.73        28.53 o                         
   1  28   2         47.31         -5.80        33.15 o                         
   2  28   2          1.12         14.53        30.39 o                         
  -2  29   2        103.29         23.82        30.25 o                         
  -1  29   2        123.91        100.72        41.81 o                         
   0  29   2         10.33        -34.82        44.84 o                         
  -1  30   2        228.55        145.55        60.25 o                         
  -4   1   3        593.28        629.70        24.02 o                         
  -3   1   3        124.24        118.62         8.85 o                         
  -2   1   3        108.19        100.35         7.20 o                         
  -1   1   3       3021.11       3190.73        49.40 o                         
   0   1   3        979.37       1002.94        29.74 o                         
   1   1   3        315.33        353.76        18.78 o                         
   2   1   3       2750.64       2820.54        61.82 o                         
   3   1   3          3.20          8.08         7.45 o                         
   4   1   3          3.77          6.39         9.18 o                         
   5   1   3        126.07        131.64        21.44 o                         
  -5   2   3        141.96        129.80         6.63 o                         
  -4   2   3         22.60         35.07         8.61 o                         
  -2   2   3       2067.96       1973.28        37.38 o                         
  -1   2   3        397.30        395.93        13.46 o                         
   0   2   3        922.20       1001.51        25.00 o                         
   1   2   3       3811.53       3866.11        66.05 o                         
   2   2   3        435.44        427.16        20.35 o                         
   3   2   3         54.68         54.83        10.50 o                         
   4   2   3        604.18        654.17        36.38 o                         
   5   2   3        271.49        194.35        22.26 o                         
  -5   3   3          0.00          2.62         5.38 o                         
  -4   3   3       1759.28       1862.16        47.45 o                         
  -2   3   3        718.90        822.02        18.28 o                         
  -1   3   3        587.56        554.85        18.45 o                         
   0   3   3       2954.18       2933.26        59.09 o                         
   1   3   3         11.79          5.89         5.19 o                         
   2   3   3        397.35        414.59        25.90 o                         
   3   3   3        905.92        928.24        33.71 o                         
   4   3   3        100.62         94.73        17.91 o                         
   5   3   3         86.09         47.74        16.51 o                         
  -5   4   3        277.11        266.47        17.11 o                         
  -4   4   3       1492.12       1512.00        44.54 o                         
  -3   4   3         52.49         53.06        12.08 o                         
  -2   4   3       8654.01       8392.13       110.97 o                         
  -1   4   3       4704.89       4680.42        68.53 o                         
   0   4   3         14.91         19.23         5.16 o                         
   1   4   3       5827.07       5700.86        88.35 o                         
   2   4   3       2934.84       3050.12        62.41 o                         
   3   4   3        910.09       1050.78        41.96 o                         
   4   4   3        932.61       1046.40        39.46 o                         
   5   4   3         13.92         37.15        16.56 o                         
  -5   5   3          3.56         -7.45         7.45 o                         
  -4   5   3       3144.58       2991.07       119.79 o                         
  -3   5   3       3826.11       3620.36        81.65 o                         
  -2   5   3         60.43         67.65         7.84 o                         
  -1   5   3       6189.74       5725.48        97.32 o                         
   0   5   3       6462.60       6216.56        90.97 o                         
   1   5   3          1.13          0.55         4.53 o                         
   2   5   3       1075.80       1024.18        32.63 o                         
   3   5   3       1940.08       2058.18        61.22 o                         
   4   5   3         53.05         33.87        11.43 o                         
   5   5   3        451.80        469.33        40.65 o                         
  -6   6   3         13.14          3.21        18.89 o                         
  -5   6   3       3204.35       3103.31       124.22 o                         
  -4   6   3        299.58        295.84        29.93 o                         
  -3   6   3       1460.33       1433.14        45.21 o                         
  -2   6   3       8844.64       8605.34       111.35 o                         
  -1   6   3       1210.40       1125.72        26.75 o                         
   0   6   3       3768.72       3790.35        63.43 o                         
   1   6   3       8053.70       8196.57       164.11 o                         
   2   6   3        405.95        378.87        20.15 o                         
   3   6   3        746.75        794.49        37.36 o                         
   4   6   3        803.08        848.55        40.59 o                         
   5   6   3        132.62        121.32        21.96 o                         
  -6   7   3         52.75         77.84        17.60 o                         
  -5   7   3         10.97         20.65        10.49 o                         
  -4   7   3        787.99        826.38        51.13 o                         
  -3   7   3        836.05        810.06        34.05 o                         
  -2   7   3        170.12        192.84        12.85 o                         
  -1   7   3       4549.60       4505.95        85.14 o                         
   0   7   3       3450.27       3316.79        58.86 o                         
   1   7   3        107.95        104.55        11.43 o                         
   2   7   3       2205.86       2254.55        51.81 o                         
   3   7   3       2558.60       2757.19        74.11 o                         
   4   7   3         37.27         25.64        11.36 o                         
   5   7   3        449.07        456.98        36.46 o                         
  -6   8   3         95.47         62.18        23.51 o                         
  -5   8   3        318.77        308.25        26.62 o                         
  -4   8   3        273.63        246.61        32.50 o                         
  -3   8   3        806.18        866.40        36.83 o                         
  -2   8   3        403.36        342.87        13.40 o                         
  -1   8   3       2291.30       2442.42        45.70 o                         
   0   8   3       1585.07       1655.29        41.49 o                         
   1   8   3       1874.81       1840.56        63.39 o                         
   2   8   3       1292.44       1302.51        38.21 o                         
   3   8   3        299.19        250.11        42.01 o                         
   4   8   3        372.71        363.16        25.84 o                         
   5   8   3        225.43        162.97        60.82 o                         
  -6   9   3        176.41        116.00        29.16 o                         
  -5   9   3          1.71         25.82        17.73 o                         
  -4   9   3        500.04        561.70        31.86 o                         
  -3   9   3       2124.54       2094.55        53.93 o                         
  -2   9   3         97.73         92.70         9.42 o                         
  -1   9   3       2071.81       2153.40        63.08 o                         
   0   9   3        557.49        616.91        22.46 o                         
   1   9   3          4.48          2.35         6.55 o                         
   2   9   3        631.57        670.95        31.34 o                         
   3   9   3        286.53        242.46        23.71 o                         
   4   9   3         19.18          3.90        10.47 o                         
   5   9   3          8.11         14.24        47.40 o                         
  -6  10   3         34.40         29.03        23.51 o                         
  -5  10   3        110.16        111.12        29.81 o                         
  -4  10   3        179.64        144.84        19.14 o                         
  -3  10   3         46.31         41.52         4.84 o                         
  -2  10   3       1146.46       1224.35        31.93 o                         
  -1  10   3        217.22        228.29        13.91 o                         
   0  10   3         17.53         14.98         6.64 o                         
   1  10   3        385.94        378.42        20.66 o                         
   2  10   3         41.32         65.25        11.01 o                         
   3  10   3          1.01         -9.74         9.74 o                         
   4  10   3        243.52        199.60        20.03 o                         
   5  10   3          2.53        -26.47        26.47 o                         
  -6  11   3         33.82         39.95        30.06 o                         
  -4  11   3         23.18         25.18        12.67 o                         
  -3  11   3         12.23          7.25         4.13 o                         
  -2  11   3         73.66         64.84         8.17 o                         
  -1  11   3         86.83        101.74        10.82 o                         
   0  11   3        320.88        329.01        17.90 o                         
   1  11   3         17.33          6.92        12.57 o                         
   2  11   3        429.93        472.92        24.37 o                         
   3  11   3        332.97        378.51        24.28 o                         
   4  11   3          4.69        -15.14        15.14 o                         
   5  11   3          1.55        -29.55        36.10 o                         
  -6  12   3         37.47         -0.77        30.83 o                         
  -5  12   3         23.36          8.22        23.38 o                         
  -3  12   3         21.42         21.96         5.39 o                         
  -2  12   3        714.73        691.33        26.91 o                         
  -1  12   3       1163.42       1238.53        33.82 o                         
   0  12   3        129.19        130.66        13.25 o                         
   1  12   3        979.31       1034.51        34.23 o                         
   2  12   3        662.81        669.83        29.30 o                         
   3  12   3        978.24        917.43        36.67 o                         
   4  12   3          1.79         24.55        12.63 o                         
  -5  13   3          0.32        -24.67        24.67 o                         
  -4  13   3       1257.76       1193.25        71.30 o                         
  -3  13   3        741.72        778.05        23.85 o                         
  -2  13   3         80.87         75.20         9.73 o                         
  -1  13   3       1824.20       1892.21        44.50 o                         
   0  13   3        873.09        819.50        29.25 o                         
   1  13   3          4.64          1.77         7.09 o                         
   2  13   3        227.75        234.95        20.33 o                         
   3  13   3         50.12         65.47        13.32 o                         
   4  13   3        187.48        125.78        27.20 o                         
  -5  14   3        429.05        330.90        53.44 o                         
  -4  14   3         45.64         36.11        15.37 o                         
  -3  14   3         88.05         97.20        10.41 o                         
  -2  14   3       1443.02       1437.31        37.71 o                         
  -1  14   3        571.03        560.48        23.77 o                         
   0  14   3         29.87         33.75         8.90 o                         
   1  14   3       1843.35       1872.77        73.79 o                         
   2  14   3        408.57        436.22        24.91 o                         
   3  14   3          9.52          7.11         9.81 o                         
   4  14   3        681.88        737.91        41.18 o                         
  -5  15   3          8.74         29.55        31.22 o                         
  -4  15   3        440.37        425.88        20.57 o                         
  -3  15   3       1994.13       2024.32        45.36 o                         
  -2  15   3        137.31        135.44        13.70 o                         
  -1  15   3       1053.60       1009.48        55.87 o                         
   0  15   3       3421.20       3449.70        89.31 o                         
   1  15   3          2.78          6.67         7.89 o                         
   2  15   3       1578.36       1611.07        58.96 o                         
   3  15   3        795.93        784.45        36.09 o                         
   4  15   3          2.88         15.96        16.54 o                         
  -5  16   3        499.69        401.95        66.28 o                         
  -4  16   3        321.96        298.09        13.31 o                         
  -3  16   3        461.88        483.83        29.28 o                         
  -2  16   3       3441.46       3531.93        69.07 o                         
  -1  16   3        685.58        714.94        28.77 o                         
   0  16   3       1648.19       1689.46        46.78 o                         
   1  16   3       3288.99       3225.79        70.79 o                         
   2  16   3        216.87        226.93        21.27 o                         
   3  16   3         47.63         52.97        14.47 o                         
   4  16   3        998.56       1015.99        66.55 o                         
  -5  17   3          0.17        -16.83        37.90 o                         
  -4  17   3        594.18        626.70        27.43 o                         
  -3  17   3       1724.83       1719.25        44.00 o                         
  -2  17   3         42.05         41.22        10.05 o                         
  -1  17   3       2067.00       2056.41        60.50 o                         
   0  17   3       1633.92       1654.71        54.23 o                         
   1  17   3        218.67        206.74        19.88 o                         
   2  17   3       1869.90       1940.49        57.64 o                         
   3  17   3       1165.70       1227.52        46.38 o                         
   4  17   3         13.67        -16.28        16.28 o                         
  -4  18   3        263.17        244.20        23.25 o                         
  -3  18   3        508.30        530.02        24.81 o                         
  -2  18   3       1642.24       1631.32        45.63 o                         
  -1  18   3        680.69        719.05        30.74 o                         
   0  18   3        535.07        589.31        39.16 o                         
   1  18   3        940.13        994.45        38.75 o                         
   2  18   3        388.52        372.93        27.84 o                         
   3  18   3         54.99         45.21        13.94 o                         
   4  18   3        222.56        201.68        37.63 o                         
  -4  19   3        225.80        218.38        25.57 o                         
  -3  19   3        150.76        155.21        20.84 o                         
  -2  19   3        782.31        793.85        46.78 o                         
  -1  19   3        757.84        756.44        32.91 o                         
   0  19   3       1213.99       1176.41        46.91 o                         
   1  19   3        110.14         99.79        16.01 o                         
   2  19   3        506.70        572.37        32.10 o                         
   3  19   3        219.25        213.75        25.23 o                         
   4  19   3         15.16        -30.70        51.26 o                         
  -4  20   3        116.79        104.43        20.56 o                         
  -3  20   3        567.49        537.36        32.29 o                         
  -2  20   3        137.38        123.47        15.84 o                         
  -1  20   3        208.86        190.58        24.12 o                         
   0  20   3        363.59        386.11        26.19 o                         
   1  20   3         64.40         68.38        16.31 o                         
   2  20   3         98.60         86.87        16.38 o                         
   3  20   3         78.21         74.29        19.54 o                         
  -4  21   3          6.78        -14.26        14.26 o                         
  -3  21   3        253.05        259.97        39.32 o                         
  -2  21   3         60.43         56.06        13.46 o                         
  -1  21   3        331.30        294.97        24.06 o                         
   0  21   3         57.96         70.95        14.53 o                         
   1  21   3        124.69        112.89        17.58 o                         
   2  21   3         90.61         76.85        16.91 o                         
   3  21   3         79.99         36.40        22.64 o                         
  -4  22   3         68.33         82.72        22.61 o                         
  -3  22   3         90.95         91.34        20.59 o                         
  -2  22   3          1.72        -14.59        14.59 o                         
  -1  22   3         80.29         64.11        14.23 o                         
   0  22   3         84.00         79.43        15.80 o                         
   1  22   3         85.77         58.23        19.10 o                         
   2  22   3          2.77         19.31        14.68 o                         
   3  22   3          0.16        -14.52        21.08 o                         
  -4  23   3         57.51        109.70        23.90 o                         
  -3  23   3         74.76         75.73        19.04 o                         
  -2  23   3         41.35         59.42        16.61 o                         
  -1  23   3        216.00        228.43        23.12 o                         
   0  23   3        157.22        120.62        21.65 o                         
   1  23   3          5.43          2.56        13.10 o                         
   2  23   3         75.87         41.31        21.06 o                         
   3  23   3        146.46        184.15        34.48 o                         
  -3  24   3        141.65        311.90        40.08 o                         
  -2  24   3        134.79        140.99        22.94 o                         
  -1  24   3        231.37        223.49        24.00 o                         
   0  24   3        176.01        128.41        19.52 o                         
   1  24   3        333.08        333.30        29.34 o                         
   2  24   3        118.80        136.49        43.54 o                         
   3  24   3         48.70        -23.15        42.59 o                         
  -3  25   3        490.51        442.42        65.76 o                         
  -2  25   3          8.54         30.78        20.78 o                         
  -1  25   3        691.01        719.70        73.50 o                         
   0  25   3        140.44        165.75        21.99 o                         
   1  25   3         67.34         41.49        16.71 o                         
   2  25   3        250.09        292.53        47.40 o                         
  -2  26   3        439.11        482.73        80.99 o                         
  -1  26   3        153.33        144.82        27.15 o                         
   0  26   3          7.12         -6.59        21.90 o                         
   1  26   3        839.81        832.61        75.61 o                         
   2  26   3         97.69         70.54        59.86 o                         
  -2  27   3         23.62         19.26        24.92 o                         
  -1  27   3        464.04        398.93        48.95 o                         
   0  27   3       1343.14       1420.12        62.62 o                         
   1  27   3         27.73        -31.99        31.99 o                         
   2  27   3        402.75        391.93        75.40 o                         
  -2  28   3        680.23        825.08        67.43 o                         
  -1  28   3         60.92         -4.05        27.75 o                         
   0  28   3        150.51         78.52        28.75 o                         
  -1  29   3        127.31         80.46        34.08 o                         
  -3   0   4       3887.04       3889.51       128.07 o                         
  -2   0   4        206.91        273.62        23.90 o                         
  -1   0   4      13071.38      12795.29       233.89 o                         
   0   0   4       3951.86       3847.49        93.10 o                         
   1   0   4        239.67        237.66        26.21 o                         
   2   0   4       2845.87       2794.74        86.21 o                         
   3   0   4       2578.63       2801.08        93.38 o                         
   4   0   4        140.49        122.22        27.31 o                         
   5   0   4        307.61        239.19        51.52 o                         
  -4   1   4          8.35          4.81         5.01 o                         
  -3   1   4       2663.75       2790.40        62.72 o                         
  -2   1   4       4190.92       4055.73        61.43 o                         
  -1   1   4        113.99         94.22         9.23 o                         
   0   1   4       1005.38        920.07        27.10 o                         
   1   1   4       3649.43       3539.62       107.37 o                         
   2   1   4        293.93        307.62        20.26 o                         
   3   1   4         88.83         85.95        14.21 o                         
   4   1   4        555.97        651.39        33.55 o                         
   5   1   4        198.30        150.03        36.94 o                         
  -4   2   4       2256.40       2262.15        70.90 o                         
  -3   2   4       1629.48       1719.32        48.28 o                         
  -2   2   4         31.41         46.62         8.96 o                         
  -1   2   4       4258.60       4171.35        66.63 o                         
   0   2   4       3265.37       3228.12        58.57 o                         
   1   2   4         50.65         54.56         9.25 o                         
   2   2   4       2685.11       2894.69        62.40 o                         
   3   2   4        750.39        729.16        32.49 o                         
   4   2   4         25.06         28.53        11.27 o                         
   5   2   4        199.24        159.39        34.62 o                         
  -5   3   4        111.79        107.50         6.68 o                         
  -4   3   4       1450.08       1486.52        57.81 o                         
  -3   3   4        350.00        387.27        20.43 o                         
  -2   3   4       1198.85       1150.56        43.87 o                         
  -1   3   4       1895.60       2118.44        41.87 o                         
   0   3   4       1925.49       1993.22        43.11 o                         
   1   3   4       1563.47       1504.40        45.15 o                         
   2   3   4        226.39        215.06        18.29 o                         
   3   3   4        665.79        679.42        36.82 o                         
   4   3   4        394.98        371.58        32.72 o                         
   5   3   4         35.28         -6.42        47.41 o                         
  -5   4   4        160.95        148.19        12.72 o                         
  -4   4   4        305.09        321.63        19.55 o                         
  -3   4   4         31.86         24.83         7.80 o                         
  -2   4   4        374.61        418.01        15.33 o                         
  -1   4   4         98.23        120.83        10.51 o                         
   0   4   4        453.77        468.90        19.84 o                         
   1   4   4         68.47         85.78        10.97 o                         
   2   4   4         83.32         90.52        19.40 o                         
   3   4   4         34.68         22.19        10.62 o                         
   4   4   4         29.51         -8.14        12.38 o                         
  -5   5   4          1.65         -2.54         6.61 o                         
  -4   5   4          7.56          3.08        10.86 o                         
  -3   5   4          7.75         29.53         7.99 o                         
  -2   5   4        980.21       1100.95        36.64 o                         
  -1   5   4        319.00        387.10        16.77 o                         
   0   5   4          2.35         -3.53         4.77 o                         
   1   5   4         66.42         51.69         9.11 o                         
   2   5   4         10.25         10.46         7.79 o                         
   3   5   4         25.77         21.77        14.09 o                         
   4   5   4        124.47        145.87        22.87 o                         
  -5   6   4          3.17         -8.75        14.32 o                         
  -4   6   4         30.94         10.77         8.50 o                         
  -3   6   4         40.73         40.54         9.80 o                         
  -2   6   4         54.81         47.42         6.56 o                         
  -1   6   4         11.64          9.63         4.69 o                         
   0   6   4        156.14        173.00        14.26 o                         
   1   6   4          9.41         14.81         8.47 o                         
   2   6   4         34.63         52.42        12.16 o                         
   3   6   4          6.31         14.42        11.60 o                         
   4   6   4          3.64         -1.92        13.65 o                         
  -6   7   4         85.36         64.74        15.29 o                         
  -5   7   4        121.71        145.87        19.94 o                         
  -4   7   4        148.60        139.33        32.70 o                         
  -3   7   4        469.83        482.47        19.18 o                         
  -2   7   4        629.92        677.41        24.51 o                         
  -1   7   4         25.45         21.99         5.96 o                         
   0   7   4        195.13        212.21        15.92 o                         
   1   7   4        159.68        135.82        14.36 o                         
   2   7   4          7.58          5.06         8.78 o                         
   3   7   4          6.95          2.61         9.94 o                         
   4   7   4        196.11        152.76        23.93 o                         
  -4   8   4        148.02        143.21        17.77 o                         
  -3   8   4       1487.56       1464.31        36.27 o                         
  -2   8   4          4.15          0.72         5.92 o                         
  -1   8   4       2555.56       2541.37        51.13 o                         
   0   8   4       3493.44       3629.18        67.93 o                         
   1   8   4          1.19         13.95         7.04 o                         
   2   8   4       1194.13       1245.98        43.33 o                         
   3   8   4        872.15        831.61        36.01 o                         
   4   8   4         32.36         14.91        14.08 o                         
  -6   9   4         87.31         47.92        23.25 o                         
  -5   9   4        781.96        837.80        63.08 o                         
  -4   9   4        649.90        662.07        36.25 o                         
  -3   9   4       2206.18       2236.07        39.33 o                         
  -2   9   4       4472.20       4464.90        72.02 o                         
  -1   9   4        908.95        907.39        38.58 o                         
   0   9   4       1596.72       1548.34        45.66 o                         
   1   9   4       4291.26       4166.57        78.83 o                         
   2   9   4        341.79        275.69        23.49 o                         
   3   9   4        113.80        122.40        27.88 o                         
   4   9   4        715.93        755.33        37.69 o                         
  -6  10   4        277.14        196.79        32.89 o                         
  -5  10   4         15.67          4.62        17.09 o                         
  -4  10   4       2015.82       1825.72       101.87 o                         
  -3  10   4       1164.15       1194.79        29.38 o                         
  -2  10   4        137.60        134.74        11.46 o                         
  -1  10   4       2153.86       2178.82        48.13 o                         
   0  10   4       3314.70       3424.08        77.26 o                         
   1  10   4         14.27          9.84         7.69 o                         
   2  10   4       1636.98       1806.18        69.93 o                         
   3  10   4        532.99        533.44        29.81 o                         
   4  10   4          2.47         26.03        13.46 o                         
  -6  11   4        152.04        118.82        31.09 o                         
  -5  11   4        744.13        775.51        67.82 o                         
  -4  11   4         55.74         40.54        14.39 o                         
  -3  11   4        308.10        340.19        21.84 o                         
  -2  11   4       2486.97       2415.76        49.04 o                         
  -1  11   4         72.22         58.54         9.55 o                         
   0  11   4        431.11        430.53        22.11 o                         
   1  11   4       1765.49       1867.84        56.52 o                         
   2  11   4        195.76        247.40        24.41 o                         
   3  11   4        143.95        184.01        20.33 o                         
   4  11   4        640.54        650.40        38.19 o                         
  -6  12   4        320.25        248.18        47.02 o                         
  -4  12   4        828.77        905.51        90.50 o                         
  -3  12   4       1520.90       1563.89        34.86 o                         
  -2  12   4         11.81         13.69         7.12 o                         
  -1  12   4       2414.10       2442.80        53.32 o                         
   0  12   4       1968.24       2177.03        55.66 o                         
   1  12   4         62.03         54.09        11.35 o                         
   2  12   4       1761.06       1775.74        65.42 o                         
   3  12   4        559.35        602.86        38.36 o                         
   4  12   4         17.53         -0.86        17.61 o                         
  -4  13   4         46.92         46.12        15.71 o                         
  -3  13   4        445.31        471.25        19.14 o                         
  -2  13   4       2630.90       2727.06        58.59 o                         
  -1  13   4        375.92        387.89        20.99 o                         
   0  13   4       1463.29       1547.72        49.96 o                         
   1  13   4       1043.50       1112.91        38.48 o                         
   2  13   4        627.86        618.85        34.50 o                         
   3  13   4        634.97        596.47        43.11 o                         
   4  13   4        238.03        234.73        30.28 o                         
  -4  14   4        875.59        905.66        49.50 o                         
  -3  14   4        572.29        536.45        21.40 o                         
  -2  14   4         31.88         45.54         9.32 o                         
  -1  14   4       2559.43       2643.19        58.36 o                         
   0  14   4        497.29        473.12        24.82 o                         
   1  14   4          0.31         14.78        11.10 o                         
   2  14   4        383.97        366.91        29.78 o                         
   3  14   4        436.82        411.56        31.00 o                         
   4  14   4          5.31        -16.83        16.83 o                         
  -4  15   4          1.28        -13.23        20.43 o                         
  -3  15   4        116.45        123.49        12.49 o                         
  -2  15   4         50.77         57.11        10.36 o                         
  -1  15   4        771.94        762.34        30.39 o                         
   0  15   4        175.94        153.75        16.95 o                         
   1  15   4        737.05        741.10        32.96 o                         
   2  15   4        112.27        124.45        18.42 o                         
   3  15   4        297.32        247.31        24.33 o                         
   4  15   4          3.71         -5.67        24.10 o                         
  -3  16   4          5.66         -6.31         6.31 o                         
  -2  16   4        559.74        563.90        25.76 o                         
  -1  16   4        185.30        206.26        21.54 o                         
   0  16   4         16.09         19.61         9.93 o                         
   1  16   4         70.87         62.11        13.74 o                         
   2  16   4        132.64         71.33        15.71 o                         
   3  16   4         25.93         44.02        16.32 o                         
   4  16   4         65.66          3.08        41.24 o                         
  -4  17   4         25.23         31.35         8.35 o                         
  -3  17   4        543.21        575.36        26.66 o                         
  -2  17   4        108.12         94.90        14.50 o                         
  -1  17   4        141.38        153.62        16.89 o                         
   0  17   4        100.84        115.12        15.80 o                         
   1  17   4          6.07        -11.19        11.19 o                         
   2  17   4        178.13        203.94        22.00 o                         
   3  17   4          9.68        -13.13        22.73 o                         
  -3  18   4         84.37         94.60        12.79 o                         
  -2  18   4         24.02         17.47         9.62 o                         
  -1  18   4        472.23        512.94        34.26 o                         
   0  18   4         84.90         82.02        14.35 o                         
   1  18   4         22.10         25.45        15.04 o                         
   2  18   4         30.94         22.22        13.35 o                         
   3  18   4        123.16        108.33        19.82 o                         
  -3  19   4         14.35         15.45        11.77 o                         
  -2  19   4       1132.12       1193.16        40.67 o                         
  -1  19   4        367.44        360.04        25.58 o                         
   0  19   4        165.57        158.94        20.65 o                         
   1  19   4       1244.94       1257.65        47.92 o                         
   2  19   4         48.20         26.51        13.58 o                         
   3  19   4        132.75        119.09        36.73 o                         
  -3  20   4        657.84        681.87        35.70 o                         
  -2  20   4         81.27         76.51        22.53 o                         
  -1  20   4        438.47        487.27        28.56 o                         
   0  20   4        921.20        991.63        42.96 o                         
   1  20   4         43.48         39.79        13.89 o                         
   2  20   4        384.78        309.01        28.09 o                         
   3  20   4        222.45        172.23        41.74 o                         
  -4  21   4        150.64        168.67        30.32 o                         
  -3  21   4         78.74         66.02        19.07 o                         
  -2  21   4       1867.33       1737.88        61.11 o                         
  -1  21   4         52.40         46.61        13.52 o                         
   0  21   4        356.31        403.71        29.07 o                         
   1  21   4        746.86        791.76        41.96 o                         
   2  21   4        213.64        168.68        23.40 o                         
   3  21   4        118.97         61.73        43.67 o                         
  -4  22   4        714.55        781.67        46.89 o                         
  -3  22   4        316.51        340.15        40.34 o                         
  -2  22   4        110.46        112.75        23.62 o                         
  -1  22   4        556.40        559.60        45.31 o                         
   0  22   4        892.60       1053.95        57.98 o                         
   1  22   4         43.02         27.91        14.92 o                         
   2  22   4        415.68        385.91        33.11 o                         
   3  22   4        151.80        206.10        35.95 o                         
  -2  23   4        608.71        656.78        78.88 o                         
  -1  23   4        302.16        283.34        29.59 o                         
   0  23   4        261.22        233.18        24.34 o                         
   1  23   4       1002.73        997.56        45.81 o                         
   2  23   4        133.50        126.01        24.73 o                         
   3  23   4        139.43        100.58        77.20 o                         
  -3  24   4        398.18        261.41        61.15 o                         
  -2  24   4         16.49         21.16        15.65 o                         
  -1  24   4        774.97        756.02        45.90 o                         
   0  24   4        434.61        448.74        38.29 o                         
   1  24   4          8.75        -13.86        18.00 o                         
   2  24   4        283.19        278.91        62.88 o                         
  -2  25   4        254.92        323.45        43.24 o                         
  -1  25   4         40.93         27.22        17.77 o                         
   0  25   4        161.19        204.53        45.30 o                         
   1  25   4         84.51         31.16        29.48 o                         
   2  25   4         56.85        -26.14        63.72 o                         
  -2  26   4         18.86         59.77        42.32 o                         
  -1  26   4        121.52        121.91        31.62 o                         
   0  26   4          9.26         61.86        30.47 o                         
   1  26   4          1.81        -31.09        31.09 o                         
  -1  27   4          0.14        -25.88        25.88 o                         
   0  27   4          4.51        -38.47        38.47 o                         
  -1  28   4          6.12        -30.54        31.26 o                         
   0  28   4         27.36        -44.71        70.65 o                         
  -1  29   4          9.49        -43.04        43.04 o                         
  -4   1   5          4.88          5.81         5.46 o                         
  -3   1   5       1096.41       1156.38        40.20 o                         
  -2   1   5         94.40         98.39         9.83 o                         
  -1   1   5         22.05         45.29         8.23 o                         
   0   1   5       2866.41       2998.92        60.50 o                         
   1   1   5         23.49         16.41        18.63 o                         
   2   1   5         90.74         96.16        14.55 o                         
   3   1   5        141.30        140.38        18.55 o                         
   4   1   5          3.56        -14.98        14.98 o                         
  -4   2   5        882.05        831.04        32.75 o                         
  -3   2   5       2137.17       2139.44        39.07 o                         
  -2   2   5        885.95        955.03        26.90 o                         
  -1   2   5        287.51        302.70        16.98 o                         
   0   2   5        511.50        511.19        22.87 o                         
   1   2   5        375.57        351.84        20.98 o                         
   2   2   5        177.81        165.12        17.80 o                         
   3   2   5        250.81        259.78        24.17 o                         
   4   2   5        106.47         72.26        18.52 o                         
  -4   3   5       1454.19       1394.24        41.85 o                         
  -3   3   5        183.18        163.95        12.55 o                         
  -2   3   5        630.37        694.23        22.94 o                         
  -1   3   5       1379.76       1335.00        47.78 o                         
   0   3   5        586.49        622.14        25.33 o                         
   1   3   5        240.78        217.10        18.25 o                         
   2   3   5        484.11        507.76        33.68 o                         
   3   3   5        144.26        118.60        17.60 o                         
   4   3   5         21.89          4.92        15.00 o                         
  -5   4   5        414.38        375.69        17.75 o                         
  -4   4   5         95.73         78.90        12.17 o                         
  -3   4   5         55.31         65.25         6.95 o                         
  -2   4   5       3134.34       3112.90        56.51 o                         
  -1   4   5        464.42        495.75        23.60 o                         
   0   4   5       3298.36       3255.20        64.86 o                         
   1   4   5       2236.50       2196.62        55.26 o                         
   2   4   5        152.31        145.01        17.78 o                         
   3   4   5        436.46        469.78        30.08 o                         
   4   4   5        774.68        794.96        42.12 o                         
  -5   5   5          3.48         -7.12         7.12 o                         
  -4   5   5       2146.67       2084.39       103.34 o                         
  -3   5   5       1533.85       1516.81        38.00 o                         
  -2   5   5       1229.96       1274.11        32.55 o                         
  -1   5   5       3831.22       3844.26        70.12 o                         
   0   5   5       1046.09       1064.79        33.75 o                         
   1   5   5         89.64         99.26        18.29 o                         
   2   5   5       2156.65       2208.44        66.50 o                         
   3   5   5        421.93        403.48        29.31 o                         
   4   5   5          0.64         31.94        17.65 o                         
  -5   6   5       1001.99       1046.30        58.33 o                         
  -4   6   5         36.25         37.90        18.50 o                         
  -3   6   5        637.18        704.68        19.99 o                         
  -2   6   5       3363.53       3374.35        61.06 o                         
  -1   6   5        562.92        584.15        23.85 o                         
   0   6   5        460.26        414.27        21.63 o                         
   1   6   5       4224.30       4215.62        81.85 o                         
   2   6   5        256.79        224.27        20.86 o                         
   3   6   5        459.01        500.04        31.05 o                         
   4   6   5        459.71        465.16        34.64 o                         
  -4   7   5       1373.05       1382.94        90.43 o                         
  -3   7   5       1846.84       1798.84        35.78 o                         
  -2   7   5        109.43        124.09        12.04 o                         
  -1   7   5       3371.20       3383.46        65.27 o                         
   0   7   5        680.45        722.25        36.88 o                         
   1   7   5         32.43          9.06         8.42 o                         
   2   7   5        928.65        925.17        37.72 o                         
   3   7   5        246.73        224.33        24.42 o                         
   4   7   5         21.57        -14.30        14.30 o                         
  -6   8   5        237.94        205.27        39.83 o                         
  -4   8   5          1.33          4.59         9.72 o                         
  -3   8   5       1012.56       1079.97        30.71 o                         
  -2   8   5       1015.66        985.75        35.35 o                         
  -1   8   5        189.84        204.20        16.37 o                         
   0   8   5        753.27        661.49        46.25 o                         
   1   8   5        710.04        703.17        30.70 o                         
   2   8   5         52.49         54.89        13.38 o                         
   3   8   5        322.62        313.22        54.79 o                         
   4   8   5         34.63        -22.48        22.48 o                         
  -6   9   5         55.84         56.78        22.74 o                         
  -4   9   5        356.30        346.16        53.12 o                         
  -3   9   5         22.83         15.70         6.39 o                         
  -2   9   5          8.70          5.83         6.08 o                         
  -1   9   5       1179.26       1147.35        38.32 o                         
   0   9   5        200.73        179.45        17.06 o                         
   1   9   5         46.31         44.72        10.81 o                         
   2   9   5        245.92        275.41        24.09 o                         
   3   9   5        333.54        336.97        31.25 o                         
   4   9   5         28.34        -18.62        18.62 o                         
  -6  10   5         16.47        -32.76        32.76 o                         
  -4  10   5        261.78        186.55        23.83 o                         
  -3  10   5        269.74        243.78        13.90 o                         
  -2  10   5        263.70        243.98        18.21 o                         
  -1  10   5          1.45          8.25        15.29 o                         
   0  10   5        619.28        652.53        33.71 o                         
   1  10   5        173.40        170.81        18.82 o                         
   2  10   5          5.19          7.56         9.76 o                         
   3  10   5         10.63        -17.28        21.61 o                         
   4  10   5         78.95         40.20        39.69 o                         
  -4  11   5        184.32        156.26        22.35 o                         
  -3  11   5         24.10         29.68         6.86 o                         
  -2  11   5          0.19         -5.86         5.86 o                         
  -1  11   5        329.64        369.92        20.88 o                         
   0  11   5        540.55        520.07        30.38 o                         
   1  11   5         70.17         91.86        20.86 o                         
   2  11   5         14.82         -2.09        11.46 o                         
   3  11   5         22.05         27.48        16.58 o                         
   4  11   5         36.96          5.40        43.94 o                         
  -4  12   5          7.64         16.19        16.19 o                         
  -3  12   5        158.22        117.81        11.25 o                         
  -2  12   5        219.25        217.61        17.01 o                         
  -1  12   5       1124.24       1166.98        37.23 o                         
   0  12   5        676.66        779.70        32.14 o                         
   1  12   5        288.72        324.84        31.45 o                         
   2  12   5        134.96        144.54        19.86 o                         
   3  12   5        192.15        164.02        23.80 o                         
   4  12   5         45.16          0.64        44.45 o                         
  -3  13   5        282.11        288.96        18.16 o                         
  -2  13   5        610.17        581.01        25.59 o                         
  -1  13   5        113.43        140.29        15.80 o                         
   0  13   5        530.99        528.81        27.65 o                         
   1  13   5         23.38         23.96        11.60 o                         
   2  13   5        283.18        262.81        24.19 o                         
   3  13   5        337.53        327.16        32.00 o                         
  -3  14   5       1427.53       1414.50        61.02 o                         
  -2  14   5        959.53        980.60        33.71 o                         
  -1  14   5         30.50         15.35         8.58 o                         
   0  14   5        678.15        677.81        31.33 o                         
   1  14   5        778.98        817.68        42.11 o                         
   2  14   5          2.66         -4.57        11.31 o                         
   3  14   5         65.02         60.42        19.89 o                         
  -3  15   5        401.50        389.02        21.20 o                         
  -2  15   5          3.86          8.60         8.11 o                         
  -1  15   5       1332.48       1384.66        43.33 o                         
   0  15   5       1374.60       1347.75        44.91 o                         
   1  15   5         71.68         96.13        16.30 o                         
   2  15   5        619.67        654.26        49.60 o                         
   3  15   5        197.43        247.28        31.44 o                         
  -3  16   5        609.66        682.78        30.08 o                         
  -2  16   5       2008.84       2117.69        53.83 o                         
  -1  16   5        126.85        144.43        16.77 o                         
   0  16   5        176.17        195.49        20.35 o                         
   1  16   5       1592.26       1675.19        53.40 o                         
   2  16   5        107.68         73.71        18.56 o                         
   3  16   5        168.39        214.10        49.71 o                         
  -3  17   5        533.21        536.77        43.01 o                         
  -2  17   5          1.89          9.68         8.87 o                         
  -1  17   5       2208.70       2250.61        77.74 o                         
   0  17   5        676.24        711.13        39.05 o                         
   1  17   5        172.40        158.92        21.13 o                         
   2  17   5        413.04        450.73        31.91 o                         
   3  17   5        283.47        279.15        33.91 o                         
  -3  18   5        508.56        584.30        46.55 o                         
  -2  18   5        575.04        601.66        29.91 o                         
  -1  18   5         13.64          3.55         9.68 o                         
   0  18   5        533.95        540.30        43.67 o                         
   1  18   5        546.93        582.99        34.39 o                         
   2  18   5         36.62         30.88        15.23 o                         
   3  18   5        130.87         84.00        30.29 o                         
  -4  19   5        298.70        446.01        26.47 o                         
  -3  19   5        120.21        146.83        28.65 o                         
  -2  19   5        175.64        180.44        31.69 o                         
  -1  19   5        576.70        588.28        41.92 o                         
   0  19   5        174.26        178.41        37.22 o                         
   1  19   5         16.66         37.17        13.15 o                         
   2  19   5        690.41        662.01        39.34 o                         
   3  19   5         80.18         82.59        44.58 o                         
  -3  20   5        202.64        132.70        28.26 o                         
  -2  20   5        191.65        162.05        25.85 o                         
  -1  20   5          0.17        -10.85        10.85 o                         
   0  20   5        206.71        184.02        21.57 o                         
   1  20   5        141.52        129.04        21.28 o                         
   2  20   5          2.47          2.26        16.18 o                         
   3  20   5         35.52         20.96        56.26 o                         
  -3  21   5         38.66         44.58        19.78 o                         
  -2  21   5        114.93         91.07        20.61 o                         
  -1  21   5        192.60        180.68        24.81 o                         
   0  21   5         24.52         37.61        13.24 o                         
   1  21   5         15.34          8.96        15.23 o                         
   2  21   5         35.80         23.91        44.33 o                         
  -3  22   5          0.03         19.01        22.74 o                         
  -2  22   5          3.13         -5.48        16.74 o                         
  -1  22   5          0.15         -9.73        15.15 o                         
   0  22   5          0.18        -15.33        15.33 o                         
   1  22   5          3.29        -17.50        17.50 o                         
   2  22   5         42.51         85.81        32.25 o                         
  -3  23   5         33.04         77.46        25.18 o                         
  -2  23   5         68.88         13.36        17.80 o                         
  -1  23   5        391.18        348.85        35.06 o                         
   0  23   5         32.81         67.82        39.18 o                         
   1  23   5         23.03        -21.88        21.88 o                         
   2  23   5        114.79          4.85        34.90 o                         
  -1  24   5         80.84         50.31        47.83 o                         
   0  24   5         48.46         27.82        19.92 o                         
   1  24   5        179.48        176.38        52.80 o                         
  -1  25   5        358.44        474.52        90.17 o                         
   0  25   5         95.62         88.88        39.56 o                         
  -1  26   5          2.34        -28.39        28.39 o                         
   0  26   5        128.81        150.01        57.61 o                         
  -1  27   5        180.41         10.38        44.90 o                         
  -4   0   6       1338.59       1439.12        66.92 o                         
  -3   0   6         48.72         53.19        11.97 o                         
  -2   0   6          7.42        118.96        47.98 o                         
  -1   0   6       2168.43       2152.36        72.07 o                         
   0   0   6        780.55        865.40        47.58 o                         
   1   0   6        479.05        518.08        39.26 o                         
   2   0   6       1113.04       1134.28        60.71 o                         
   3   0   6        129.08        121.68        28.22 o                         
   4   0   6         29.23        -36.23        36.23 o                         
  -4   1   6         19.29         14.97         4.50 o                         
  -3   1   6        901.81        939.99        27.16 o                         
  -2   1   6       2703.66       2691.73        55.50 o                         
  -1   1   6         88.31        136.87        14.96 o                         
   0   1   6       1109.47       1138.21        45.75 o                         
   1   1   6       1320.44       1304.69        43.01 o                         
   2   1   6          6.41          3.79        11.30 o                         
   3   1   6        270.69        230.35        36.43 o                         
   4   1   6        170.26         81.89        38.74 o                         
  -4   2   6        850.77        831.86        18.70 o                         
  -3   2   6        719.18        728.30        24.02 o                         
  -2   2   6        363.11        456.62        35.23 o                         
  -1   2   6       1824.01       1828.36        46.40 o                         
   0   2   6        661.00        651.19        39.31 o                         
   1   2   6          2.68          3.52         8.58 o                         
   2   2   6        975.74       1043.47        59.55 o                         
   3   2   6        342.23        304.30        28.22 o                         
   4   2   6         37.98        -14.90        42.01 o                         
  -5   3   6         47.37         30.32        10.92 o                         
  -4   3   6          1.35          7.05         8.17 o                         
  -3   3   6        727.10        742.39        24.29 o                         
  -2   3   6        879.33        895.48        29.88 o                         
  -1   3   6        111.98        120.35        13.16 o                         
   0   3   6        550.48        547.52        32.09 o                         
   1   3   6        751.48        686.42        31.59 o                         
   2   3   6        102.40        105.10        16.61 o                         
   3   3   6        159.30        132.23        20.32 o                         
   4   3   6         75.30         44.45        68.33 o                         
  -4   4   6        281.79        279.68        22.55 o                         
  -3   4   6        188.33        182.01        17.59 o                         
  -2   4   6        164.81        187.83        15.56 o                         
  -1   4   6        659.95        632.44        26.81 o                         
   0   4   6        481.54        493.09        28.26 o                         
   1   4   6        507.31        460.82        31.11 o                         
   2   4   6         65.36         72.69        15.04 o                         
   3   4   6         53.06         18.46        19.11 o                         
  -4   5   6         41.90         34.14        10.76 o                         
  -3   5   6        773.86        691.49        24.13 o                         
  -2   5   6        403.50        376.14        20.13 o                         
  -1   5   6          0.23         -6.00         6.00 o                         
   0   5   6        156.57        142.89        17.45 o                         
   1   5   6        180.24        188.31        23.99 o                         
   2   5   6          7.84         18.66        11.67 o                         
   3   5   6          5.76        -16.58        16.58 o                         
  -4   6   6        236.53        249.24        25.44 o                         
  -3   6   6         35.03         62.59         8.88 o                         
  -2   6   6        356.09        363.44        29.94 o                         
  -1   6   6        127.45        119.24        14.31 o                         
   0   6   6         14.08         13.53        14.76 o                         
   1   6   6         10.96         -0.03         8.85 o                         
   2   6   6         31.75         17.73        13.02 o                         
   3   6   6         54.70          9.39        22.29 o                         
  -4   7   6         23.27         -3.65         9.99 o                         
  -3   7   6       1706.38       1685.35        47.61 o                         
  -2   7   6         19.27         14.46         7.88 o                         
  -1   7   6          0.62         -2.28         7.90 o                         
   0   7   6        689.77        719.73        40.15 o                         
   1   7   6          7.59         -4.23        11.76 o                         
   2   7   6         27.26          3.22        16.56 o                         
   3   7   6         31.91         35.88        14.10 o                         
  -4   8   6         98.40        107.65        27.24 o                         
  -3   8   6        106.65         96.74        10.96 o                         
  -2   8   6        530.38        494.54        23.83 o                         
  -1   8   6        870.12        933.53        34.47 o                         
   0   8   6       2133.84       2250.38        62.57 o                         
   1   8   6        819.74        790.38        35.17 o                         
   2   8   6        225.20        274.18        25.21 o                         
   3   8   6        215.59        212.26        25.78 o                         
  -3   9   6       1004.25       1022.76        54.17 o                         
  -2   9   6        727.87        789.91        35.51 o                         
  -1   9   6        116.26         95.83        14.39 o                         
   0   9   6         77.37         47.32        12.01 o                         
   1   9   6        550.88        594.24        31.55 o                         
   2   9   6        102.70        112.75        18.96 o                         
   3   9   6        161.29        110.81        25.36 o                         
  -3  10   6        520.83        525.94        22.57 o                         
  -2  10   6        317.14        325.81        21.41 o                         
  -1  10   6       2021.14       2072.90        54.06 o                         
   0  10   6        311.84        316.23        23.92 o                         
   1  10   6        134.69         99.36        15.97 o                         
   2  10   6        885.56        950.86        43.24 o                         
   3  10   6         96.15        126.03        20.51 o                         
  -3  11   6        726.71        787.66        41.79 o                         
  -2  11   6       2377.12       2404.21        56.05 o                         
  -1  11   6         15.55         29.80        12.28 o                         
   0  11   6       1381.16       1382.67        45.89 o                         
   1  11   6       1633.31       1641.09        52.81 o                         
   2  11   6          3.13        -12.74        12.74 o                         
   3  11   6        271.69        291.81        32.90 o                         
  -3  12   6        231.64        208.72        17.71 o                         
  -2  12   6        721.41        719.73        35.11 o                         
  -1  12   6       1294.91       1258.95        44.72 o                         
   0  12   6        275.69        314.22        28.76 o                         
   1  12   6          4.41         25.33        16.53 o                         
   2  12   6        697.67        689.39        71.62 o                         
   3  12   6        161.90        109.41        21.37 o                         
  -3  13   6        221.68        201.00        20.64 o                         
  -2  13   6        645.68        688.43        30.20 o                         
  -1  13   6        409.96        452.07        26.19 o                         
   0  13   6       1046.81        980.16        39.03 o                         
   1  13   6        508.53        532.33        38.27 o                         
   2  13   6          4.62         27.85        13.09 o                         
   3  13   6         91.00         42.13        19.87 o                         
  -3  14   6        291.84        245.45        25.65 o                         
  -2  14   6        107.92         79.41        12.75 o                         
  -1  14   6        339.13        343.31        26.35 o                         
   0  14   6         48.02         39.97        13.80 o                         
   1  14   6         22.65         12.31        11.87 o                         
   2  14   6        261.29        245.65        27.77 o                         
   3  14   6         13.15         15.70        46.12 o                         
  -3  15   6         42.31         22.27        14.85 o                         
  -2  15   6         57.57         40.67        12.79 o                         
  -1  15   6         17.25         18.76        12.72 o                         
   0  15   6         73.29         60.18        17.11 o                         
   1  15   6         65.03         33.49        18.54 o                         
   2  15   6          0.49         10.02        15.76 o                         
   3  15   6        103.91        128.34        33.93 o                         
  -3  16   6         50.94         36.49        15.42 o                         
  -2  16   6        218.40        180.24        22.34 o                         
  -1  16   6         45.94         32.98        20.83 o                         
   0  16   6         30.50         21.85        19.48 o                         
   1  16   6         31.23          8.11        18.60 o                         
   2  16   6          6.84        -20.19        20.19 o                         
   3  16   6          0.47         -7.74        84.46 o                         
  -3  17   6          1.32          2.57        14.26 o                         
  -2  17   6        158.88        162.27        20.60 o                         
  -1  17   6         76.30         61.49        25.75 o                         
   0  17   6          0.80         -3.85        11.25 o                         
   1  17   6          6.57        -15.41        15.41 o                         
   2  17   6          0.14        -15.78        15.78 o                         
   3  17   6         11.82        -31.73        31.73 o                         
  -2  18   6        155.37        158.25        22.33 o                         
  -1  18   6        148.39        127.72        21.97 o                         
   0  18   6          2.17         -2.14        15.02 o                         
   1  18   6          0.15         30.66        19.15 o                         
   2  18   6        162.30        187.32        38.29 o                         
  -3  19   6        126.06        152.61        27.36 o                         
  -2  19   6        153.96        200.45        29.23 o                         
  -1  19   6        164.60        161.95        24.77 o                         
   0  19   6        411.98        373.86        30.84 o                         
   1  19   6        218.61        244.78        26.79 o                         
   2  19   6         17.95         25.48        29.76 o                         
  -3  20   6        240.73        232.64        34.43 o                         
  -2  20   6         79.09        124.04        32.89 o                         
  -1  20   6        530.89        543.16        39.73 o                         
   0  20   6        426.15        465.47        63.96 o                         
   1  20   6         10.37         37.18        50.19 o                         
   2  20   6        299.11        205.87        50.48 o                         
  -3  21   6        418.11        292.89        41.11 o                         
  -2  21   6        395.78        315.63        47.15 o                         
  -1  21   6         22.34        -15.88        27.84 o                         
   0  21   6        351.84        324.25        67.62 o                         
   1  21   6        367.91        394.74        39.48 o                         
  -1  22   6        670.08        745.48        49.55 o                         
   0  22   6         93.92         43.61        45.86 o                         
   1  22   6        110.68         93.61        30.96 o                         
  -1  23   6          8.13          4.89        68.28 o                         
   0  23   6        143.57         92.18        50.61 o                         
  -1  24   6        171.16        172.98        34.36 o                         
   0  24   6         24.65        -28.79        28.79 o                         
   0  25   6        224.16         76.17        64.48 o                         
  -4   1   7          2.58         -6.68        11.31 o                         
  -3   1   7         23.08         25.13         9.77 o                         
  -2   1   7         20.27          5.48         8.18 o                         
  -1   1   7        296.69        321.86        23.23 o                         
   0   1   7          3.14         11.26        12.44 o                         
   1   1   7         46.29         45.01        12.93 o                         
   2   1   7         17.52         -4.18        13.65 o                         
   3   1   7         31.18         -7.33        18.95 o                         
  -4   2   7          7.76          8.72         7.58 o                         
  -3   2   7        548.68        563.89        24.24 o                         
  -2   2   7          5.27          7.79         7.93 o                         
  -1   2   7         32.07         49.47        12.03 o                         
   0   2   7        420.22        440.48        44.13 o                         
   1   2   7         83.06         88.25        16.13 o                         
   2   2   7        180.55        177.84        23.90 o                         
   3   2   7        240.33        264.39        50.17 o                         
  -4   3   7        916.84        880.47        30.65 o                         
  -3   3   7        478.58        431.83        22.20 o                         
  -2   3   7        927.51        875.42        33.11 o                         
  -1   3   7       1377.47       1427.00        44.50 o                         
   0   3   7         36.47         45.09        12.33 o                         
   1   3   7        500.93        469.80        30.32 o                         
   2   3   7         93.10         63.78        20.24 o                         
   3   3   7         44.68         43.85        22.82 o                         
  -4   4   7         23.55         46.51         9.64 o                         
  -3   4   7        647.30        646.77        26.17 o                         
  -2   4   7        570.19        638.48        28.86 o                         
  -1   4   7        400.16        472.51        26.49 o                         
   0   4   7        577.98        534.42        29.16 o                         
   1   4   7       1717.35       1665.27        53.52 o                         
   2   4   7        105.04         57.15        28.67 o                         
   3   4   7        142.34         57.87        18.87 o                         
  -4   5   7        804.23        817.92        24.94 o                         
  -3   5   7        338.53        338.04        21.30 o                         
  -2   5   7        292.67        315.41        21.97 o                         
  -1   5   7       1175.38       1217.82        41.60 o                         
   0   5   7         41.44         47.23        13.24 o                         
   1   5   7          6.81         19.99        11.97 o                         
   2   5   7        598.29        573.57        41.00 o                         
   3   5   7         65.46         26.40        21.75 o                         
  -4   6   7         19.84         16.28         5.66 o                         
  -3   6   7        499.70        527.00        24.50 o                         
  -2   6   7       1661.61       1609.91        57.28 o                         
  -1   6   7        150.16        124.49        16.50 o                         
   0   6   7        912.14        908.00        38.17 o                         
   1   6   7        342.75        346.40        28.19 o                         
   2   6   7          0.88        -15.46        16.82 o                         
   3   6   7        121.77         43.04        29.86 o                         
  -4   7   7        287.10        311.65        16.83 o                         
  -3   7   7         27.43         28.28        11.24 o                         
  -2   7   7        274.95        307.55        23.80 o                         
  -1   7   7        941.82        949.94        37.25 o                         
   0   7   7        282.53        316.59        25.86 o                         
   1   7   7        146.91        114.12        17.92 o                         
   2   7   7        946.98        935.83        46.49 o                         
   3   7   7         28.69          5.69        31.84 o                         
  -4   8   7          2.46         14.04         6.23 o                         
  -3   8   7        621.43        567.78        30.95 o                         
  -2   8   7        675.48        721.99        31.53 o                         
  -1   8   7         89.07         96.98        16.45 o                         
   0   8   7        778.27        698.45        35.00 o                         
   1   8   7        299.16        252.21        25.26 o                         
   2   8   7          4.82          5.28        16.01 o                         
   3   8   7        118.58         75.02        42.75 o                         
  -3   9   7        106.54         85.58        21.20 o                         
  -2   9   7        434.14        395.92        26.44 o                         
  -1   9   7         72.70         76.99        14.47 o                         
   0   9   7        235.96        191.02        21.39 o                         
   1   9   7        262.47        198.48        22.31 o                         
   2   9   7         16.12         40.90        16.68 o                         
   3   9   7         29.28         11.64        50.87 o                         
  -3  10   7         11.84         -3.61        12.63 o                         
  -2  10   7         11.31        -12.46        13.34 o                         
  -1  10   7        214.48        178.03        21.27 o                         
   0  10   7          2.26         -4.00        15.47 o                         
   1  10   7         16.80         16.97        13.88 o                         
   2  10   7         34.58         42.25        24.10 o                         
   3  10   7         35.45         44.91        35.10 o                         
  -2  11   7        190.81        171.87        17.84 o                         
  -1  11   7        108.58        108.15        16.50 o                         
   0  11   7         23.93         24.42        16.74 o                         
   1  11   7          2.83         -0.87        13.55 o                         
   2  11   7         11.06        -16.89        30.57 o                         
   3  11   7          0.04         53.96        40.98 o                         
  -3  12   7          3.31         44.32        20.43 o                         
  -2  12   7          5.00         -8.34        10.14 o                         
  -1  12   7        419.79        418.15        33.04 o                         
   0  12   7         42.42         14.58        19.80 o                         
   1  12   7        216.85        236.28        25.45 o                         
   2  12   7          1.30        -15.18        20.58 o                         
   3  12   7          0.37        -46.12        46.12 o                         
  -3  13   7        206.71        186.53        31.09 o                         
  -2  13   7        147.82        164.56        22.85 o                         
  -1  13   7        426.90        478.05        30.43 o                         
   0  13   7          3.51         -5.05        19.27 o                         
   1  13   7          0.73          6.39        42.27 o                         
   2  13   7         30.70         99.56        23.18 o                         
  -3  14   7        368.91        349.02        37.00 o                         
  -2  14   7        322.17        379.13        31.04 o                         
  -1  14   7         17.31          6.23        14.58 o                         
   0  14   7        407.90        467.09        31.93 o                         
   1  14   7        129.24        137.23        21.81 o                         
   2  14   7         29.45         38.40        17.18 o                         
  -3  15   7         74.30        237.39        28.01 o                         
  -2  15   7        104.47        110.79        19.82 o                         
  -1  15   7        960.36        984.04        48.99 o                         
   0  15   7        163.32        154.38        21.21 o                         
   1  15   7        351.36        343.88        30.19 o                         
   2  15   7        225.37        210.86        31.88 o                         
  -3  16   7        457.13        593.47        47.79 o                         
  -2  16   7        310.69        286.51        29.81 o                         
  -1  16   7         74.39         73.71        27.29 o                         
   0  16   7        185.18        189.31        26.75 o                         
   1  16   7        443.32        423.34        34.32 o                         
   2  16   7          6.03         -5.57        20.78 o                         
  -3  17   7         14.57         47.53        20.17 o                         
  -2  17   7         82.04         61.41        26.98 o                         
  -1  17   7        413.01        443.32        38.14 o                         
   0  17   7        273.83        290.51        32.76 o                         
   1  17   7        126.62         86.70        30.52 o                         
  -3  18   7        390.06        286.98        41.50 o                         
  -2  18   7        605.31        632.79        63.59 o                         
  -1  18   7         16.57         26.39        16.38 o                         
   0  18   7        500.73        486.49        39.39 o                         
   1  18   7        105.98         95.94        46.66 o                         
  -3  19   7        107.28         83.49        41.62 o                         
  -2  19   7         55.34         73.09        28.01 o                         
  -1  19   7        190.13        156.82        26.56 o                         
   0  19   7         89.40         96.57        28.29 o                         
   1  19   7         12.57        -14.00        41.88 o                         
  -1  20   7         70.15          9.15        64.42 o                         
   0  20   7         66.68        -19.72        26.45 o                         
   1  20   7          2.46        -47.02        47.02 o                         
   0  21   7         29.40        -28.99        28.99 o                         
   0  22   7          0.18        -45.48        45.48 o                         
   0  23   7        128.08         96.47        74.24 o                         
  -2   0   8        251.82        230.76        30.37 o                         
  -1   0   8        812.47        762.93        53.61 o                         
   0   0   8        812.42        803.50        74.44 o                         
   1   0   8        121.68        125.37        32.76 o                         
   2   0   8       1565.37       1369.71       123.32 o                         
  -2   1   8        925.22        874.32        36.64 o                         
  -1   1   8        357.52        328.82        46.60 o                         
   0   1   8        490.33        482.90        36.05 o                         
   1   1   8        109.09        139.36        20.70 o                         
   2   1   8          1.81         31.23        17.52 o                         
  -2   2   8        269.80        271.87        41.20 o                         
  -1   2   8        248.24        240.94        29.71 o                         
   0   2   8         47.36         53.73        14.58 o                         
   1   2   8        203.63        161.16        22.45 o                         
   2   2   8         54.77         93.53        19.73 o                         
  -2   3   8         11.37          6.76        10.06 o                         
  -1   3   8         84.10        103.02        25.22 o                         
   0   3   8        400.48        340.62        28.37 o                         
   1   3   8         75.51         93.70        18.11 o                         
   2   3   8          0.90         39.47        18.11 o                         
  -2   4   8         71.58         38.12        12.52 o                         
  -1   4   8        222.30        191.43        53.96 o                         
   0   4   8          8.10          8.22        13.70 o                         
   1   4   8         54.65         54.55        17.52 o                         
   2   4   8          3.10         62.13        20.58 o                         
  -2   5   8         38.06         24.65        14.34 o                         
  -1   5   8          4.13         13.36        12.79 o                         
   0   5   8         20.14          3.24        15.05 o                         
   1   5   8         79.52         14.94        22.75 o                         
   2   5   8          5.96        -21.06        21.06 o                         
  -4   6   8          0.64         26.21        17.73 o                         
  -2   6   8         14.10         43.11        19.73 o                         
  -1   6   8          0.47        -10.85        10.85 o                         
   0   6   8         19.71          9.89        13.07 o                         
   1   6   8         43.87         34.26        21.35 o                         
   2   6   8          1.15         19.75        16.52 o                         
  -2   7   8        221.58        247.25        33.72 o                         
  -1   7   8         25.79         38.18        23.88 o                         
   0   7   8        210.01        198.70        23.86 o                         
   1   7   8         35.35         21.11        19.22 o                         
   2   7   8          0.30        -21.26        23.40 o                         
  -4   8   8        212.54        347.09        26.21 o                         
  -2   8   8         98.12        102.36        24.25 o                         
  -1   8   8        117.55        112.67        17.95 o                         
   0   8   8        174.38        135.04        19.70 o                         
   1   8   8         22.39         16.16        14.77 o                         
   2   8   8        198.88        214.20        33.72 o                         
  -1   9   8          3.03         -6.40        15.86 o                         
   0   9   8        534.49        604.80        35.86 o                         
   1   9   8         55.14         86.42        19.07 o                         
   2   9   8         10.71         -9.13        37.84 o                         
  -4  10   8        489.19        664.78        46.12 o                         
  -3  10   8         45.46         36.49        22.10 o                         
  -1  10   8        933.88       1063.53        72.00 o                         
   0  10   8         17.14         14.91        13.93 o                         
   1  10   8        152.53        133.29        22.85 o                         
   2  10   8        106.47         65.04        21.95 o                         
  -3  11   8        269.64        388.84        38.67 o                         
  -1  11   8         13.58         -3.23        22.10 o                         
   0  11   8        281.94        237.64        55.04 o                         
   1  11   8        344.60        343.78        46.36 o                         
   2  11   8         29.40         75.97        24.69 o                         
  -3  12   8        138.18        123.58        26.34 o                         
  -2  12   8        143.64        108.67        31.73 o                         
  -1  12   8        528.83        566.64        50.83 o                         
   0  12   8         17.14        -19.62        20.65 o                         
   1  12   8         99.66         72.39        61.34 o                         
   2  12   8        306.17        579.73       132.57 o                         
  -3  13   8        471.78        436.89        45.35 o                         
  -2  13   8         83.13         43.55        27.49 o                         
  -1  13   8        166.47        128.07        22.98 o                         
   0  13   8         72.12         10.66        65.64 o                         
   1  13   8        112.62        149.62        61.15 o                         
  -3  14   8          2.47         22.74        20.04 o                         
  -2  14   8        208.15        205.01        42.01 o                         
  -1  14   8         54.00         11.75        17.24 o                         
   0  14   8        112.20        163.17        26.36 o                         
   1  14   8        117.09        154.17        48.17 o                         
  -3  15   8         54.46         61.54        27.49 o                         
  -2  15   8         98.03         39.18        28.14 o                         
  -1  15   8         38.81        -11.05        26.34 o                         
   0  15   8        242.74        260.62        47.28 o                         
   1  15   8         32.44        -29.07        29.07 o                         
   0  16   8        144.40         36.49        45.22 o                         
   1  16   8          2.04         22.23        30.11 o                         
   0  17   8         59.76        105.33        29.91 o                         
   0  18   8        109.67        105.56        34.05 o                         
   0   1   9         15.26          4.15        21.65 o                         
   1   1   9          5.24        -20.27        20.27 o                         
   2   1   9          0.84        -10.65        45.27 o                         
   0   2   9        143.03        116.29        58.51 o                         
   1   2   9         24.87         25.62        19.54 o                         
   2   2   9         35.06         20.62        72.35 o                         
   0   3   9          6.85        -15.13        21.69 o                         
   1   3   9         41.49         44.07        25.24 o                         
   2   3   9         42.68        -40.83        62.89 o                         
   0   4   9        158.22        103.30        30.89 o                         
   1   4   9        298.05        310.20        53.57 o                         
   2   4   9          0.50        -79.13        79.13 o                         
   0   5   9         20.80         32.18        64.23 o                         
   1   5   9        195.89        153.25        51.38 o                         
   0   6   9        136.50         71.91        53.82 o                         
   1   6   9        139.13        179.11        34.84 o                         
   0   7   9        131.88        190.52        41.94 o                         
   1   7   9        166.59         49.46        45.48 o                         
   0   8   9        222.42        175.74        53.32 o                         
   1   8   9         14.58         14.68        25.09 o                         
   1   9   9         15.48         11.71        28.95 o                         
   1  10   9          2.42        -29.41        29.41 o                         
   1  11   9          7.73        -31.96        31.96 o                         
   1  12   9         35.75         78.23        57.56 o                         
                                                                                
